# Supplementary material for: Identifying Patients With Rapid Progression From Hormone-Sensitive to Castration-Resistant Prostate Cancer: A Retrospective Study
Source: Mol Cell Proteomics. 2023 Jun 30;22(9):100613. doi: 10.1016/j.mcpro.2023.100613 (PMC10491655; doi:10.1016/j.mcpro.2023.100613)
Supplement: Supplemental Table S2 [file mmc3.xlsx]

## Sheet: Matrix
ID	Unique_Peptide_Number	Protein_Sequence_Coverage	2_1	2_10	2_11	2_13	2_14	2_15	2_16	2_2	2_3	2_30	2_4	2_5	2_6	2_7	2_8	2_9	3_1	3_10	3_12	3_13	3_14	3_15	3_16	3_2	3_3	3_4	3_5	3_6	3_7	3_8	3_9	3_17	3_18	3_19	3_20	3_21	3_22	3_23	3_24	3_25	3_26	3_27	3_28	3_29	3_30	3_31	3_32
sp|P31946|1433B_HUMAN 14-3-3 protein beta/alpha OS=Homo sapiens GN=YWHAB PE=1 SV=3	17	0.678862	19.8731	18.4434	19.4634	19.5911	19.045	19.6474	19.3693	19.6187	19.9177	17.6451	20.0291	18.771	19.2195	18.8642	19.8264	19.4554	18.6649	18.1839	18.3129	19.2035	18.6094	18.2555	18.1444	16.5504	17.4964	17.141	17.2833	18.5576	18.4568	18.5339	16.8538	18.1715	19.2726	17.8962	18.6701	18.5381	18.4715	18.6258	17.9465	16.4837	17.6074	16.9324	17.5773	17.9238	17.6639	18.8863	18.317
sp|P62258|1433E_HUMAN 14-3-3 protein epsilon OS=Homo sapiens GN=YWHAE PE=1 SV=1	23	0.756863	17.6577	16.4988	17.6955	17.7006	17.1125	18.1408	17.9452	16.7833	17.9402	15.99	17.3081	15.6516	17.8731	16.8447	16.4126	17.2905	16.251	16.9632	16.0177	16.4618	17.4739	16.6549	17.0904	16.0031	16.3359	16.2439	17.192	17.6303	17.0331	17.161	15.6834	17.1036	17.3986	16.8781	16.7762	17.1904	17.5305	16.4583	17.311	15.7683	16.9722	16.0038	17.3062	17.696	16.9695	17.8049	16.2401
sp|Q04917|1433F_HUMAN 14-3-3 protein eta OS=Homo sapiens GN=YWHAH PE=1 SV=4	13	0.601626	13.9939	14.9839	15.8335	14.9314	15.0181	16.1063	16.1353	15.4846	14.9326	14.5807	14.5827	16.1791	11.1681	14.0015	14.4371	13.8811	14.3113	14.6137	14.5467	14.7425	15.0786	14.9112	14.5953	14.8366	14.1134	14.3668	14.8491	14.5422	15.3743	14.6433	14.5556	15.0844	14.6871	14.5717	14.5088	14.7636	14.3528	14.7614	15.0239	13.8932	14.4467	14.4828	13.728	14.0791	14.3535	15.3475	14.7481
sp|P61981|1433G_HUMAN 14-3-3 protein gamma OS=Homo sapiens GN=YWHAG PE=1 SV=2	11	0.54251	17.4109	15.7114	17.2643	17.4217	16.9202	17.3772	17.5535	15.6376	16.9075	16.1062	15.9116	16.4149	17.3397	16.3265	17.108	17.5075	16.5318	16.7275	16.7772	16.5495	18.8135	17.0283	17.0568	16.0411	16.5723	16.646	16.5355	17.7595	16.5814	17.0465	16.2472	17.2715	18.7342	17.0637	17.8796	16.8994	17.7209	17.1985	17.0944	15.7551	16.5973	16.2118	17.4141	17.1014	17.049	17.2202	16.9598
sp|P31947|1433S_HUMAN 14-3-3 protein sigma OS=Homo sapiens GN=SFN PE=1 SV=1	10	0.532258	9.30027	13.7677	NA	13.9841	11.2766	12.7477	12.0565	14.2352	8.93097	13.679	12.7894	12.3022	12.7119	11.7541	13.3854	12.7678	13.7251	13.1243	13.2659	NA	NA	13.8882	13.9957	7.71308	NA	13.1508	12.1344	13.3796	13.2497	12.3472	14.0261	10.4747	13.1275	12.283	13.3244	13.1496	11.4434	12.1251	11.3908	14.3143	12.8038	12.5617	12.5695	12.5749	9.6248	13.9439	12.8865
sp|P27348|1433T_HUMAN 14-3-3 protein theta OS=Homo sapiens GN=YWHAQ PE=1 SV=1	15	0.746939	17.0246	15.9864	16.5496	15.1654	16.3897	17.0932	18.1603	16.5879	16.9595	14.315	16.5527	16.2026	17.01	15.9425	16.6951	16.7948	14.6126	16.2727	14.6372	16.281	17.0284	16.7489	16.8964	14.7002	14.4487	15.2703	15.1178	17.0322	16.7042	16.8167	12.8756	16.7805	17.77	16.0532	16.6586	16.5902	17.043	16.5298	16.2533	14.4317	15.8091	15.5125	16.7422	15.8055	16.5401	17.651	16.4961
sp|P63104|1433Z_HUMAN 14-3-3 protein zeta/delta OS=Homo sapiens GN=YWHAZ PE=1 SV=1	18	0.853061	18.2189	17.7898	18.2702	18.8268	18.4141	18.3756	18.8209	19.3854	18.3953	17.4531	18.5542	17.8501	18.4953	17.9138	18.9146	18.2055	17.3527	17.837	18.3204	17.9796	19.2279	18.6332	18.1898	16.141	16.7831	16.8584	17.7133	18.4133	18.9495	18.5856	15.2444	17.9951	19.3246	18.0386	18.6058	19.0337	17.648	18.5623	17.6658	16.0496	17.7049	16.9959	18.5501	17.6232	18.2577	19.2051	18.4112
sp|Q15172|2A5A_HUMAN Serine/threonine-protein phosphatase 2A 56 kDa regulatory subunit alpha isoform OS=Homo sapiens GN=PPP2R5A PE=1 SV=1	9	0.246914	11.3286	11.1701	11.9855	12.6747	12.2502	11.8317	9.81295	12.6051	11.6611	11.0679	11.4056	11.1644	12.2181	11.3044	12.0117	11.1915	11.8496	12.0067	10.8305	11.5248	11.3651	11.9766	11.4947	11.8397	11.661	12.184	7.59859	12.4451	12.3619	12.0102	10.7027	11.7566	11.9848	12.0905	12.1493	12.7436	12.5437	12.3062	11.7061	11.1441	11.7188	11.3695	10.5514	11.851	11.9121	11.9206	11.9581
sp|Q15173|2A5B_HUMAN Serine/threonine-protein phosphatase 2A 56 kDa regulatory subunit beta isoform OS=Homo sapiens GN=PPP2R5B PE=1 SV=1	4	0.140845	10.2316	2.60695	11.7593	10.1187	11.2738	10.6732	NA	NA	NA	NA	10.7975	NA	11.5868	NA	11.5752	-0.132902	12.6301	6.29603	8.86854	10.3054	5.2059	8.66039	11.2178	NA	NA	NA	NA	12.4872	10.7034	0.34892	NA	10.5488	11.0738	10.6361	10.6036	7.84831	4.51336	10.9802	11.156	NA	11.6064	11.0447	10.362	9.32846	12.5249	NA	11.8981
sp|Q14738|2A5D_HUMAN Serine/threonine-protein phosphatase 2A 56 kDa regulatory subunit delta isoform OS=Homo sapiens GN=PPP2R5D PE=1 SV=1	16	0.32392	12.3505	11.8414	11.842	11.8563	11.2665	12.5611	10.5971	12.3198	12.0285	9.83948	12.2475	11.8227	11.7236	12.2446	12.3262	12.0585	11.224	12.0075	12.2533	10.9961	12.1347	11.9744	12.3445	11.869	12.0857	12.4392	11.7968	12.0785	12.1345	12.0595	11.4197	12.3947	12.6035	11.2279	11.5981	12.0764	11.8583	11.8891	12.5233	9.6912	11.5566	11.5693	12.0559	12.6989	11.8879	14.0672	11.9539
sp|Q16537|2A5E_HUMAN Serine/threonine-protein phosphatase 2A 56 kDa regulatory subunit epsilon isoform OS=Homo sapiens GN=PPP2R5E PE=1 SV=1	12	0.271949	11.349	11.5553	10.958	11.9527	11.6994	12.5646	9.25917	12.1714	12.4376	NA	11.5761	11.3895	12.3177	12.0288	12.6241	11.9823	11.1599	10.8503	11.9124	11.1847	12.1663	11.577	11.1978	NA	NA	11.554	11.7932	12.3802	11.4149	11.7143	NA	11.8763	12.8151	9.59293	12.1113	11.0959	11.1113	11.6023	11.9868	NA	NA	10.0267	11.337	11.9352	12.4115	12.6914	12.4021
sp|Q13362|2A5G_HUMAN Serine/threonine-protein phosphatase 2A 56 kDa regulatory subunit gamma isoform OS=Homo sapiens GN=PPP2R5C PE=1 SV=3	6	0.137405	13.1118	11.9386	12.5756	12.593	11.6488	12.4872	11.3526	12.4047	13.1645	11.5627	13.4359	12.5363	12.2923	12.2221	13.2352	12.5649	10.7001	12.1713	12.0831	11.3104	12.7132	11.5985	11.8948	10.9143	9.21479	11.345	11.2156	12.4582	12.3663	12.6642	11.9273	12.3785	12.7989	12.2147	12.2585	12.1396	11.5602	12.4294	11.6744	NA	11.1596	9.70162	11.6652	12.5229	12.0946	14.0365	12.009
sp|P30153|2AAA_HUMAN Serine/threonine-protein phosphatase 2A 65 kDa regulatory subunit A alpha isoform OS=Homo sapiens GN=PPP2R1A PE=1 SV=4	22	0.419355	14.8978	14.2574	14.5726	14.5984	14.2402	14.9783	14.1329	14.8699	15.6287	13.1966	15.0561	15.1717	15.0166	14.246	15.0579	14.6157	14.3059	14.5794	14.8718	13.7146	14.3738	14.5423	14.9698	14.1278	13.9634	14.3031	14.2488	14.6978	14.7224	14.4619	13.8894	14.4554	14.7416	13.9431	13.9607	14.3028	14.7813	14.6497	14.8049	14.2937	14.0452	13.8157	14.2329	14.4761	14.4958	15.1352	14.0504
sp|P30154|2AAB_HUMAN Serine/threonine-protein phosphatase 2A 65 kDa regulatory subunit A beta isoform OS=Homo sapiens GN=PPP2R1B PE=1 SV=3	6	0.184692	NA	NA	12.7725	9.68123	NA	11.3538	NA	NA	6.99455	NA	11.3219	NA	NA	NA	NA	NA	NA	NA	-0.289859	NA	NA	NA	NA	NA	1.32866	NA	NA	NA	9.47883	NA	NA	NA	NA	NA	NA	10.6435	NA	9.89081	NA	NA	NA	NA	NA	4.47565	NA	NA	10.3033
sp|P63151|2ABA_HUMAN Serine/threonine-protein phosphatase 2A 55 kDa regulatory subunit B alpha isoform OS=Homo sapiens GN=PPP2R2A PE=1 SV=1	20	0.498881	13.8061	12.8977	13.1369	12.739	12.9467	14.1793	13.5105	12.5804	14.6691	11.5867	12.7063	13.285	13.7778	12.7972	13.0992	13.5951	13.6812	13.1373	13.7153	12.9417	13.0642	13.6346	13.8332	12.9241	11.4636	12.8834	12.1876	13.5311	12.9829	13.128	NA	12.929	13.6058	12.207	12.8131	13.3817	14.1726	13.2963	12.3111	10.9806	12.679	12.9771	12.9149	12.6308	12.8953	13.3348	13.0508
sp|Q66LE6|2ABD_HUMAN Serine/threonine-protein phosphatase 2A 55 kDa regulatory subunit B delta isoform OS=Homo sapiens GN=PPP2R2D PE=1 SV=1	3	0.220751	13.906	13.0349	13.7812	13.2063	13.5513	15.0397	13.9148	11.1291	12.9238	12.3657	NA	NA	13.5358	NA	12.7397	12.2563	NA	11.5195	12.4727	NA	13.068	9.06703	13.1164	NA	NA	NA	12.7468	13.2012	NA	5.17484	NA	13.2186	12.8978	NA	4.71923	12.7326	13.6146	12.6963	12.6628	NA	NA	12.5453	11.5711	12.0118	6.85436	13.3242	12.6079
sp|Q9H2F3|3BHS7_HUMAN 3 beta-hydroxysteroid dehydrogenase type 7 OS=Homo sapiens GN=HSD3B7 PE=1 SV=2	3	0.102981	8.14046	NA	NA	12.0391	NA	0.126521	NA	NA	NA	NA	11.203	NA	NA	NA	3.61687	10.9287	NA	12.7461	NA	NA	11.3977	NA	NA	NA	NA	9.05033	NA	11.1906	8.2436	NA	0.553888	11.0918	12.7208	8.63421	NA	11.4254	NA	NA	NA	NA	5.31775	NA	5.7496	NA	NA	NA	12.7357
sp|Q9Y3L3|3BP1_HUMAN SH3 domain-binding protein 1 OS=Homo sapiens GN=SH3BP1 PE=1 SV=3	16	0.303852	11.4518	12.2008	11.659	9.37108	11.9122	NA	NA	10.8389	12.29	10.5072	11.7053	11.457	9.51646	10.566	11.5144	10.6214	11.5542	11.416	11.7647	11.4156	10.5955	13.6559	11.4355	11.4534	8.84402	11.4712	11.1295	11.2947	11.883	NA	NA	9.75118	12.5886	10.7493	11.1881	9.82869	NA	13.7569	11.5582	12.5351	11.9719	12.8083	NA	11.7298	11.3905	11.1551	11.7048
sp|Q7L8J4|3BP5L_HUMAN SH3 domain-binding protein 5-like OS=Homo sapiens GN=SH3BP5L PE=1 SV=1	4	0.160305	NA	2.37225	-1.74456	NA	NA	NA	NA	NA	3.59439	NA	9.72514	NA	NA	NA	10.4134	8.6621	11.6213	NA	NA	NA	NA	NA	NA	11.0775	11.4428	10.0061	NA	NA	7.40529	7.88409	NA	NA	NA	NA	NA	NA	7.81861	NA	NA	NA	NA	10.137	9.933	NA	NA	NA	9.59653
sp|P46952|3HAO_HUMAN 3-hydroxyanthranilate 3,4-dioxygenase OS=Homo sapiens GN=HAAO PE=1 SV=2	12	0.56993	12.099	14.6433	12.7973	11.872	13.7186	NA	12.3788	12.0737	12.5561	12.6766	10.9301	14.4304	12.4701	12.7759	12.4879	12.9818	12.0089	13.4707	14.9513	13.1424	NA	13.0183	12.9618	11.4253	NA	12.0797	11.531	11.6087	12.6965	11.8908	12.044	11.3544	13.3366	13.1664	12.0929	11.7883	NA	13.6017	12.3473	NA	13.6136	13.7952	11.6346	11.7215	11.9377	11.9774	13.6513
sp|P31937|3HIDH_HUMAN 3-hydroxyisobutyrate dehydrogenase, mitochondrial OS=Homo sapiens GN=HIBADH PE=1 SV=2	10	0.369048	15.7655	15.3176	16.0219	15.9062	15.0607	15.0884	15.5981	16.0252	15.4942	15.0929	14.8065	14.6732	16.0003	14.7291	15.5958	15.4394	15.2462	13.7339	14.8593	14.8464	16.4719	15.3825	15.1153	14.1081	15.4943	16.2426	14.5207	15.7645	15.2107	15.587	12.9505	15.0909	16.3249	14.8423	15.9584	15.8641	15.1516	14.439	15.4109	13.6105	14.9279	14.5021	16.2171	14.9453	15.2872	14.0849	15.5403
sp|P29372|3MG_HUMAN DNA-3-methyladenine glycosylase OS=Homo sapiens GN=MPG PE=1 SV=3	9	0.332215	13.3611	11.8015	12.7198	12.3414	11.8976	12.4152	11.4242	12.9945	12.9232	11.3279	13.5238	10.9948	12.6546	12.4868	12.6152	12.4582	14.2432	11.4495	10.9254	12.4089	12.1992	12.8353	13.6855	10.9796	13.0378	12.8497	13.0009	13.0605	13.3889	13.4348	NA	12.6116	12.9217	12.8976	12.2471	12.0408	12.8377	12.758	12.7314	12.819	11.3939	12.3758	12.7662	13.1998	12.0677	13.3538	12.1719
sp|P11171|41_HUMAN Protein 4.1 OS=Homo sapiens GN=EPB41 PE=1 SV=4	20	0.327546	12.1092	12.2464	13.0171	13.4555	12.4415	13.3755	11.8864	12.304	12.9286	12.2923	11.8653	7.86827	12.4671	11.6254	13.0305	11.9774	13.1594	11.1698	10.8154	NA	13.7475	12.7462	13.4225	12.3464	12.7474	14.4213	12.767	12.6522	12.1418	13.055	11.5103	13.5642	12.4955	11.0599	10.8696	12.6356	12.6652	12.1612	13.4787	11.8228	10.8253	12.6493	12.6666	12.0494	12.6197	13.55	12.0424
sp|Q13541|4EBP1_HUMAN Eukaryotic translation initiation factor 4E-binding protein 1 OS=Homo sapiens GN=EIF4EBP1 PE=1 SV=3	4	0.59322	12.695	10.2612	NA	11.2587	11.8353	12.2601	12.1098	12.3217	12.6067	12.8645	11.8189	NA	10.2308	NA	NA	11.8442	14.1528	NA	NA	12.5066	11.2098	NA	13.3122	NA	NA	NA	NA	NA	12.3752	NA	NA	13.575	11.6037	13.7001	13.8257	NA	NA	12.1303	12.2734	NA	12.0145	NA	14.0109	14.3992	NA	12.9018	NA
sp|Q9NRA8|4ET_HUMAN Eukaryotic translation initiation factor 4E transporter OS=Homo sapiens GN=EIF4ENIF1 PE=1 SV=2	10	0.135025	11.1202	NA	10.9922	11.2833	NA	NA	NA	4.73794	11.417	NA	9.46536	7.08687	10.9768	5.09557	7.44081	9.27489	10.2813	-0.243446	NA	-1.76351	10.8388	9.84835	6.9689	6.61485	NA	NA	9.66705	11.0139	10.5241	8.24188	NA	10.3022	9.45589	10.5122	NA	NA	NA	NA	6.17416	NA	NA	NA	9.30028	NA	3.78272	9.57688	NA
sp|P08195|4F2_HUMAN 4F2 cell-surface antigen heavy chain OS=Homo sapiens GN=SLC3A2 PE=1 SV=3	12	0.244444	13.1221	12.0704	12.7308	12.7783	13.0133	12.3343	11.1877	14.8119	14.0491	13.4883	13.5485	11.9683	13.4511	12.7387	13.7014	12.832	14.5159	12.3999	13.3429	13.4348	13.4622	14.2884	13.693	11.4463	12.7373	12.5349	13.0404	15.2165	14.5945	14.1784	12.4457	14.315	14.6297	14.5197	15.6284	13.9543	13.102	14.8815	14.0198	14.3108	14.1001	13.1908	14.0629	13.7276	15.1645	14.4391	15.0282
sp|Q9H0P0|5NT3A_HUMAN Cytosolic 5'-nucleotidase 3A OS=Homo sapiens GN=NT5C3A PE=1 SV=3	13	0.380952	7.87168	NA	2.34585	9.81705	2.77463	4.95565	NA	10.8708	10.6916	NA	9.67896	0.753901	9.54159	0.29241	11.8162	10.9154	8.35209	NA	NA	1.046	12.4517	10.1129	10.532	NA	NA	NA	NA	NA	12.1315	11.3799	NA	9.70075	12.2349	12.0989	10.5957	NA	NA	10.7934	9.6447	NA	NA	NA	11.4424	NA	12.3095	12.0648	NA
sp|Q969T7|5NT3B_HUMAN 7-methylguanosine phosphate-specific 5'-nucleotidase OS=Homo sapiens GN=NT5C3B PE=1 SV=4	5	0.173333	11.7737	10.7196	11.1226	8.519	19.8989	11.4253	NA	12.1649	16.4227	15.1003	10.8274	11.1535	11.9044	15.3006	10.3798	15.7055	11.3486	NA	NA	NA	NA	15.6512	11.2921	8.91259	10.0998	7.00641	11.4386	11.0513	7.3761	NA	15.2687	10.7796	12.9848	10.9887	15.6848	11.487	11.4367	20.6672	NA	NA	11.3255	NA	10.17	7.62666	10.8278	6.94103	11.8265
sp|P49902|5NTC_HUMAN Cytosolic purine 5'-nucleotidase OS=Homo sapiens GN=NT5C2 PE=1 SV=1	12	0.258467	13.8953	12.8637	12.0174	13.6969	14.1595	11.3211	12.8198	13.9335	14.0065	13.1052	13.2422	12.733	14.1609	12.4909	13.0032	12.9252	NA	12.736	12.4903	12.2723	13.1385	13.6176	13.1553	NA	NA	NA	10.8917	12.6273	11.8476	12.4252	NA	12.1229	13.1988	11.9859	11.684	12.6649	12.3104	13.0945	12.6413	9.92086	12.4917	9.55191	12.9233	NA	12.8967	13.4975	12.9713
sp|P21589|5NTD_HUMAN 5'-nucleotidase OS=Homo sapiens GN=NT5E PE=1 SV=1	12	0.250871	13.0446	12.9139	13.0569	12.3054	12.466	14.1667	10.7674	11.2283	13.6215	13.8372	13.2514	13.711	11.5938	14.1768	13.1052	12.0967	13.2878	14.0562	14.0477	15.0786	12.4665	14.6147	14.45	13.999	12.9068	13.4748	12.9884	14.8562	14.3588	13.0683	NA	11.9461	12.66	12.8685	12.234	13.0132	15.3353	12.9232	14.0899	13.0945	12.8573	14.6979	13.33	13.608	10.3239	4.89962	13.7236
sp|P52209|6PGD_HUMAN 6-phosphogluconate dehydrogenase, decarboxylating OS=Homo sapiens GN=PGD PE=1 SV=3	23	0.47205	16.0707	15.9492	16.6549	16.5364	16.213	16.5067	15.7287	16.1199	15.6293	15.2554	17.6653	15.4038	16.5837	15.3309	17.0298	16.0967	15.2412	15.4637	15.1667	14.7782	15.2692	16.7371	16.5524	15.3857	15.7547	15.4199	15.3323	17.3337	16.0414	17.0769	15.582	16.7621	16.6739	14.6252	16.4128	15.0698	16.351	16.0369	16.5014	15.6093	15.5901	15.4518	16.8326	16.0473	16.3018	17.312	16.0807
sp|O95336|6PGL_HUMAN 6-phosphogluconolactonase OS=Homo sapiens GN=PGLS PE=1 SV=2	11	0.523256	15.2871	14.6945	16.6913	16.4487	15.4991	16.402	17.118	15.1809	15.7542	14.2625	15.1185	14.8128	15.7629	14.9825	15.3455	15.7845	15.1892	15.5635	15.7639	14.2599	15.3379	15.104	16.2646	15.6586	15.0712	15.3451	15.3655	15.6974	15.7249	15.0374	14.9057	15.0844	17.2345	14.1751	16.2292	16.0892	16.4314	15.9493	16.0999	14.1144	15.5304	14.818	15.424	16.0139	15.4862	17.0844	15.3544
sp|Q8IZ83|A16A1_HUMAN Aldehyde dehydrogenase family 16 member A1 OS=Homo sapiens GN=ALDH16A1 PE=1 SV=2	15	0.218204	12.8998	14.1123	13.4062	13.4841	14.1566	14.6939	12.4184	13.4178	13.7631	13.5855	14.7374	13.4747	12.6811	13.506	14.0821	13.7637	12.1159	6.88224	13.4158	12.5427	12.62	13.5885	14.1933	12.94	12.6891	13.0283	12.8141	13.5813	13.9086	13.2917	7.97991	13.4432	13.5692	13.496	13.0305	12.9047	10.0007	14.0497	13.6321	12.7618	13.6981	13.7524	11.2423	11.6199	9.58945	13.9075	13.815
sp|Q676U5|A16L1_HUMAN Autophagy-related protein 16-1 OS=Homo sapiens GN=ATG16L1 PE=1 SV=2	8	0.120264	11.2313	10.5954	10.2795	11.1254	8.50761	9.39404	NA	11.9293	11.6356	9.96543	11.8868	10.4777	11.9481	10.5193	11.0036	12.1576	11.3993	11.2139	11.5673	10.6909	NA	10.3666	12.4478	10.8873	11.1622	NA	11.61	11.5188	11.2676	11.6559	NA	10.923	10.4496	10.5663	10.5781	NA	11.8009	10.8758	9.82024	NA	10.5479	10.4766	10.8583	14.1939	10.0998	11.3742	10.8483
sp|P02763|A1AG1_HUMAN Alpha-1-acid glycoprotein 1 OS=Homo sapiens GN=ORM1 PE=1 SV=1	5	0.343284	14.2258	13.5332	12.4703	12.7498	12.9931	12.1061	15.927	15.2329	13.0812	12.2172	13.2332	14.855	12.3594	14.105	13.3444	12.9844	12.5426	12.1658	13.924	11.547	12.0719	15.0425	13.6903	12.4212	11.3736	13.9487	11.927	12.6458	12.0051	12.4021	12.2769	13.6407	12.9942	12.661	9.52963	12.4805	8.84213	13.6131	13.8723	14.2898	12.0463	12.7258	12.618	13.5186	13.1481	15.0985	12.4948
sp|P19652|A1AG2_HUMAN Alpha-1-acid glycoprotein 2 OS=Homo sapiens GN=ORM2 PE=1 SV=2	7	0.318408	15.3058	12.326	13.1111	10.1183	13.3138	12.8081	16.5802	15.2439	14.5206	10.3803	13.9036	15.3838	14.8934	15.7967	15.0408	13.0758	13.4088	13.8321	15.9048	14.3306	14.136	15.799	15.338	12.0555	13.0201	14.2289	12.21	13.6667	13.285	13.2891	14.4639	14.7313	15.8976	14.2214	15.2876	13.7638	13.2973	16.4008	14.2676	14.6043	12.492	13.2616	13.4871	13.8198	14.0554	16.6502	13.9742
sp|P01009|A1AT_HUMAN Alpha-1-antitrypsin OS=Homo sapiens GN=SERPINA1 PE=1 SV=3	31	0.562201	16.0662	15.5826	14.8356	14.7491	15.4426	14.4486	18.2865	16.3029	16.0443	15.8401	16.2922	16.8994	15.6651	17.1309	16.2539	14.4471	14.6098	15.5738	16.3502	15.07	16.1992	16.6602	16.8272	15.6761	15.6779	16.1865	14.5654	14.7498	15.0624	16.1542	14.903	15.7657	17.5542	15.3524	15.7384	14.6435	14.4017	16.2887	15.5761	15.4538	14.8201	15.1322	14.458	15.2879	15.5996	16.738	15.3374
sp|P04217|A1BG_HUMAN Alpha-1B-glycoprotein OS=Homo sapiens GN=A1BG PE=1 SV=4	10	0.321212	14.3785	13.8458	13.3553	13.3809	13.6713	13.0441	14.4157	14.9425	14.7112	13.248	13.5862	14.2966	14.7537	14.5723	14.6517	12.8883	12.27	13.3108	13.5348	13.3043	14.4115	14.5537	15.0725	14.3107	12.8986	13.873	14.1351	13.1636	13.5631	13.3939	13.4222	13.3614	13.617	13.745	14.4423	12.8463	13.8728	14.6099	13.6946	13.4484	13.4495	13.0922	13.7609	14.1824	12.7485	15.5448	13.819
sp|P08697|A2AP_HUMAN Alpha-2-antiplasmin OS=Homo sapiens GN=SERPINF2 PE=1 SV=3	15	0.299389	10.7157	12.1912	NA	9.24644	12.3247	10.625	12.2333	11.995	11.5819	11.7793	11.5934	12.3721	7.39209	12.2859	11.0861	6.89757	4.98039	11.5862	11.2586	8.93693	10.7393	11.123	11.886	10.6887	8.71224	12.1342	11.09	10.3832	8.80574	9.65382	13.9594	10.3301	12.5035	11.4603	11.7509	9.65273	9.00489	12.1314	7.60167	10.0044	10.7222	9.33182	9.3853	9.75592	10.804	12.4254	10.6441
sp|P02750|A2GL_HUMAN Leucine-rich alpha-2-glycoprotein OS=Homo sapiens GN=LRG1 PE=1 SV=2	7	0.233429	12.9842	9.17645	9.50834	13.836	15.0066	12.8137	15.5567	14.9597	13.2719	13.4378	12.8131	12.7452	13.7562	14.3571	14.6534	11.9235	12.7001	12.4761	13.9848	12.996	13.0677	14.2093	13.4268	13.7002	14.4969	14.0056	12.6196	11.6193	13.1154	11.2068	NA	14.3713	14.2646	12.6014	15.5038	11.8857	13.4512	14.7198	13.761	13.1485	12.5017	11.9016	11.2524	15.0547	12.1942	11.4095	12.7962
sp|P01023|A2MG_HUMAN Alpha-2-macroglobulin OS=Homo sapiens GN=A2M PE=1 SV=3	51	0.396879	16.2368	16.1676	15.0789	14.6036	15.1131	14.9839	14.254	14.4799	15.808	15.1311	15.5067	16.6633	13.6244	15.9754	15.3695	14.2948	12.9956	15.5442	15.4573	15.6626	14.5317	15.266	15.4021	15.0345	13.4735	15.0528	13.6382	13.7042	15.6468	15.6123	13.3984	15.346	15.0505	16.3206	15.7803	14.4567	14.1551	16.1999	15.1042	15.0537	14.41	15.5384	13.9993	13.086	15.6118	18.0531	15.1241
sp|P05067|A4_HUMAN Amyloid-beta A4 protein OS=Homo sapiens GN=APP PE=1 SV=3	7	0.114286	12.9975	8.40767	11.0346	13.4086	12.4508	12.3697	9.31952	NA	10.2366	9.87184	12.711	11.3858	10.4015	12.8271	11.9466	NA	10.9248	12.6615	12.2394	4.23398	NA	12.7804	9.18633	9.11107	4.1672	8.75107	12.0933	9.54806	NA	11.8525	NA	11.4145	1.70253	5.74024	NA	12.2353	11.5805	8.24447	NA	10.7127	11.7984	11.6052	13.0043	11.9205	NA	11.2238	11.3481
sp|Q9NPC4|A4GAT_HUMAN Lactosylceramide 4-alpha-galactosyltransferase OS=Homo sapiens GN=A4GALT PE=2 SV=1	2	0.0736544	NA	NA	NA	NA	NA	NA	3.82836	NA	NA	NA	NA	NA	NA	NA	NA	NA	NA	NA	NA	NA	NA	NA	NA	NA	NA	NA	NA	NA	NA	NA	NA	NA	7.09219	NA	8.10249	NA	NA	NA	NA	NA	NA	NA	NA	NA	NA	NA	10.9754
sp|Q9NRG9|AAAS_HUMAN Aladin OS=Homo sapiens GN=AAAS PE=1 SV=1	11	0.362637	13.672	13.37	12.0124	12.4993	9.80114	12.9344	NA	12.9626	13.7059	NA	14.1066	12.4336	12.1339	12.909	12.7944	13.8497	NA	13.0573	10.8391	13.7749	13.3393	11.2602	13.0606	NA	9.97429	11.313	10.2788	12.549	11.8605	12.0993	11.7861	11.3759	13.32	12.7028	12.635	NA	9.64282	12.5141	11.9514	5.23548	NA	NA	NA	12.7029	12.3391	13.4912	12.4034
sp|Q15758|AAAT_HUMAN Neutral amino acid transporter B(0) OS=Homo sapiens GN=SLC1A5 PE=1 SV=2	6	0.121996	15.5508	10.8059	14.2133	14.2484	14.1029	14.1245	13.281	15.1054	14.9752	11.8641	15.5777	11.9467	15.2921	12.8559	15.5066	14.3194	14.8899	13.0705	13.6925	12.5186	12.4226	13.4116	13.4452	11.6573	15.2379	13.9761	14.4912	14.7528	13.8763	12.0183	11.8216	14.811	14.609	14.6852	12.9122	14.1233	14.2637	13.1753	14.1997	13.6385	12.0633	13.4906	14.3558	14.2029	14.025	14.4779	14.0205
sp|Q86V21|AACS_HUMAN Acetoacetyl-CoA synthetase OS=Homo sapiens GN=AACS PE=1 SV=1	14	0.214286	12.5859	10.9274	12.6876	13.1472	12.2759	12.5411	12.9762	12.1075	13.1676	12.3217	13.2087	7.0502	12.9977	12.763	12.3891	13.3046	10.0357	11.5246	NA	6.74535	9.40919	6.90689	8.9188	NA	9.97353	8.93393	9.45183	11.6075	11.4529	10.7555	12.0703	13.7726	13.4186	11.9732	12.3793	9.55425	12.8554	12.9458	12.2974	NA	NA	NA	12.7293	12.9203	12.6796	12.2052	10.6198
sp|P01011|AACT_HUMAN Alpha-1-antichymotrypsin OS=Homo sapiens GN=SERPINA3 PE=1 SV=2	19	0.356974	16.427	15.4084	14.1063	16.0205	15.5576	13.9254	16.0695	17.5039	16.0788	16.358	15.6143	16.1998	16.5065	18.0876	16.8632	14.9469	16.4663	15.4765	14.6239	15.4902	15.737	16.3421	16.5525	15.7713	14.7579	16.3035	15.9522	16.0756	15.584	14.8726	15.1382	15.8076	16.546	15.7101	15.0757	14.8151	13.8139	17.372	15.6405	16.5181	16.9234	15.2361	14.7511	14.7247	15.3076	15.9207	15.6055
sp|Q2M2I8|AAK1_HUMAN AP2-associated protein kinase 1 OS=Homo sapiens GN=AAK1 PE=1 SV=3	19	0.254943	13.3869	11.7213	13.3953	12.2301	13.6084	13.1092	13.3137	-0.993887	10.1707	NA	13.979	13.0398	13.4806	NA	12.3147	12.5976	13.6406	12.8744	11.3448	12.7846	11.4634	12.9807	12.7423	14.4041	15.5238	14.1062	13.395	14.3057	13.1926	13.5129	NA	12.8158	11.7489	11.7655	10.6576	14.4596	14.366	14.1206	14.7108	13.4299	13.4639	13.7634	13.9868	14.7183	14.3011	13.443	14.3639
sp|Q9Y478|AAKB1_HUMAN 5'-AMP-activated protein kinase subunit beta-1 OS=Homo sapiens GN=PRKAB1 PE=1 SV=4	8	0.348148	7.73408	11.2759	9.67881	9.482	12.4033	9.83115	11.0876	8.79229	11.184	NA	10.5865	10.1165	11.3349	11.0057	11.325	11.1865	9.44547	11.713	10.098	NA	10.4228	10.5277	12.1837	10.3454	9.63076	10.7717	10.8241	10.5329	8.46242	10.6682	NA	10.1742	0.429025	10.014	9.47971	4.93979	10.5887	NA	5.50222	11.4055	NA	5.80347	11.5168	10.6919	9.9403	5.99872	NA
sp|O43741|AAKB2_HUMAN 5'-AMP-activated protein kinase subunit beta-2 OS=Homo sapiens GN=PRKAB2 PE=1 SV=1	6	0.290441	9.45897	0.853267	NA	-0.273703	NA	0.930662	NA	10.362	10.9783	NA	5.62286	10.4271	9.89846	0.299925	10.9232	7.37605	NA	NA	9.41788	NA	10.4059	8.71023	NA	NA	NA	NA	9.4668	10.6789	NA	5.29906	NA	NA	NA	NA	NA	NA	NA	NA	NA	NA	-0.0229669	NA	NA	NA	NA	NA	NA
sp|P54619|AAKG1_HUMAN 5'-AMP-activated protein kinase subunit gamma-1 OS=Homo sapiens GN=PRKAG1 PE=1 SV=1	13	0.41994	13.27	12.3879	12.4496	12.6632	13.1442	13.2479	12.1683	13.4209	13.9394	10.645	13.497	12.8738	13.8264	12.9739	13.3654	13.3819	NA	12.1714	13.2795	11.0375	13.1389	12.8389	12.953	NA	NA	11.2184	NA	12.9381	12.2271	13.0558	12.4167	12.7534	13.047	11.6338	13.0087	11.2274	11.9238	12.1509	11.1758	10.5118	11.2436	9.85474	12.1045	11.8671	12.7072	13.3632	11.751
sp|Q9UGJ0|AAKG2_HUMAN 5'-AMP-activated protein kinase subunit gamma-2 OS=Homo sapiens GN=PRKAG2 PE=1 SV=1	13	0.314587	NA	10.3311	NA	11.276	6.43327	8.03598	NA	9.42557	9.67038	NA	NA	11.2568	11.5368	11.1148	11.2156	10.2052	NA	10.7	10.7785	10.7869	12.4229	10.3798	10.3366	NA	NA	NA	NA	NA	10.0588	9.87116	NA	9.55674	NA	10.4965	NA	10.9505	10.2296	NA	9.01947	NA	10.1072	10.4378	10.138	NA	7.84166	NA	11.3976
sp|Q9H7C9|AAMDC_HUMAN Mth938 domain-containing protein OS=Homo sapiens GN=AAMDC PE=1 SV=1	6	0.459016	13.8213	14.2715	13.7832	14.4176	14.3712	15.0428	13.4067	13.4961	15.9099	12.8032	14.1628	13.5222	12.9671	12.7181	14.3448	14.5847	14.3372	13.0787	12.9588	13.3654	14.3458	13.2178	14.9652	14.0363	13.5527	14.2233	14.9343	14.252	13.8208	13.4673	13.1849	13.9899	13.5382	13.1842	13.3173	14.6228	13.1956	12.4424	13.5087	13.2949	14.559	14.0512	14.7704	13.5889	13.5634	14.6561	13.6702
sp|Q13685|AAMP_HUMAN Angio-associated migratory cell protein OS=Homo sapiens GN=AAMP PE=1 SV=2	5	0.131336	12.22	12.9197	11.3652	12.0406	12.4339	12.6411	12.288	11.6861	12.6748	12.9894	11.1366	13.7372	11.2732	8.88862	11.7292	12.3255	12.2355	12.3003	9.60554	10.1366	10.8238	11.0382	12.2519	NA	10.9685	NA	11.7279	12.4316	9.83768	10.0332	NA	10.1784	11.1369	8.40473	10.0025	11.1687	10.4043	10.1608	7.66605	10.6174	NA	NA	9.86949	12.3411	10.7139	11.9924	9.95395
sp|Q13131|AAPK1_HUMAN 5'-AMP-activated protein kinase catalytic subunit alpha-1 OS=Homo sapiens GN=PRKAA1 PE=1 SV=4	12	0.248658	14.4983	14.0952	14.0669	14.0519	14.024	14.2174	13.8029	14.5449	14.8823	12.4534	14.6398	13.984	14.8336	13.9783	14.3336	14.668	13.9685	13.9425	14.3472	14.193	14.7162	14.3245	14.7293	12.889	13.6294	13.7353	14.3028	14.7717	14.1623	14.5611	13.9434	14.2059	14.5328	13.7981	13.9234	13.9053	14.4227	14.5107	14.1397	13.4807	14.3625	13.9134	13.7084	14.1877	14.5278	15.0081	14.2959
sp|P54646|AAPK2_HUMAN 5'-AMP-activated protein kinase catalytic subunit alpha-2 OS=Homo sapiens GN=PRKAA2 PE=1 SV=2	2	0.130435	NA	11.1761	NA	10.9636	11.0978	8.95652	NA	10.3311	10.8187	NA	0.347443	11.4099	NA	NA	6.25392	NA	NA	NA	NA	NA	NA	10.9213	9.72412	NA	NA	NA	NA	NA	9.6224	NA	NA	9.90894	NA	NA	NA	NA	NA	NA	NA	NA	NA	NA	NA	NA	NA	NA	NA
sp|Q9Y312|AAR2_HUMAN Protein AAR2 homolog OS=Homo sapiens GN=AAR2 PE=1 SV=2	7	0.242188	13.6461	10.8268	NA	NA	13.846	7.57051	NA	15.0779	10.8999	3.16085	9.50212	11.4289	NA	NA	12.8517	10.4732	10.4023	NA	NA	9.99284	3.8201	10.5906	9.64485	NA	NA	NA	NA	NA	9.55668	12.3439	NA	13.7399	7.63272	NA	12.8588	12.2838	12.4168	NA	10.3569	NA	NA	NA	NA	1.53514	NA	5.86374	NA
sp|Q9BTE6|AASD1_HUMAN Alanyl-tRNA editing protein Aarsd1 OS=Homo sapiens GN=AARSD1 PE=1 SV=2	14	0.347087	13.7764	12.8508	13.6808	13.296	12.9193	13.6386	13.4089	13.1318	14.0053	12.2125	14.2212	12.6997	13.2738	12.4299	13.3738	13.7654	14.0104	12.7769	12.5012	12.0859	12.8663	12.7295	13.7528	11.0422	13.6453	13.5786	13.0584	13.4965	12.4367	13.2156	NA	13.9146	13.3206	13.4149	13.4742	13.2272	13.1912	13.5928	13.3759	11.9879	12.6227	12.0586	13.9266	14.5827	12.8353	13.4553	13.2374
sp|Q9UDR5|AASS_HUMAN Alpha-aminoadipic semialdehyde synthase, mitochondrial OS=Homo sapiens GN=AASS PE=1 SV=1	28	0.288337	15.1301	12.654	14.4912	14.7829	13.7452	14.0731	14.0474	14.2161	14.5107	13.5398	12.8291	12.1142	14.8113	12.5655	12.4677	14.8477	13.5416	13.2834	12.9605	12.5422	15.7884	13.4414	13.3639	12.8586	13.469	14.3473	13.5152	13.9751	12.6658	12.9447	14.1289	13.762	13.2682	14.3258	13.4379	15.6694	14.7346	11.8252	13.9141	12.2285	13.263	12.5848	13.9782	14.0127	12.3959	13.1181	13.1618
sp|P17174|AATC_HUMAN Aspartate aminotransferase, cytoplasmic OS=Homo sapiens GN=GOT1 PE=1 SV=3	16	0.51816	13.5142	13.7964	14.6884	14.7932	14.5356	14.1462	14.3961	14.4044	13.7472	13.8534	14.0321	14.3789	14.1965	13.5665	13.6537	14.2469	13.2378	14.1438	14.6622	14.1474	13.3662	14.4464	15.1419	13.8623	14.7922	15.0156	13.5915	13.2062	14.5356	14.4542	13.1627	13.7921	15.2699	14.5141	14.5483	15.4033	15.2954	14.435	14.7043	13.3889	14.8372	13.5636	14.7913	15.0205	13.7654	15.7206	13.8128
sp|Q9NY61|AATF_HUMAN Protein AATF OS=Homo sapiens GN=AATF PE=1 SV=1	12	0.348214	12.6958	9.45032	9.98633	11.9064	8.82714	9.32618	10.9859	12.4698	12.7254	NA	13.062	6.99743	10.4568	11.7725	12.4333	11.8798	13.0347	9.74417	10.458	11.1669	12.5574	11.5195	12.4656	11.1205	12.0037	12.2984	11.9402	11.2027	12.0597	12.0225	11.9081	11.8338	11.7985	11.7441	11.1398	11.8482	11.6749	11.8198	10.9677	NA	11.497	11.3829	13.3251	13.328	11.4955	12.0091	10.2205
sp|P00505|AATM_HUMAN Aspartate aminotransferase, mitochondrial OS=Homo sapiens GN=GOT2 PE=1 SV=3	24	0.451163	17.327	16.3066	16.8688	17.8501	17.0979	17.3014	18.1838	16.6132	16.929	16.4105	16.8148	15.7113	17.0444	16.6676	16.9776	17.802	16.9275	16.7789	16.8231	16.7677	19.0674	17.2751	16.8133	16.4204	17.6329	16.2679	16.147	17.9005	16.9662	17.7841	15.3849	18.6402	16.8505	17.7205	17.2318	18.1565	17.9137	17.5462	18.448	15.8673	17.9563	16.3094	18.2527	17.0461	17.3279	18.8269	17.8244
sp|Q96GS6|AB17A_HUMAN Protein ABHD17A OS=Homo sapiens GN=ABHD17A PE=1 SV=1	3	0.103226	12.9056	NA	NA	11.5508	0.412674	11.5742	6.79808	12.418	12.8981	NA	11.4856	NA	12.9019	NA	NA	NA	NA	NA	NA	NA	NA	NA	11.3771	9.21132	NA	NA	NA	NA	NA	10.5069	NA	NA	9.8118	NA	NA	NA	10.7861	NA	NA	NA	NA	10.6954	NA	NA	NA	11.6694	NA
sp|Q6PCB6|AB17C_HUMAN Protein ABHD17C OS=Homo sapiens GN=ABHD17C PE=2 SV=2	3	0.173252	9.88456	NA	11.0463	NA	10.4657	NA	NA	NA	NA	NA	NA	NA	10.9621	11.0465	13.017	NA	NA	NA	NA	NA	NA	NA	7.4055	NA	NA	NA	NA	NA	10.3008	11.6032	NA	NA	NA	NA	NA	NA	11.8104	NA	10.7387	NA	11.2263	NA	NA	NA	NA	NA	NA
sp|Q7Z5R6|AB1IP_HUMAN Amyloid beta A4 precursor protein-binding family B member 1-interacting protein OS=Homo sapiens GN=APBB1IP PE=1 SV=1	7	0.151652	4.28201	7.98494	8.04753	NA	10.7467	-1.70896	NA	8.41223	11.7966	NA	10.5104	5.64553	4.01708	10.4993	10.9673	5.99112	NA	NA	11.1756	7.63386	10.6376	12.4834	10.6994	NA	NA	11.19	NA	11.4129	11.979	10.7017	-0.559492	10.0049	11.8588	10.2196	11.0105	10.2831	NA	12.9337	8.9509	11.577	9.43673	10.4118	NA	9.53407	NA	11.0918	11.4429
sp|Q8IUX4|ABC3F_HUMAN DNA dC->dU-editing enzyme APOBEC-3F OS=Homo sapiens GN=APOBEC3F PE=1 SV=3	3	0.0911528	9.11791	NA	NA	NA	NA	NA	NA	NA	NA	NA	4.52701	NA	11.2912	NA	4.5857	9.5755	NA	NA	NA	NA	5.19619	NA	NA	NA	NA	NA	NA	NA	NA	NA	NA	NA	NA	NA	NA	NA	NA	NA	6.69289	NA	NA	NA	NA	NA	NA	NA	NA
sp|Q9HC16|ABC3G_HUMAN DNA dC->dU-editing enzyme APOBEC-3G OS=Homo sapiens GN=APOBEC3G PE=1 SV=1	4	0.114583	NA	2.33572	NA	NA	NA	NA	NA	-1.03975	NA	NA	NA	6.38157	NA	2.66114	3.67587	NA	NA	NA	NA	NA	NA	0.105293	0.276831	NA	NA	NA	NA	NA	NA	NA	NA	NA	NA	NA	NA	NA	NA	11.4929	NA	NA	NA	NA	6.95339	NA	NA	NA	NA
sp|O95477|ABCA1_HUMAN ATP-binding cassette sub-family A member 1 OS=Homo sapiens GN=ABCA1 PE=1 SV=3	3	0.0137107	12.036	NA	9.88587	NA	NA	-0.271491	NA	11.542	NA	NA	7.22796	NA	NA	NA	-1.32014	NA	NA	NA	NA	-1.65262	NA	NA	10.2607	NA	NA	NA	NA	NA	NA	NA	7.3346	NA	NA	10.7791	NA	7.10024	NA	9.15067	NA	NA	10.8679	NA	NA	NA	NA	11.1962	12.211
sp|Q8WWZ7|ABCA5_HUMAN ATP-binding cassette sub-family A member 5 OS=Homo sapiens GN=ABCA5 PE=2 SV=2	3	0.0213155	NA	NA	NA	NA	NA	12.2978	11.5984	NA	NA	NA	NA	NA	NA	11.0402	12.2475	11.966	10.2157	NA	NA	12.4426	NA	NA	12.9144	11.8756	9.52071	NA	NA	12.9787	12.9234	12.1131	NA	7.466	NA	12.8835	NA	NA	NA	12.336	13.2924	NA	NA	NA	6.58203	13.3484	NA	14.3399	NA
sp|Q8N139|ABCA6_HUMAN ATP-binding cassette sub-family A member 6 OS=Homo sapiens GN=ABCA6 PE=1 SV=2	4	0.0222635	NA	NA	0.46624	8.99659	NA	NA	NA	NA	11.8554	NA	NA	NA	NA	1.21776	0.30238	NA	0.164973	9.78399	NA	4.85147	NA	NA	4.65964	NA	1.08946	NA	8.20656	NA	NA	7.35865	NA	NA	NA	NA	NA	NA	NA	NA	NA	NA	NA	NA	NA	NA	NA	NA	NA
sp|O94911|ABCA8_HUMAN ATP-binding cassette sub-family A member 8 OS=Homo sapiens GN=ABCA8 PE=1 SV=3	14	0.117647	8.35813	12.2414	7.89632	4.76055	NA	NA	NA	NA	NA	NA	NA	9.10383	11.4395	13.2727	NA	-1.01158	11.2522	8.22369	6.87734	13.0571	7.30986	NA	14.0282	6.59649	NA	10.3568	0.933007	6.55748	NA	11.0222	NA	7.52894	NA	9.72968	8.96226	3.76716	5.27281	9.86713	12.2243	NA	12.751	-1.09773	2.42109	8.53345	5.81177	4.89335	8.59828
sp|Q9NP58|ABCB6_HUMAN ATP-binding cassette sub-family B member 6, mitochondrial OS=Homo sapiens GN=ABCB6 PE=1 SV=1	15	0.249406	16.0305	11.7739	12.9719	14.3147	14.7828	14.3838	14.7198	14.6463	14.7654	14.2164	14.1224	18.0976	14.8173	13.44	15.0492	14.9149	12.417	12.1901	NA	11.6146	10.8255	10.8968	12.0415	12.2205	12.9388	12.4135	12.0296	12.9517	10.1536	11.0955	2.49106	12.7272	10.5886	NA	13.4002	11.5763	11.7244	12.0053	11.5174	12.0084	12.327	NA	12.4768	13.2496	13.0593	12.4441	NA
sp|O75027|ABCB7_HUMAN ATP-binding cassette sub-family B member 7, mitochondrial OS=Homo sapiens GN=ABCB7 PE=1 SV=2	6	0.111702	11.1071	9.1114	11.1342	10.8419	10.7177	10.7919	8.37567	12.1747	11.5905	12.7576	12.1585	10.0852	11.478	10.0144	12.6644	11.5872	9.4938	9.67996	NA	12.6556	12.2521	9.56086	4.75584	NA	NA	11.411	10.3634	12.2577	NA	NA	NA	11.5085	11.1326	8.94044	12.1079	NA	NA	NA	-0.219155	NA	NA	0.615924	11.3237	NA	12.6001	12.2914	12.0022
sp|Q9NRK6|ABCBA_HUMAN ATP-binding cassette sub-family B member 10, mitochondrial OS=Homo sapiens GN=ABCB10 PE=1 SV=2	7	0.117886	11.6991	10.4122	7.07537	11.0108	10.5364	11.0041	11.0701	13.8693	12.6312	11.3946	12.2633	9.77873	NA	9.90999	8.68537	11.5752	10.8877	NA	9.61295	11.1639	10.7572	11.7478	10.742	NA	11.5471	NA	NA	12.0227	12.6303	11.2222	NA	11.6536	11.8815	12.5814	12.9756	11.0926	10.358	12.0513	NA	NA	10.9361	NA	11.4097	12.1332	11.8985	12.8941	12.0222
sp|P33897|ABCD1_HUMAN ATP-binding cassette sub-family D member 1 OS=Homo sapiens GN=ABCD1 PE=1 SV=2	9	0.154362	11.3317	10.8493	12.0785	11.1885	10.3574	12.2816	11.2817	10.6398	11.4468	10.2865	11.4075	11.0102	10.8029	10.8401	12.4498	11.868	11.2611	10.9722	10.9545	10.994	11.6195	11.6931	10.7063	10.2416	NA	NA	11.5758	11.84	11.2049	9.20161	11.9707	10.0914	11.4212	11.5491	6.86775	10.6176	NA	11.5805	11.1024	10.1133	9.79477	10.7247	11.5298	10.5753	11.8652	12.2118	11.6581
sp|P28288|ABCD3_HUMAN ATP-binding cassette sub-family D member 3 OS=Homo sapiens GN=ABCD3 PE=1 SV=1	14	0.23217	14.136	10.8266	13.3279	12.9181	12.6807	12.9917	12.5938	13.0866	13.0645	11.2719	14.2371	11.5467	13.9179	13.3837	13.6985	13.9775	11.9645	12.7859	12.9074	12.2386	14.1024	12.6131	13.2999	12.2251	12.0802	12.512	11.5702	13.6489	13.8384	13.2229	13.1526	12.3799	13.0245	12.563	11.817	13.5355	12.2516	12.7761	13.781	11.4256	11.7202	11.6005	12.2852	12.4797	12.6989	14.0198	13.3661
sp|P61221|ABCE1_HUMAN ATP-binding cassette sub-family E member 1 OS=Homo sapiens GN=ABCE1 PE=1 SV=1	21	0.42404	13.504	12.8332	13.5545	13.6004	13.5205	13.3406	12.7815	14.2012	13.9001	12.2138	14.7547	12.9458	13.2495	13.2106	13.5684	13.722	12.8939	12.0131	13.6059	12.6124	13.901	12.7875	13.2369	13.1815	12.7157	11.8305	12.645	13.8555	13.4065	12.4928	13.115	13.8721	14.4583	12.9337	12.9384	13.0234	12.9922	14.0337	11.8582	NA	12.6225	12.7221	13.1397	13.1288	13.3882	14.6413	12.8024
sp|Q8NE71|ABCF1_HUMAN ATP-binding cassette sub-family F member 1 OS=Homo sapiens GN=ABCF1 PE=1 SV=2	29	0.391716	13.3745	11.4781	12.3393	12.7012	12.671	12.4683	12.1164	13.1933	12.8416	10.7426	14.0955	11.799	12.2053	12.3955	13.3647	13.0844	11.7288	11.6597	11.747	11.7553	12.6661	12.8649	12.4101	11.2421	8.0633	12.2346	11.3464	12.3278	12.1457	12.3367	NA	12.3871	13.2777	12.4775	12.5081	11.8041	11.6541	12.6212	11.3228	10.5518	10.6412	9.57895	11.8661	12.2617	11.8701	13.1848	12.1764
sp|Q9UG63|ABCF2_HUMAN ATP-binding cassette sub-family F member 2 OS=Homo sapiens GN=ABCF2 PE=1 SV=2	15	0.245586	12.7965	11.9098	12.1799	12.398	11.9324	12.0269	11.342	12.697	12.4835	10.4165	13.9024	11.1981	12.0102	11.6251	12.7188	12.6862	11.7558	11.523	12.3163	10.8171	12.7057	11.891	12.6768	10.6844	12.0931	12.4722	11.3896	12.233	11.5222	13.1067	11.4421	12.35	13.0899	12.2773	12.2801	12.5955	12.3079	12.2779	12.0004	10.0766	10.7886	11.5127	12.9275	12.7456	12.1707	13.4266	12.1095
sp|Q9NUQ8|ABCF3_HUMAN ATP-binding cassette sub-family F member 3 OS=Homo sapiens GN=ABCF3 PE=1 SV=2	24	0.369535	14.0912	11.8534	13.7001	14.4661	13.1116	14.0968	12.9601	13.5536	13.6659	11.8611	14.3235	12.1758	13.0979	12.5382	13.2939	13.5744	12.6773	13.291	12.2992	13.0874	13.4041	12.5663	13.6296	11.5189	13.7481	13.455	13.0984	14.5308	12.7604	13.4792	13.8429	13.4778	14.0392	13.5844	13.5304	13.809	13.7325	13.5627	13.8219	12.3337	13.016	12.3614	13.6555	13.7466	13.5779	13.5979	12.8346
sp|Q9UNQ0|ABCG2_HUMAN ATP-binding cassette sub-family G member 2 OS=Homo sapiens GN=ABCG2 PE=1 SV=3	3	0.0396947	NA	NA	10.7261	NA	5.78151	10.8382	NA	9.24391	5.57927	NA	NA	4.98629	6.90072	6.89231	0.496828	NA	NA	NA	NA	NA	NA	NA	9.5299	NA	NA	NA	NA	NA	8.19187	10.3953	NA	NA	NA	NA	NA	9.9214	NA	NA	NA	NA	NA	NA	NA	NA	NA	NA	NA
sp|Q8N2K0|ABD12_HUMAN Monoacylglycerol lipase ABHD12 OS=Homo sapiens GN=ABHD12 PE=1 SV=2	10	0.233668	13.3948	10.7548	12.1403	13.0367	12.8019	14.3153	12.4512	13.4832	13.1173	NA	13.3971	11.4199	12.7486	12.8184	13.3762	13.2136	11.8278	12.5526	11.8919	12.6629	11.7845	13.3469	12.4996	11.8491	11.6565	12.791	12.6699	14.5245	12.7387	13.0119	NA	12.0864	13.44	12.412	12.9262	12.4134	11.7862	12.1399	12.2269	NA	12.2314	9.94957	12.2611	12.0063	13.2513	12.8599	12.5896
sp|Q8TB40|ABHD4_HUMAN Protein ABHD4 OS=Homo sapiens GN=ABHD4 PE=1 SV=1	2	0.0789474	NA	NA	9.18352	10.6776	NA	9.83822	NA	NA	10.9495	NA	5.72375	NA	2.13217	NA	10.0174	6.80799	NA	NA	NA	NA	NA	NA	NA	NA	NA	NA	NA	NA	NA	NA	NA	NA	NA	NA	NA	NA	NA	NA	NA	NA	NA	NA	NA	NA	NA	NA	NA
sp|Q9NUJ1|ABHDA_HUMAN Mycophenolic acid acyl-glucuronide esterase, mitochondrial OS=Homo sapiens GN=ABHD10 PE=1 SV=1	11	0.366013	12.5043	12.5411	14.4786	14.6638	14.1083	14.7088	14.7046	13.4832	15.3831	13.3963	14.4395	12.1958	14.2826	13.6277	13.9395	14.6127	13.4164	13.3585	13.3637	12.785	15.7827	13.114	14.2101	10.7442	13.0247	14.0348	11.9105	15.7329	15.4824	14.237	12.7312	14.7051	15.3802	14.9211	15.0268	15.5299	14.7339	13.7519	14.0692	9.71175	14.3722	8.06385	15.5111	15.0808	14.4912	14.4916	14.2116
sp|Q8NFV4|ABHDB_HUMAN Protein ABHD11 OS=Homo sapiens GN=ABHD11 PE=1 SV=1	12	0.406349	17.0879	15.035	16.0411	17.2813	15.7237	15.6688	16.1474	18.3816	14.811	14.8267	16.3286	12.8505	16.2604	15.0341	16.4735	16.5641	13.6372	13.2926	14.094	14.874	15.217	15.1747	15.1383	13.7883	16.3926	16.7739	15.3112	17.384	16.3736	15.5222	12.5529	15.7469	17.8617	16.5603	18.025	17.2147	15.66	15.1829	15.3596	12.2936	14.2847	14.5094	16.8458	15.9551	15.6439	14.7844	16.2505
sp|Q96IU4|ABHEB_HUMAN Protein ABHD14B OS=Homo sapiens GN=ABHD14B PE=1 SV=1	7	0.442857	15.2389	14.6724	16.5369	16.5222	15.364	15.6571	15.4511	16.1638	14.5447	13.3799	15.6069	14.8306	15.9086	14.8394	15.3331	14.5071	13.5846	14.9295	15.2099	14.9116	15.3881	15.4542	16.5765	14.411	15.1702	16.5031	15.216	16.0261	15.4635	16.4886	13.8563	15.8141	16.651	14.1482	15.5003	17.1424	16.5147	16.2486	16.5071	14.5045	16.343	14.9573	15.9151	15.4579	16.3161	15.2175	15.8366
sp|O95870|ABHGA_HUMAN Protein ABHD16A OS=Homo sapiens GN=ABHD16A PE=1 SV=3	12	0.256272	14.6181	12.6664	13.6165	13.6809	13.4555	13.3851	12.945	13.9496	14.5375	11.8741	14.6434	13.7544	14.1908	14.2862	14.5158	13.7062	12.3556	13.3496	12.732	11.0498	13.9676	13.9399	13.4207	NA	9.81115	12.8186	12.4457	12.7999	12.3341	13.5207	14.3013	12.9369	13.6261	12.5939	13.7636	13.1191	13.6354	13.7535	13.5847	12.5427	13.1584	12.7627	13.5839	13.0726	14.8056	13.5748	13.6166
sp|Q8IZP0|ABI1_HUMAN Abl interactor 1 OS=Homo sapiens GN=ABI1 PE=1 SV=4	9	0.322835	13.8836	13.208	12.6649	13.6	12.8585	13.8094	12.2201	12.7878	12.8954	12.5423	12.8418	13.3375	13.1364	13.2516	13.8586	11.813	12.1723	11.8004	12.9073	12.1102	13.9824	13.1755	13.8025	12.2428	13.267	13.2793	12.7686	13.1339	12.2229	13.387	11.941	13.0964	12.9614	12.9333	12.7466	11.8035	13.2329	12.706	14.0347	11.2303	13.197	12.8726	13.3288	12.8988	13.3407	11.545	12.641
sp|Q9NYB9|ABI2_HUMAN Abl interactor 2 OS=Homo sapiens GN=ABI2 PE=1 SV=1	13	0.276803	13.2319	13.5594	13.049	13.2942	12.8409	13.2371	12.2396	11.8731	12.8818	12.8971	11.9636	12.7845	13.4676	12.0449	12.8047	12.8635	13.0527	12.585	12.6545	12.2383	13.0806	12.9974	13.8346	13.2828	12.563	12.9657	12.6346	13.3118	13.0782	12.9625	NA	12.7447	12.2359	12.0142	9.29281	12.5703	12.9196	12.5466	12.2313	12.5307	12.6302	13.2774	12.7499	13.0484	13.3113	11.9196	12.4427
sp|Q9P2A4|ABI3_HUMAN ABI gene family member 3 OS=Homo sapiens GN=ABI3 PE=1 SV=2	4	0.144809	11.337	12.5307	12.0962	12.5199	12.5065	11.4134	NA	10.6698	12.3471	NA	12.4041	12.262	10.7441	NA	12.0341	NA	NA	NA	9.08977	NA	NA	12.597	NA	NA	NA	NA	NA	NA	10.8263	10.6475	NA	NA	12.032	NA	NA	NA	NA	11.8283	NA	NA	NA	NA	NA	NA	10.582	11.6856	10.6083
sp|P00519|ABL1_HUMAN Tyrosine-protein kinase ABL1 OS=Homo sapiens GN=ABL1 PE=1 SV=4	16	0.185841	11.213	6.29309	7.44473	0.825404	12.5748	7.74436	NA	11.6539	8.06075	NA	11.8319	9.99475	10.2898	8.45661	10.0506	11.2519	11.7456	11.4816	NA	10.7209	9.73926	11.7511	11.3036	NA	NA	12.4947	12.1152	11.0422	NA	NA	10.702	NA	9.80506	11.1042	NA	9.48793	12.026	NA	11.5616	NA	11.1094	NA	NA	11.2266	9.15188	11.4553	NA
sp|O14639|ABLM1_HUMAN Actin-binding LIM protein 1 OS=Homo sapiens GN=ABLIM1 PE=1 SV=3	17	0.255784	11.6038	13.0596	13.1561	11.9761	11.996	10.8707	14.5148	11.4951	12.5464	11.7831	12.4387	10.1591	11.2594	13.0058	13.3795	12.2691	13.4101	12.1378	11.2878	12.089	13.3198	12.4506	13.3824	12.2548	12.5443	12.9604	13.1727	11.9524	12.0229	13.4381	11.684	11.8724	11.906	12.0131	13.5936	12.711	10.6243	11.6308	13.0767	10.5506	12.2872	12.834	12.5434	10.8906	11.8328	11.1094	13.029
sp|Q6H8Q1|ABLM2_HUMAN Actin-binding LIM protein 2 OS=Homo sapiens GN=ABLIM2 PE=1 SV=2	4	0.0883797	NA	NA	NA	14.6978	9.45156	NA	9.77894	NA	NA	NA	NA	10.7307	NA	10.2705	12.1754	NA	11.1998	14.1432	NA	NA	NA	NA	12.5187	NA	11.1238	12.0128	NA	14.8753	11.145	13.2942	NA	NA	NA	NA	13.0809	NA	11.4356	9.97333	11.1044	NA	6.07998	NA	9.68982	NA	10.967	12.1989	NA
sp|O94929|ABLM3_HUMAN Actin-binding LIM protein 3 OS=Homo sapiens GN=ABLIM3 PE=1 SV=3	4	0.0658858	5.584	NA	NA	NA	NA	NA	5.69372	5.1823	1.89456	NA	NA	NA	NA	NA	6.4494	7.27238	NA	NA	NA	-1.66245	NA	NA	NA	NA	NA	NA	NA	NA	NA	3.99772	NA	NA	NA	2.44008	NA	NA	NA	NA	NA	NA	NA	NA	NA	NA	NA	8.62964	NA
sp|Q12979|ABR_HUMAN Active breakpoint cluster region-related protein OS=Homo sapiens GN=ABR PE=2 SV=2	15	0.235157	11.2008	11.1638	12.0696	10.8292	11.9371	10.2762	11.6093	10.82	12.5411	NA	12.1197	11.7873	10.5481	11.3574	12.3033	10.4973	11.4518	10.4868	10.2221	11.0455	11.459	11.9961	10.544	11.0419	10.9333	NA	11.396	11.3806	11.8381	10.97	12.5524	11.065	11.7118	11.5234	11.449	10.3801	10.0338	12.2335	10.0963	10.2062	10.2482	10.9996	NA	NA	11.1742	NA	11.7063
sp|Q15018|ABRX2_HUMAN BRISC complex subunit Abraxas 2 OS=Homo sapiens GN=ABRAXAS2 PE=1 SV=2	13	0.373494	13.4302	12.489	12.9444	13.0017	13.0178	13.1867	12.3249	12.9623	13.3082	12.069	12.767	12.4498	13.3282	11.8659	13.3633	12.8324	11.0265	NA	12.3512	9.28667	6.57359	12.5893	12.0483	11.6179	13.9312	12.9315	11.9248	9.7622	11.9786	11.6571	NA	12.6964	12.9635	11.6385	12.1728	11.0889	10.7486	11.882	12.6033	5.19155	11.5667	12.0057	12.7517	12.828	12.0986	12.2257	11.6676
sp|Q9ULW3|ABT1_HUMAN Activator of basal transcription 1 OS=Homo sapiens GN=ABT1 PE=1 SV=1	8	0.386029	11.7832	10.6661	NA	11.5907	10.7161	10.3292	9.77762	12.8437	12.4319	9.40483	13.031	-0.0168384	11.3207	9.07799	10.712	11.3771	11.3391	NA	11.2811	11.32	13.3841	12.0674	11.7501	NA	11.8261	12.8547	11.4378	12.2044	12.3864	12.2793	NA	11.6547	12.4654	12.442	9.3382	12.8969	11.8066	11.024	NA	11.9104	11.8635	11.285	13.2495	13.2916	12.5552	12.9764	NA
sp|Q8N961|ABTB2_HUMAN Ankyrin repeat and BTB/POZ domain-containing protein 2 OS=Homo sapiens GN=ABTB2 PE=2 SV=2	4	0.0478049	NA	NA	5.61056	0.439425	NA	NA	NA	NA	NA	NA	NA	NA	NA	NA	NA	-0.981663	NA	NA	NA	NA	10.0212	6.24276	NA	NA	NA	7.04036	NA	12.0642	NA	NA	NA	NA	NA	NA	NA	9.63771	NA	NA	NA	NA	NA	NA	NA	8.06541	NA	NA	NA
sp|Q13085|ACACA_HUMAN Acetyl-CoA carboxylase 1 OS=Homo sapiens GN=ACACA PE=1 SV=2	82	0.422847	17.0969	13.5419	15.6534	15.4133	14.1532	14.7995	15.583	16.1893	15.5053	12.1326	14.4325	11.6048	14.7452	13.4086	16.5612	16.4214	16.0225	14.3545	13.3339	14.4939	14.5055	13.6907	16.0378	13.9812	15.0916	15.3808	15.319	16.2008	15.4034	15.1768	13.3835	15.2621	16.2977	16.0182	15.5234	14.2616	14.8396	13.4828	14.7067	12.4984	14.7617	14.3423	15.5603	17.0818	15.1738	16.1442	14.6985
sp|Q9UKU7|ACAD8_HUMAN Isobutyryl-CoA dehydrogenase, mitochondrial OS=Homo sapiens GN=ACAD8 PE=1 SV=1	12	0.318072	14.9033	13.4515	15.502	15.8694	15.3665	14.2625	15.035	15.766	17.3627	14.038	13.1907	13.1119	13.6409	13.8683	14.4198	15.471	13.487	13.0493	14.3709	14.9022	16.4088	16.006	13.9421	12.6793	11.9524	14.9728	14.1952	14.4203	14.0219	14.1228	12.6167	14.814	15.3984	15.5072	15.679	16.0949	14.3107	14.8155	14.5219	12.7764	15.1836	12.5532	17.4597	13.779	14.6911	13.5662	19.3833
sp|Q9H845|ACAD9_HUMAN Acyl-CoA dehydrogenase family member 9, mitochondrial OS=Homo sapiens GN=ACAD9 PE=1 SV=1	24	0.37037	14.7098	13.4041	13.8106	14.6687	13.4854	14.2718	9.57953	15.5342	15.9121	13.262	14.9833	12.6442	14.0002	14.0406	13.9896	14.6804	13.6049	12.7571	13.5488	14.702	14.3008	13.8815	13.9516	10.6196	12.9166	13.0162	13.5149	14.3764	15.5207	13.3068	14.795	14.459	14.8873	14.7193	14.4352	15.5836	12.28	13.5866	12.1776	12.6685	13.2582	11.9631	14.4535	12.6588	13.7442	13.3435	13.5708
sp|P28330|ACADL_HUMAN Long-chain specific acyl-CoA dehydrogenase, mitochondrial OS=Homo sapiens GN=ACADL PE=1 SV=2	8	0.211628	13.8685	12.9785	13.0113	12.9249	12.2679	13.8136	NA	14.8727	15.1004	10.1013	NA	5.27424	7.93531	NA	12.8697	11.0067	NA	12.8825	13.2645	11.5605	12.9294	13.0803	10.9152	15.0092	13.4846	15.952	14.6995	15.3238	13.4353	12.3359	NA	13.2089	15.5622	13.827	16.0334	14.5423	13.8742	13.8293	14.0477	NA	12.399	9.97557	NA	16.1682	13.0332	12.5178	12.1365
sp|P11310|ACADM_HUMAN Medium-chain specific acyl-CoA dehydrogenase, mitochondrial OS=Homo sapiens GN=ACADM PE=1 SV=1	19	0.39905	15.5597	14.9769	16.5625	16.3475	15.059	13.8268	14.6324	15.6464	15.8943	15.0482	16.2798	15.0794	14.5037	15.4103	14.691	15.3602	15.6095	14.6858	14.2874	15.5281	16.0048	15.5479	15.9751	14.0173	15.0506	16.2468	15.2768	14.9274	16.5865	15.5866	14.2629	16.2751	16.354	14.5266	15.8748	17.2422	13.9757	15.0581	15.244	14.931	14.6131	14.6478	17.0915	16.1046	15.3468	14.6481	14.3422
sp|P16219|ACADS_HUMAN Short-chain specific acyl-CoA dehydrogenase, mitochondrial OS=Homo sapiens GN=ACADS PE=1 SV=1	11	0.264563	12.4075	13.0442	12.9738	13.8041	13.5045	12.9148	12.6409	12.5349	16.0942	12.1292	13.6376	12.6794	11.9863	13.2893	13.1467	13.1582	13.8353	12.8417	12.7154	12.0018	15.39	13.8522	13.0188	11.5991	13.9743	13.7428	12.0358	12.3086	13.0678	13.0804	13.9956	14.1167	13.4346	12.8301	13.8056	16.1135	12.7377	13.3475	11.7708	12.5173	13.8561	12.9283	12.2651	13.6758	12.7716	12.8289	13.9036
sp|P49748|ACADV_HUMAN Very long-chain specific acyl-CoA dehydrogenase, mitochondrial OS=Homo sapiens GN=ACADVL PE=1 SV=1	34	0.541985	16.691	15.7526	16.6026	16.5818	15.7072	16.4218	14.9583	15.4511	16.1653	16.0445	15.6886	15.025	15.3176	15.4237	15.7913	15.6357	14.7795	15.4574	15.6554	15.4099	15.7701	15.9185	16.1182	14.9646	14.8856	15.958	16.1912	16.0111	16.2091	15.8444	15.8934	16.3097	16.0603	15.216	15.9491	17.1321	15.0997	15.773	16.5399	14.9348	15.6107	14.7228	14.5366	15.8311	15.8538	14.3746	16.105
sp|Q15027|ACAP1_HUMAN Arf-GAP with coiled-coil, ANK repeat and PH domain-containing protein 1 OS=Homo sapiens GN=ACAP1 PE=1 SV=1	3	0.077027	13.3844	14.016	13.804	14.1148	14.024	13.999	12.8163	13.8783	14.2089	13.9897	13.7853	11.1543	12.1834	13.0701	13.2784	13.024	15.5876	14.3877	12.74	13.3123	14.0209	12.8895	13.4723	16.1641	16.4374	16.1702	13.6486	14.9054	13.5636	13.82	NA	13.8726	12.6288	13.1774	13.9415	14.2991	14.7287	12.2875	15.3775	14.827	14.2963	15.1828	14.758	15.3635	14.5602	14.4165	13.059
sp|Q15057|ACAP2_HUMAN Arf-GAP with coiled-coil, ANK repeat and PH domain-containing protein 2 OS=Homo sapiens GN=ACAP2 PE=1 SV=3	19	0.289203	11.4146	11.9809	13.318	11.0192	13.2958	13.19	10.84	12.041	12.074	11.7759	12.3975	11.1767	11.8741	10.9213	12.7231	12.4122	13.3594	11.8292	11.7491	11.5579	11.8869	12.7854	12.5617	14.2668	14.2103	14.164	13.7548	12.3473	12.3024	11.3802	NA	10.1606	12.605	NA	12.2724	12.5566	12.271	12.2992	12.1627	NA	10.5638	11.3522	13.3182	12.2727	11.4707	13.0482	11.9305
sp|O00400|ACATN_HUMAN Acetyl-coenzyme A transporter 1 OS=Homo sapiens GN=SLC33A1 PE=1 SV=1	3	0.0746812	12.7149	NA	7.09005	8.83258	7.05862	11.5061	4.95676	11.3859	14.4234	NA	9.76101	NA	11.1283	NA	10.9088	10.7576	NA	14.5632	NA	NA	16.7856	15.0293	3.44566	NA	3.77257	11.5371	NA	12.9284	NA	14.7278	17.2803	8.94348	14.9511	15.5953	15.8098	15.3464	13.9272	15.8441	14.4284	5.69914	NA	15.7134	NA	14.6042	15.775	NA	15.9761
sp|Q5T8D3|ACBD5_HUMAN Acyl-CoA-binding domain-containing protein 5 OS=Homo sapiens GN=ACBD5 PE=1 SV=1	11	0.205993	12.3427	NA	11.3206	10.8987	8.13295	11.6283	10.8225	11.3983	11.7448	NA	12.3705	11.6571	11.6686	10.4582	12.5328	7.68178	10.0564	10.1744	NA	NA	NA	-1.85933	10.6521	NA	11.4685	8.01814	10.0788	11.6842	10.6192	9.91279	NA	10.2778	NA	NA	NA	NA	NA	10.3608	11.5856	NA	5.29561	NA	11.1202	9.12312	11.3451	10.5666	NA
sp|P07108|ACBP_HUMAN Acyl-CoA-binding protein OS=Homo sapiens GN=DBI PE=1 SV=2	11	0.758621	16.3164	14.3466	16.1962	16.6704	14.6923	16.5091	17.2273	15.8294	16.3527	13.6195	14.7882	13.4218	16.179	13.943	16.5795	16.518	13.9292	14.8247	15.311	13.2207	15.8759	14.7987	15.2523	14.1838	14.9815	16.3648	14.8159	15.9579	15.2808	15.2966	14.3769	14.5758	17.003	14.485	16.456	14.6652	15.6883	14.0121	15.862	13.0196	15.2381	13.3295	16.0197	16.1438	13.7414	16.6079	14.3118
sp|Q6JQN1|ACD10_HUMAN Acyl-CoA dehydrogenase family member 10 OS=Homo sapiens GN=ACAD10 PE=1 SV=1	14	0.150142	12.7964	11.0667	11.3109	12.1749	12.1912	8.37895	9.03456	12.7781	12.3372	NA	11.7779	NA	11.413	11.6884	11.712	11.4772	12.8605	NA	9.87631	10.2305	11.9586	12.1446	NA	NA	NA	NA	NA	13.4375	11.7162	NA	10.8059	12.9941	12.4613	11.8563	13.8838	11.9569	11.877	11.2614	10.3097	NA	NA	NA	12.6798	11.5335	11.8687	11.8969	11.7179
sp|Q709F0|ACD11_HUMAN Acyl-CoA dehydrogenase family member 11 OS=Homo sapiens GN=ACAD11 PE=1 SV=2	3	0.0461538	13.0362	NA	12.387	12.0161	NA	11.494	NA	10.9232	NA	NA	11.3915	NA	10.1236	NA	11.227	11.3017	NA	NA	NA	12.6754	12.9543	11.3892	NA	NA	NA	NA	11.199	13.3079	13.889	12.037	12.5074	13.1174	11.3525	13.6612	NA	11.4891	11.0626	11.9217	12.7056	NA	10.7456	NA	11.8491	11.6823	14.1218	10.3373	12.6683
sp|P45954|ACDSB_HUMAN Short/branched chain specific acyl-CoA dehydrogenase, mitochondrial OS=Homo sapiens GN=ACADSB PE=1 SV=1	18	0.430556	17.4621	14.6286	16.7536	16.4709	16.3165	16.807	16.8477	15.4719	15.9283	15.758	14.266	13.6468	15.6909	14.8026	14.3104	16.0076	15.1667	14.604	13.162	14.1462	15.3552	15.3218	15.4948	14.977	15.4939	15.1419	14.2292	15.6137	13.4991	15.3964	14.1808	16.1189	14.4599	14.8649	15.0507	16.9424	14.8461	13.4115	15.1926	12.9245	14.8452	13.3085	16.8411	15.3491	15.8247	15.1472	13.6633
sp|P12821|ACE_HUMAN Angiotensin-converting enzyme OS=Homo sapiens GN=ACE PE=1 SV=1	8	0.0803982	NA	10.1865	10.7434	7.3835	NA	NA	NA	NA	7.31342	5.28561	12.2132	NA	NA	3.09155	6.87809	11.4731	11.4007	NA	NA	NA	11.3519	11.6223	9.84984	9.89129	10.1312	-1.07562	-0.0139749	NA	NA	NA	NA	NA	10.8908	6.78384	NA	NA	NA	NA	11.115	NA	NA	4.99379	6.69575	NA	11.5504	7.80371	9.62552
sp|Q9UKV3|ACINU_HUMAN Apoptotic chromatin condensation inducer in the nucleus OS=Homo sapiens GN=ACIN1 PE=1 SV=2	37	0.307233	14.9927	13.3927	13.9805	13.9998	13.7317	14.3055	13.3346	14.7701	14.8231	12.2131	14.8343	13.4625	14.2398	14.1893	14.3822	14.3037	13.3978	13.7306	13.7377	13.762	14.9932	14.475	14.9107	12.6783	14.1031	14.3485	13.8634	14.2137	15.0465	15.2541	12.1274	14.4952	14.5689	14.5455	14.125	14.0817	14.2039	14.1783	14.1916	13.0482	13.6496	14.0103	14.1778	14.3619	14.2883	15.0825	14.2048
sp|O96019|ACL6A_HUMAN Actin-like protein 6A OS=Homo sapiens GN=ACTL6A PE=1 SV=1	16	0.484848	15.4847	13.9361	14.7018	14.7915	14.251	14.7311	13.9087	15.1666	15.4263	13.7554	15.7072	13.6487	14.541	14.7284	14.8413	14.8988	14.3867	14.0259	13.8146	13.9058	14.6579	14.3526	15.2978	13.6567	14.1993	14.9316	13.7734	14.3374	14.9062	14.9903	11.3658	13.9627	14.5552	14.2992	14.1335	13.9315	14.5529	14.2226	14.6456	13.8275	14.1582	14.1739	14.9974	14.4674	14.4686	15.1744	14.1965
sp|P53396|ACLY_HUMAN ATP-citrate synthase OS=Homo sapiens GN=ACLY PE=1 SV=3	50	0.464124	17.4012	15.1754	17.6966	17.1468	16.2574	17.4867	18.0643	18.0449	16.8304	15.3694	17.5022	14.1935	17.126	16.3871	18.0435	17.4598	16.5214	15.7247	15.256	16.1258	16.0423	15.2424	16.1447	15.583	16.4975	17.4316	15.9209	17.4397	16.4137	16.3958	14.8389	16.8493	16.821	16.4424	16.7627	15.6226	16.7371	15.9903	17.6212	14.8479	15.6394	15.3606	17.6046	16.8654	16.0223	16.3339	15.6608
sp|Q9NPJ3|ACO13_HUMAN Acyl-coenzyme A thioesterase 13 OS=Homo sapiens GN=ACOT13 PE=1 SV=1	4	0.378571	12.7254	12.7715	14.1785	12.7441	12.4531	13.9099	13.6186	14.9583	13.9662	12.9147	14.6335	11.3853	13.9282	10.9354	14.3432	12.9546	14.5429	13.5732	11.9553	13.019	14.6805	13.1334	13.5551	12.7426	13.4659	14.3812	11.2172	13.5916	13.37	13.5459	13.7024	13.6448	13.8819	12.9875	13.7908	14.12	12.3753	12.5661	13.0605	13.8923	12.685	11.6473	13.9863	12.8855	13.3744	13.3477	13.4891
sp|P21399|ACOC_HUMAN Cytoplasmic aconitate hydratase OS=Homo sapiens GN=ACO1 PE=1 SV=3	33	0.408324	13.6015	14.649	14.6955	15.0965	14.7758	14.5004	14.7307	13.7595	14.8686	14.1705	14.0268	14.971	14.8757	14.6133	14.8765	14.1059	12.0197	14.6953	14.9873	14.1239	14.5843	15.115	14.7181	13.4255	13.0516	13.61	13.097	14.8152	14.5887	14.3863	NA	14.3221	14.4823	14.0464	15.0356	14.9512	14.7142	14.9433	14.9879	13.4856	14.692	14.8778	14.0107	14.6085	14.5954	14.6419	14.5455
sp|Q99798|ACON_HUMAN Aconitate hydratase, mitochondrial OS=Homo sapiens GN=ACO2 PE=1 SV=2	46	0.624359	16.9651	16.0469	16.9579	17.5	16.4955	17.0153	17.1117	17.2183	16.792	16.0805	16.1429	15.4468	17.4819	15.7021	16.7585	17.1061	16.6563	16.4532	14.5133	16.6824	16.8148	16.8282	17.5626	16.0527	17.8391	17.5997	15.7275	18.7904	16.8808	17.7477	13.8369	17.9669	18.1051	18.1645	18.1368	18.2005	17.535	17.0273	17.0735	15.9985	17.1904	15.9234	17.9463	16.9865	17.512	16.3321	16.7789
sp|Q86TX2|ACOT1_HUMAN Acyl-coenzyme A thioesterase 1 OS=Homo sapiens GN=ACOT1 PE=1 SV=1	16	0.429929	15.3729	15.4006	16.7352	16.8245	16.0699	16.0427	12.2141	15.8327	14.0404	14.8089	16.4905	14.9048	16.4847	14.2813	14.9436	16.7314	16.205	15.3547	14.9767	15.8899	16.0686	15.7628	15.1055	13.1808	15.0069	14.7083	14.1431	16.088	16.4089	16.7608	15.0114	16.1638	16.1757	16.2753	17.0973	15.936	15.669	16.0362	15.669	15.295	15.7416	15.8151	16.7	14.6988	16.101	16.3753	14.967
sp|O14734|ACOT8_HUMAN Acyl-coenzyme A thioesterase 8 OS=Homo sapiens GN=ACOT8 PE=1 SV=1	6	0.200627	14.525	13.8486	9.8439	10.9251	14.7065	12.2311	13.5864	13.5909	11.9979	3.57982	12.6018	10.903	13.1227	13.4173	14.0445	14.62	NA	NA	NA	13.6122	14.0383	14.1996	9.93982	NA	NA	NA	12.8837	NA	13.2053	12.6219	NA	NA	13.9249	13.2993	12.6915	9.98679	NA	NA	12.1441	NA	14.6824	11.8289	NA	13.6382	NA	14.1198	13.6367
sp|Q9Y305|ACOT9_HUMAN Acyl-coenzyme A thioesterase 9, mitochondrial OS=Homo sapiens GN=ACOT9 PE=1 SV=2	16	0.384966	14.9464	14.0261	14.1596	14.6399	14.3668	14.3496	14.1653	14.9459	13.5628	12.8408	13.9845	14.7538	14.4099	14.0352	15.1666	14.6782	12.8993	13.7621	13.902	13.5478	15.7801	14.2486	14.2898	12.7127	12.2537	13.7553	12.4856	14.5076	14.0784	13.2149	13.9301	14.1452	14.1154	14.375	14.2627	14.8328	13.6212	13.87	13.76	12.5022	14.0757	13.1403	14.2586	13.8647	13.9291	15.0088	13.7237
sp|Q15067|ACOX1_HUMAN Peroxisomal acyl-coenzyme A oxidase 1 OS=Homo sapiens GN=ACOX1 PE=1 SV=3	20	0.406061	14.8119	12.03	14.7332	14.0832	13.9657	14.4474	14.1729	13.6177	15.8051	11.8394	14.025	11.6215	15.0458	13.2529	15.3226	15.107	12.1151	13.513	12.8232	13.4441	13.9616	13.1345	12.11	12.3525	12.037	12.5721	12.2796	14.1403	13.8096	14.4039	15.6626	13.2886	13.2167	14.1749	12.5937	13.2582	12.9633	13.5647	14.2703	12.6526	12.2326	11.7014	13.5268	12.4277	14.5414	15.261	14.2763
sp|Q99424|ACOX2_HUMAN Peroxisomal acyl-coenzyme A oxidase 2 OS=Homo sapiens GN=ACOX2 PE=1 SV=1	6	0.0910426	10.2005	10.5383	NA	11.933	10.3589	10.9475	13.2064	NA	NA	NA	NA	9.15473	14.8888	NA	9.34478	9.65327	NA	9.83665	8.53108	13.0489	NA	9.64663	0.961203	NA	NA	8.57202	9.71885	NA	NA	NA	NA	NA	12.3028	NA	NA	13.5226	NA	13.9988	NA	11.6918	NA	NA	NA	-0.307369	9.561	NA	NA
sp|O15254|ACOX3_HUMAN Peroxisomal acyl-coenzyme A oxidase 3 OS=Homo sapiens GN=ACOX3 PE=1 SV=2	15	0.264286	13.6915	11.8312	13.1187	13.2941	12.8406	12.1684	12.7357	11.2865	11.4606	12.56	12.5817	11.5559	11.8519	12.6434	13.4896	12.4238	11.3896	10.8002	13.076	12.4144	12.6151	12.2191	12.5307	NA	11.8089	12.5939	12.794	14.673	12.6737	12.4084	12.9931	13.7666	13.1033	12.5387	13.0251	12.6733	11.0945	12.3078	13.7866	11.753	11.7598	12.3164	14.1493	12.4419	13.4385	12.4671	14.5387
sp|P13798|ACPH_HUMAN Acylamino-acid-releasing enzyme OS=Homo sapiens GN=APEH PE=1 SV=4	17	0.284153	13.3501	12.7923	13.8187	14.0066	13.4982	13.098	14.1038	13.5134	13.6624	11.5243	13.4605	12.5964	13.5537	13.0665	13.3682	13.3756	12.5967	12.4525	13.6087	11.8885	12.137	12.7733	14.2432	13.4311	15.0753	14.4535	12.8632	13.9429	13.3577	13.0544	12.5962	13.8034	14.5793	12.9263	14.6705	14.2324	14.472	13.6403	13.9107	11.9212	13.4284	14.1361	13.7584	14.6112	13.0564	15.0473	13.5328
sp|O14561|ACPM_HUMAN Acyl carrier protein, mitochondrial OS=Homo sapiens GN=NDUFAB1 PE=1 SV=3	4	0.211538	6.84882	NA	11.8377	13.8247	13.694	11.6011	12.9964	8.21261	12.784	NA	12.2133	NA	11.375	4.75935	13.2349	11.061	NA	7.45379	NA	NA	13.9344	9.96688	12.3904	NA	NA	NA	NA	9.45696	0.411386	NA	NA	10.9238	12.5376	5.61859	9.89007	NA	5.24873	10.7142	NA	NA	NA	NA	12.4723	5.61111	NA	12.334	0.509212
sp|Q9NUB1|ACS2L_HUMAN Acetyl-coenzyme A synthetase 2-like, mitochondrial OS=Homo sapiens GN=ACSS1 PE=1 SV=2	24	0.387518	15.9902	12.8507	15.0611	15.5184	14.8897	15.4923	14.9886	15.8761	14.8931	14.1474	14.9844	9.66495	15.3774	14.3971	15.4669	16.2608	13.2585	14.2929	14.262	15.713	15.0907	14.2346	15.0199	12.8287	14.1824	15.2127	13.6959	14.9007	15.2953	15.5245	13.133	14.7596	15.7222	14.6327	14.5466	16.3745	14.858	14.4103	14.6409	11.3589	14.761	12.6048	15.2684	15.3617	14.7277	15.9885	13.6729
sp|Q9NR19|ACSA_HUMAN Acetyl-coenzyme A synthetase, cytoplasmic OS=Homo sapiens GN=ACSS2 PE=1 SV=1	15	0.216833	11.3946	7.94	10.0873	11.1462	10.6	11.1947	10.6756	10.8949	12.0459	NA	11.2939	11.5235	11.1852	10.8122	11.5782	11.9606	NA	9.3576	9.41708	6.971	11.1197	10.7827	5.59574	NA	NA	9.87723	NA	11.0821	8.80838	7.92212	NA	8.95427	10.5765	9.88922	10.8279	10.7426	NA	6.78535	6.11235	NA	NA	1.07482	NA	NA	9.27474	11.7432	10.7138
sp|Q96CM8|ACSF2_HUMAN Acyl-CoA synthetase family member 2, mitochondrial OS=Homo sapiens GN=ACSF2 PE=1 SV=2	11	0.186992	8.3264	11.9013	10.1575	10.9494	9.92007	NA	NA	7.52595	5.83221	5.93256	9.40025	11.8017	NA	9.91816	11.0951	5.15196	7.07114	10.0624	11.7755	8.06509	NA	11.8692	12.2339	11.0118	9.70693	9.90697	10.5148	9.27643	12.5896	10.703	NA	NA	2.47978	10.6366	12.0252	8.27584	1.0274	12.1582	NA	11.6251	12.4648	12.1732	11.0694	9.61895	10.9586	NA	7.84622
sp|Q4G176|ACSF3_HUMAN Acyl-CoA synthetase family member 3, mitochondrial OS=Homo sapiens GN=ACSF3 PE=1 SV=3	14	0.225694	14.0755	11.2374	13.6406	14.0251	14.2257	13.2546	13.2166	13.9431	12.0917	NA	13.247	12.2421	11.8306	13.9225	NA	13.4863	12.7893	NA	NA	7.99342	13.2192	11.6012	13.4985	13.0842	13.7092	12.778	NA	12.9774	11.5664	12.3716	NA	13.2393	12.1095	12.2127	14.039	12.2955	10.5737	12.43	12.0361	11.5231	12.8995	11.7177	12.3648	13.0041	9.8196	NA	12.9063
sp|P33121|ACSL1_HUMAN Long-chain-fatty-acid--CoA ligase 1 OS=Homo sapiens GN=ACSL1 PE=1 SV=1	29	0.386819	14.6453	14.4569	15.9037	15.293	14.5537	14.7592	15.6834	18.1526	16.3139	14.6924	15.1017	13.955	16.0927	16.3532	16.0829	15.9735	14.5367	14.6303	14.6943	14.4838	16.6684	15.3258	14.238	13.3534	14.2216	15.3521	16.4046	16.2013	17.3045	15.8073	14.9105	16.1043	16.2975	15.3753	16.8987	18.0215	15.3677	15.9143	15.5591	13.4442	13.6817	12.2684	15.4429	15.0887	16.58	16.3798	16.2178
sp|O95573|ACSL3_HUMAN Long-chain-fatty-acid--CoA ligase 3 OS=Homo sapiens GN=ACSL3 PE=1 SV=3	20	0.320833	16.2166	12.9252	14.8168	14.7996	14.4358	13.9066	15.2046	12.9867	15.9753	11.95	14.9653	13.6145	15.4355	14.3521	14.5161	16.0295	12.7368	13.6332	13.243	14.4944	13.62	13.623	14.9203	12.3014	12.4057	13.5228	10.8357	14.7729	13.2674	13.9315	14.9365	14.0229	14.2607	13.4363	14.0019	12.9238	14.4339	13.5069	13.7198	12.4098	13.4236	13.8461	15.4693	14.0061	13.9482	17.1368	13.6938
sp|O60488|ACSL4_HUMAN Long-chain-fatty-acid--CoA ligase 4 OS=Homo sapiens GN=ACSL4 PE=1 SV=2	9	0.243319	9.94094	11.3317	10.4701	NA	7.46383	NA	9.22518	NA	8.56885	NA	11.5017	11.6895	NA	12.0196	11.8467	2.53565	NA	9.57774	8.35776	4.94805	9.86285	10.1515	10.9864	10.3977	NA	9.35658	9.24925	6.40416	10.4731	NA	NA	11.1283	NA	7.26118	11.1153	7.76822	9.56545	11.0592	NA	NA	NA	NA	5.40085	10.4737	NA	2.31905	10.2975
sp|Q9ULC5|ACSL5_HUMAN Long-chain-fatty-acid--CoA ligase 5 OS=Homo sapiens GN=ACSL5 PE=1 SV=1	11	0.199122	13.0675	12.3192	9.78764	9.18645	11.8375	NA	NA	13.2639	15.8072	NA	11.9685	10.8859	9.95503	10.8158	17.2448	6.6606	12.594	NA	9.65119	12.8099	15.2214	14.4146	11.3593	NA	NA	11.0886	NA	NA	12.9168	7.97881	NA	12.6956	15.051	12.8848	11.9361	10.6778	NA	11.328	NA	NA	11.209	11.2454	12.3355	NA	11.0787	11.4536	15.5867
sp|Q08AH1|ACSM1_HUMAN Acyl-coenzyme A synthetase ACSM1, mitochondrial OS=Homo sapiens GN=ACSM1 PE=1 SV=1	9	0.209705	13.7231	NA	15.6232	15.0249	12.2529	13.9228	14.514	13.366	9.46342	NA	NA	7.52388	15.4767	11.3941	12.3697	15.8782	NA	12.1367	NA	8.3767	10.6438	NA	11.0943	10.128	15.1498	13.2402	13.4617	14.524	11.7732	NA	NA	12.4433	13.2178	12.2122	12.3986	12.9798	14.1327	10.7603	NA	10.0348	NA	0.43172	NA	13.9749	14.6303	14.4389	12.2537
sp|Q53FZ2|ACSM3_HUMAN Acyl-coenzyme A synthetase ACSM3, mitochondrial OS=Homo sapiens GN=ACSM3 PE=1 SV=2	11	0.194539	NA	NA	13.2494	14.1961	14.0759	NA	12.8129	10.4711	12.4417	9.42635	13.3704	NA	12.8102	11.5245	13.6783	NA	10.3153	NA	NA	15.6257	16.0808	12.6282	6.83134	NA	11.1951	NA	NA	10.2647	12.3422	14.3486	NA	13.2445	14.1738	15.2016	11.4558	13.0668	11.7533	14.8339	10.0249	NA	15.0383	NA	13.1535	10.9133	11.5999	NA	13.4613
sp|Q9H6R3|ACSS3_HUMAN Acyl-CoA synthetase short-chain family member 3, mitochondrial OS=Homo sapiens GN=ACSS3 PE=1 SV=1	11	0.1793	NA	12.2752	7.91168	19.5804	11.2627	NA	NA	NA	8.10364	NA	4.69611	10.9072	NA	7.00746	10.7433	NA	10.9755	NA	12.666	8.86451	NA	NA	NA	NA	NA	10.6798	NA	NA	10.7316	7.58755	NA	NA	NA	NA	NA	NA	NA	11.4338	11.1747	NA	13.1742	12.4994	NA	NA	NA	10.5846	12.7909
sp|Q562R1|ACTBL_HUMAN Beta-actin-like protein 2 OS=Homo sapiens GN=ACTBL2 PE=1 SV=2	4	0.452128	22.3876	19.8675	21.857	20.1512	20.1878	19.2584	20.4403	21.0299	22.2343	17.0647	22.8233	21.0931	20.744	21.0791	22.0338	20.0447	18.8532	14.6845	19.5282	18.997	19.0542	19.9693	21.5121	20.2235	20.117	18.4925	18.8856	20.8287	20.5506	20.9239	18.8025	20.0172	19.8315	20.2644	19.7323	20.2316	17.3236	21.6737	19.486	21.5014	19.4264	20.3948	18.787	18.671	19.7598	19.7919	18.1287
sp|P68032|ACTC_HUMAN Actin, alpha cardiac muscle 1 OS=Homo sapiens GN=ACTC1 PE=1 SV=1	20	0.864721	23.2089	24.5438	23.2822	24.2328	24.507	22.7706	21.3094	23.3232	23.8677	24.1025	23.2058	24.214	23.054	23.4472	24.4174	23.8105	22.3382	23.6243	23.8137	23.1867	23.061	23.7109	23.153	22.2862	21.1278	22.0371	21.468	22.7201	23.3744	22.8619	20.8834	23.9558	22.9987	23.5648	23.2001	23.2113	23.0268	23.4918	23.0939	21.866	23.0992	23.1183	23.105	22.7093	23.1974	20.7208	23.2402
sp|P63261|ACTG_HUMAN Actin, cytoplasmic 2 OS=Homo sapiens GN=ACTG1 PE=1 SV=1	50	0.992	24.8151	24.9579	24.413	24.6864	25.1528	23.5104	23.3579	24.5496	24.8917	24.2564	24.856	24.7753	24.4433	24.0593	25.2944	24.8762	23.8279	24.7803	23.9522	24.7025	24.4427	24.6801	24.5236	24.0434	23.3931	23.8949	23.5407	24.8321	25.0389	24.4825	23.2785	24.8583	24.5354	25.0204	24.5106	24.6729	24.2823	24.2229	24.595	23.2213	24.5335	24.0186	24.1849	24.2287	24.6315	23.218	24.5902
sp|P63267|ACTH_HUMAN Actin, gamma-enteric smooth muscle OS=Homo sapiens GN=ACTG2 PE=1 SV=1	5	0.912234	10.0936	13.675	11.7641	15.3704	16.3456	21.2884	19.2919	16.6688	18.1205	17.5504	11.5797	19.4235	16.9389	17.0176	17.8783	17.2674	19.4591	16.0963	17.3235	17.6064	16.9524	16.7243	15.7888	20.1952	18.7883	16.6349	15.042	16.515	18.1769	16.7253	15.4794	16.9264	16.2956	15.8541	14.4197	15.9395	17.1145	15.8056	15.8952	14.2024	16.3344	19.4104	11.8431	16.2471	16.9878	8.31337	15.3278
sp|P12814|ACTN1_HUMAN Alpha-actinin-1 OS=Homo sapiens GN=ACTN1 PE=1 SV=2	78	0.752242	19.9269	20.1347	19.1084	18.9114	19.305	19.7613	19.4175	19.8347	20.1684	19.5673	19.9137	20.0473	19.8175	19.9468	20.4968	19.9141	20.3508	20.7816	20.7058	20.5795	19.9595	20.8302	20.6097	21.0192	20.6072	20.7679	20.4887	20.3021	21.5988	21.0089	16.4523	21.0363	20.3751	21.3348	20.6694	20.6656	20.5937	21.0461	20.9044	20.6737	20.9978	21.1823	21.3491	20.6205	21.346	19.1006	21.4802
sp|P35609|ACTN2_HUMAN Alpha-actinin-2 OS=Homo sapiens GN=ACTN2 PE=1 SV=1	2	0.195749	11.7586	14.3935	12.0599	NA	11.9577	NA	13.486	11.2942	12.9663	11.8738	12.6625	12.2745	11.4668	10.5197	11.4342	12.2799	14.0194	13.1562	12.4884	9.50816	13.405	NA	NA	13.5281	12.1624	14.0796	16.6102	15.1473	14.2131	12.9031	NA	11.6079	11.2544	11.9224	13.9686	11.3349	13.1007	14.5427	14.5714	14.3298	12.7543	12.9256	10.588	15.1061	12.0722	0.807976	14.5951
sp|O43707|ACTN4_HUMAN Alpha-actinin-4 OS=Homo sapiens GN=ACTN4 PE=1 SV=2	59	0.720088	18.8204	18.411	17.9111	18.4939	18.5869	18.4655	17.8539	17.9816	18.503	18.0288	18.9099	18.1323	17.5042	17.9998	19.1656	18.0096	17.434	18.0395	17.8654	18.033	17.9238	17.5083	17.8225	18.3749	18.5288	17.8761	18.3777	17.2797	18.364	18.0475	15.6548	17.4408	17.5798	17.7192	17.192	17.2939	17.6729	17.7944	18.1761	17.0197	17.7581	17.8742	17.7204	17.9432	17.9928	18.0419	18.0801
sp|P42025|ACTY_HUMAN Beta-centractin OS=Homo sapiens GN=ACTR1B PE=1 SV=1	14	0.505319	14.7164	15.1327	14.8822	15.0363	14.9629	15.7021	14.537	14.8072	15.2117	14.5214	15.1151	14.9471	15.4976	14.6873	15.3663	15.3618	12.7706	13.4848	14.7768	13.4658	13.7886	14.6194	14.8147	13.2849	13.3251	13.6689	12.6323	14.6752	13.7074	14.2647	12.4242	14.0292	14.0453	13.2037	13.7049	13.6031	13.6995	13.6466	13.6605	12.8529	13.3332	14.0009	14.32	12.5246	13.8104	13.3967	13.9809
sp|P61163|ACTZ_HUMAN Alpha-centractin OS=Homo sapiens GN=ACTR1A PE=1 SV=1	7	0.5	13.0978	14.0848	14.0558	14.1343	14.1672	14.2549	13.7407	13.1508	13.7911	13.1715	13.3131	13.695	13.6743	13.7612	13.8048	13.8046	14.4225	14.2213	14.2947	13.7416	14.5699	14.6921	14.3871	15.1177	14.551	13.8665	15.0071	14.3505	14.3214	15.243	NA	15.7414	14.3421	14.4794	13.6759	13.5671	13.7959	14.3525	14.6638	13.3657	15.6459	13.7287	15.8067	13.4214	15.3144	14.6065	14.5515
sp|Q04771|ACVR1_HUMAN Activin receptor type-1 OS=Homo sapiens GN=ACVR1 PE=1 SV=1	3	0.0746562	4.39821	NA	6.52305	NA	NA	12.3057	NA	NA	12.716	NA	11.2036	NA	NA	3.49588	8.64668	6.14531	NA	NA	NA	NA	12.421	13.2734	NA	NA	NA	12.3703	NA	NA	NA	NA	NA	NA	NA	NA	NA	12.5316	NA	NA	10.2946	NA	NA	NA	NA	NA	NA	NA	NA
sp|Q03154|ACY1_HUMAN Aminoacylase-1 OS=Homo sapiens GN=ACY1 PE=1 SV=1	18	0.477941	15.423	12.6033	15.7859	15.9496	14.3152	14.9871	15.7551	14.6409	12.8506	10.8694	14.892	12.0056	13.9837	11.9765	13.4425	12.9824	12.6744	12.6295	12.9541	13.2705	12.2332	12.0317	14.1439	12.6349	14.785	15.7604	12.1808	14.4064	13.1387	13.3222	NA	14.2154	14.3921	13.4886	15.8272	15.2054	15.2041	13.5174	14.4628	12.3446	14.2284	13.2736	15.5837	16.1425	13.9548	14.7814	13.5214
sp|P45381|ACY2_HUMAN Aspartoacylase OS=Homo sapiens GN=ASPA PE=1 SV=1	5	0.188498	-1.69576	10.4682	5.05158	NA	NA	NA	NA	NA	NA	NA	NA	0.173425	NA	NA	10.7712	5.90626	NA	4.77193	10.0363	NA	NA	NA	NA	NA	NA	NA	NA	NA	NA	NA	NA	NA	7.72618	NA	NA	NA	NA	NA	NA	NA	NA	NA	NA	10.8719	NA	NA	NA
sp|P07311|ACYP1_HUMAN Acylphosphatase-1 OS=Homo sapiens GN=ACYP1 PE=1 SV=2	5	0.515152	11.4534	11.5764	11.6355	11.3897	11.6824	11.0884	11.1077	12.3151	12.2673	9.61824	11.6155	11.9911	10.7488	10.6502	12.2091	11.7653	11.6458	12.2221	11.611	10.8692	11.8055	11.7622	11.7598	13.0507	11.5277	12.6296	13.0278	11.375	11.9344	12.767	NA	10.3939	11.2368	11.2114	10.5475	12.4222	11.7469	12.3903	12.2445	NA	11.258	12.3043	12.2311	12.3686	12.293	12.9948	12.0136
sp|P14621|ACYP2_HUMAN Acylphosphatase-2 OS=Homo sapiens GN=ACYP2 PE=1 SV=2	2	0.222222	12.1729	12.1109	13.4145	12.9681	13.2727	14.1754	12.5165	11.935	13.5606	NA	10.0087	13.0161	13.3569	13.4582	13.6898	NA	12.9181	NA	13.5979	11.7357	5.10181	9.61452	13.9201	13.4376	NA	9.09716	NA	NA	13.1637	7.51916	13.5984	NA	12.4773	11.9108	14.4146	NA	NA	13.3337	14.0571	13.5001	13.0682	NA	NA	9.92539	NA	13.2049	NA
sp|P00813|ADA_HUMAN Adenosine deaminase OS=Homo sapiens GN=ADA PE=1 SV=3	9	0.280992	2.81898	7.41257	NA	NA	10.2691	NA	NA	0.519202	10.5465	NA	10.3356	9.06572	NA	8.86461	9.07561	6.97423	NA	NA	5.6703	NA	11.3205	11.9387	7.21772	NA	NA	10.3929	8.37347	10.5586	9.77152	11.3247	11.6279	10.0026	11.5057	NA	10.8361	NA	11.5733	11.3205	9.53859	8.89884	NA	2.06952	NA	5.28546	NA	10.1434	9.99597
sp|O14672|ADA10_HUMAN Disintegrin and metalloproteinase domain-containing protein 10 OS=Homo sapiens GN=ADAM10 PE=1 SV=1	12	0.164439	13.416	12.7138	12.639	14.3205	13.3408	14.4233	11.9269	13.9503	13.1779	10.6352	13.5133	12.2988	13.8519	12.7257	13.1022	14.1721	12.9797	12.0512	13.4854	11.4783	12.9735	13.1999	14.1723	13.1886	13.2024	13.7892	14.2158	14.2469	13.4766	13.3206	12.282	14.1354	14.4806	13.2591	12.9951	12.9572	13.8501	13.3745	14.4385	12.3638	12.6811	13.3562	14.1282	12.5353	13.2258	13.6663	11.7822
sp|Q13444|ADA15_HUMAN Disintegrin and metalloproteinase domain-containing protein 15 OS=Homo sapiens GN=ADAM15 PE=1 SV=4	4	0.0672074	NA	NA	NA	NA	NA	10.8408	NA	NA	NA	NA	NA	NA	NA	NA	NA	12.533	NA	NA	NA	NA	NA	NA	NA	NA	10.8078	NA	NA	11.5833	11.3067	10.2116	NA	11.5012	NA	10.6187	11.3619	NA	11.2521	-1.37978	10.0832	NA	NA	NA	NA	11.3892	12.0447	2.0427	NA
sp|P78536|ADA17_HUMAN Disintegrin and metalloproteinase domain-containing protein 17 OS=Homo sapiens GN=ADAM17 PE=1 SV=1	7	0.104369	11.6996	12.0185	11.8072	12.5238	12.1275	11.4857	10.0636	12.1074	13.0378	11.5099	13.1309	11.8545	11.6731	12.2192	12.8105	12.2147	11.1528	11.9044	11.5399	12.0777	12.6914	12.8727	12.5035	NA	NA	11.3414	12.0079	12.5071	12.098	12.6615	NA	12.2885	11.836	12.0095	11.8492	12.2626	0.110809	12.0628	12.5485	NA	12.4363	11.5991	11.8503	12.2262	12.3368	12.5043	11.5648
sp|Q9NZK5|ADA2_HUMAN Adenosine deaminase 2 OS=Homo sapiens GN=ADA2 PE=1 SV=2	6	0.1409	-1.57514	NA	11.7971	6.27372	NA	1.54411	NA	NA	-0.727132	NA	-0.979712	-1.01819	6.07748	-1.68507	-0.280962	0.367429	NA	NA	NA	NA	7.29468	6.53743	-0.781268	NA	NA	NA	NA	8.47359	6.74723	NA	NA	NA	10.5824	NA	NA	NA	NA	12.0405	NA	11.4314	NA	NA	3.49852	NA	NA	9.74534	11.3319
sp|Q9P0K1|ADA22_HUMAN Disintegrin and metalloproteinase domain-containing protein 22 OS=Homo sapiens GN=ADAM22 PE=1 SV=1	2	0.0242826	NA	NA	NA	6.14047	11.1812	NA	NA	NA	9.52557	NA	NA	10.4174	NA	NA	NA	NA	NA	NA	NA	NA	NA	NA	NA	NA	NA	NA	NA	NA	NA	NA	NA	NA	NA	NA	NA	NA	NA	NA	NA	NA	NA	NA	NA	NA	NA	NA	NA
sp|Q13443|ADAM9_HUMAN Disintegrin and metalloproteinase domain-containing protein 9 OS=Homo sapiens GN=ADAM9 PE=1 SV=1	6	0.0744811	13.1738	NA	11.4955	12.9661	13.2904	12.5055	NA	14.4939	14.0162	12.5227	12.6928	8.73245	12.5664	9.27616	7.15716	13.7603	13.5862	3.52462	NA	12.4263	10.1103	11.6086	14.534	11.3248	12.0422	12.684	12.0306	12.2784	11.5457	12.4809	NA	11.875	NA	12.3929	13.3426	NA	12.5736	11.7486	10.4018	10.5434	12.3007	11.731	10.9373	12.2526	12.1946	12.3082	8.3064
sp|O75689|ADAP1_HUMAN Arf-GAP with dual PH domain-containing protein 1 OS=Homo sapiens GN=ADAP1 PE=1 SV=2	4	0.0882353	10.8381	1.72986	10.8397	10.2806	9.16001	5.07517	8.25855	9.29602	10.7628	NA	9.7372	10.154	11.2438	10.042	7.89899	NA	4.81163	9.59443	7.55861	NA	12.4259	12.2015	6.71062	5.04513	11.9307	11.6043	7.86823	10.2561	11.4287	10.2953	4.71818	NA	11.0357	10.8155	11.3757	9.96906	NA	NA	9.34557	9.22982	7.7804	3.52141	10.1693	9.01955	10.2378	1.57187	11.4534
sp|O00116|ADAS_HUMAN Alkyldihydroxyacetonephosphate synthase, peroxisomal OS=Homo sapiens GN=AGPS PE=1 SV=1	12	0.262918	NA	10.3738	11.9073	11.5939	10.506	NA	NA	9.82737	5.06581	NA	9.47302	11.375	NA	4.84523	8.78503	8.8594	NA	NA	9.46893	NA	10.1811	11.7003	9.99687	NA	NA	NA	NA	9.28744	11.3877	8.80707	NA	10.3309	11.1487	8.68191	9.72642	9.44839	9.45322	10.673	NA	10.1812	5.22835	9.83349	10.2603	NA	NA	8.53643	NA
sp|Q9BUB4|ADAT1_HUMAN tRNA-specific adenosine deaminase 1 OS=Homo sapiens GN=ADAT1 PE=1 SV=1	4	0.0876494	NA	NA	NA	NA	NA	NA	-1.04203	NA	NA	NA	NA	NA	NA	NA	NA	NA	NA	NA	NA	NA	NA	NA	NA	NA	NA	NA	NA	NA	0.582949	9.56196	12.5958	1.24811	14.6303	NA	NA	NA	NA	NA	NA	NA	NA	NA	NA	NA	NA	NA	-0.984005
sp|Q86TW2|ADCK1_HUMAN Uncharacterized aarF domain-containing protein kinase 1 OS=Homo sapiens GN=ADCK1 PE=2 SV=2	5	0.166038	NA	NA	NA	10.7841	NA	NA	9.71844	8.42025	4.71467	NA	7.59001	NA	10.1534	5.59275	8.32339	9.74943	NA	9.31617	NA	9.71875	11.8931	NA	-0.819317	NA	NA	NA	NA	9.23299	9.49428	10.3747	NA	8.5161	10.0579	10.0313	10.5363	11.5912	NA	8.31764	NA	NA	NA	NA	9.65375	0.109755	10.9452	NA	NA
sp|Q3MIX3|ADCK5_HUMAN Uncharacterized aarF domain-containing protein kinase 5 OS=Homo sapiens GN=ADCK5 PE=1 SV=2	4	0.0775862	NA	NA	6.04863	NA	NA	0.419967	NA	0.297601	NA	NA	8.0442	NA	0.428359	NA	9.27686	NA	NA	NA	NA	NA	10.0518	NA	NA	NA	NA	NA	NA	10.0902	NA	10.2974	NA	NA	NA	NA	NA	9.7481	NA	NA	NA	NA	NA	NA	NA	NA	NA	0.616009	NA
sp|O95622|ADCY5_HUMAN Adenylate cyclase type 5 OS=Homo sapiens GN=ADCY5 PE=1 SV=3	9	0.0999207	11.3968	11.4309	12.4983	12.454	12.7041	10.9404	NA	11.4281	12.6104	11.288	NA	12.0976	11.7712	11.1446	13.1723	13.221	NA	-1.12318	9.43639	NA	9.78389	10.7366	12.6824	12.3618	NA	-1.96435	NA	NA	11.2995	0.900748	NA	NA	11.5563	NA	9.77926	NA	NA	6.96902	9.68509	NA	11.7547	12.9635	NA	10.396	11.0553	11.1692	0.348673
sp|P35611|ADDA_HUMAN Alpha-adducin OS=Homo sapiens GN=ADD1 PE=1 SV=2	23	0.332429	13.7914	14.6788	15.5263	14.7497	14.8366	15.5821	11.9827	13.9887	15.324	13.8104	14.1925	14.6823	14.2134	14.9137	14.6797	13.8592	14.1994	13.8272	14.0834	13.8702	15.6088	14.7413	15.5879	14.3808	14.3737	14.5046	14.1627	14.7927	13.2933	13.5087	13.161	13.3068	13.6912	12.8733	13.1109	13.35	14.7111	14.1093	14.5881	13.3737	14.1305	14.3695	13.0363	13.5701	13.8074	14.3296	13.833
sp|P35612|ADDB_HUMAN Beta-adducin OS=Homo sapiens GN=ADD2 PE=1 SV=3	5	0.101928	-1.76826	10.9834	NA	10.6226	NA	NA	NA	NA	NA	NA	NA	9.89056	NA	10.1685	8.49502	NA	5.05099	11.3925	NA	10.8266	11.2316	NA	NA	11.2994	10.8947	12.6762	10.1687	11.902	NA	12.2415	11.2981	NA	NA	NA	12.5411	NA	11.4931	-0.101409	NA	NA	12.874	NA	NA	NA	12.812	12.0685	13.2162
sp|Q9UEY8|ADDG_HUMAN Gamma-adducin OS=Homo sapiens GN=ADD3 PE=1 SV=1	24	0.33711	14.4409	14.7292	15.9243	14.8725	14.7985	15.7684	12.4862	14.0777	15.0991	14.0826	14.1922	14.8171	14.2119	15.1112	14.5495	13.473	13.7149	14.1732	14.4964	14.4122	15.9399	15.3107	15.6455	14.3314	14.1592	14.1614	14.4407	15.2433	14.0201	14.2114	12.652	13.0417	14.4041	13.9654	13.957	13.1864	14.669	14.7231	14.8576	13.6094	14.7271	14.4334	13.6168	13.8386	14.4194	13.3329	14.8478
sp|P00325|ADH1B_HUMAN Alcohol dehydrogenase 1B OS=Homo sapiens GN=ADH1B PE=1 SV=2	4	0.357333	12.0708	13.3129	NA	11.1868	10.8097	7.40639	8.71669	12.7673	11.2377	NA	NA	14.1317	10.7609	15.0745	9.23612	12.0892	12.334	11.1012	12.0176	14.8606	12.7341	10.5595	10.944	12.0356	11.4146	14.9167	12.0694	11.6755	NA	9.47031	NA	NA	12.6141	12.9335	12.0102	11.1414	NA	NA	11.9156	NA	12.2953	10.4522	NA	1.42159	12.8209	NA	12.5716
sp|P00326|ADH1G_HUMAN Alcohol dehydrogenase 1C OS=Homo sapiens GN=ADH1C PE=1 SV=2	13	0.301333	13.6787	14.4488	10.9292	12.7654	12.8459	11.7953	11.3342	13.607	15.6178	11.382	6.97883	13.7874	11.7158	14.0726	12.5459	14.462	12.8547	13.4165	13.1445	14.4395	13.9889	13.2227	11.8848	14.9651	13.104	15.2378	13.7669	13.887	10.3891	12.3772	13.1051	10.6878	13.8765	15.1385	14.3738	12.4677	10.8332	10.2976	13.4431	11.1763	15.5028	13.1332	NA	15.9404	13.5726	12.1348	13.4868
sp|P11766|ADHX_HUMAN Alcohol dehydrogenase class-3 OS=Homo sapiens GN=ADH5 PE=1 SV=4	14	0.323529	14.5948	14.937	14.8249	15.3584	15.6508	14.6779	15.9507	15.3013	16.0541	13.9786	14.8893	16.4174	15.5676	15.0943	15.7289	15.0549	13.7096	15.0063	16.0284	14.6195	15.7632	15.4222	14.5423	14.4184	12.8137	13.9515	14.7094	14.6177	14.5117	14.3048	13.8608	15.0396	15.4583	14.5663	14.3404	14.2568	14.6998	14.8128	14.8291	13.857	15.4265	14.6073	14.8467	14.5568	14.0668	14.2672	14.9304
sp|Q15848|ADIPO_HUMAN Adiponectin OS=Homo sapiens GN=ADIPOQ PE=1 SV=1	3	0.217213	11.2109	11.4387	NA	NA	9.89194	NA	13.049	9.13351	10.7207	NA	11.1055	9.37426	5.07592	10.4566	10.6809	9.39346	NA	NA	9.82782	13.1291	11.8447	11.6091	NA	NA	NA	NA	NA	NA	9.0287	12.3945	NA	NA	-0.332421	NA	11.275	11.7572	10.352	7.36285	NA	NA	NA	NA	NA	NA	11.8455	11.8578	12.4539
sp|Q15847|ADIRF_HUMAN Adipogenesis regulatory factor OS=Homo sapiens GN=ADIRF PE=1 SV=1	4	0.710526	12.3224	14.7528	14.7745	14.0782	13.3352	8.07492	12.9044	12.7546	12.3737	12.2938	10.1521	14.4588	9.95715	12.7745	14.0299	12.3088	10.3594	13.4247	15.9359	11.5347	14.4635	13.5226	16.5605	14.0312	13.1787	12.9097	12.7178	12.616	12.7383	10.7325	NA	11.7157	11.934	11.5375	10.5138	12.9774	12.6345	12.8508	13.4374	11.9154	13.2013	14.7791	11.2191	12.5923	12.9171	16.1763	13.3673
sp|P55263|ADK_HUMAN Adenosine kinase OS=Homo sapiens GN=ADK PE=1 SV=2	15	0.392265	13.2336	12.0034	13.2929	12.6121	13.42	13.3457	11.3308	14.0103	14.9014	13.6069	14.137	13.8728	14.2439	13.6141	13.8155	14.3125	NA	13.439	13.7698	13.272	15.2109	12.9611	13.2299	NA	NA	12.4277	12.3219	11.5132	13.7211	12.685	13.3998	12.9824	13.661	13.7022	11.1564	14.0906	12.2618	14.0856	11.311	11.3717	12.5086	13.0613	10.2202	7.93455	13.6523	15.4926	12.8232
sp|Q9H2P0|ADNP_HUMAN Activity-dependent neuroprotector homeobox protein OS=Homo sapiens GN=ADNP PE=1 SV=1	38	0.392015	13.473	11.1444	12.3243	12.4258	12.2885	12.7811	10.6024	13.1799	13.413	12.8014	13.0603	10.8462	12.5575	11.3893	12.936	13.0938	12.4435	11.4584	9.84729	10.5247	13.6941	11.8914	13.326	12.3581	13.0507	12.8807	10.5753	12.9854	12.6731	13.0455	NA	12.18	12.5666	12.5406	10.86	11.9802	12.7098	10.6369	12.5714	NA	11.5917	12.6125	13.3554	13.4583	11.7559	13.5967	10.441
sp|Q9BRR6|ADPGK_HUMAN ADP-dependent glucokinase OS=Homo sapiens GN=ADPGK PE=1 SV=1	7	0.231388	14.2268	14.3378	13.8668	8.75664	13.4724	12.9336	14.4577	12.2391	12.8267	NA	11.7403	9.31872	10.9948	11.8553	12.4871	14.287	13.9365	NA	12.049	8.66599	11.1538	12.2981	12.3896	NA	NA	10.4495	13.4289	11.9319	11.5789	12.74	15.677	11.3137	11.8461	10.8102	10.4723	10.9453	11.2557	12.2059	10.2434	-0.384585	10.3903	12.7615	11.8044	11.8417	13.8974	12.4099	11.6578
sp|Q9NRN7|ADPPT_HUMAN L-aminoadipate-semialdehyde dehydrogenase-phosphopantetheinyl transferase OS=Homo sapiens GN=AASDHPPT PE=1 SV=2	7	0.200647	12.1915	11.9508	12.3577	12.2549	12.5064	12.473	12.8318	13.5172	13.6247	12.2375	14.6627	12.754	13.276	12.7833	12.7286	13.7298	12.8266	12.5852	13.2328	12.0012	13.3334	13.138	12.9795	12.4121	12.0058	12.7081	12.3479	13.0342	12.2569	12.8763	4.5871	12.9309	12.7397	12.2422	12.3601	12.5044	12.7562	12.5895	12.1822	5.68391	11.9981	12.1799	13.5447	12.5664	12.3597	11.1104	12.1712
sp|P54922|ADPRH_HUMAN [Protein ADP-ribosylarginine] hydrolase OS=Homo sapiens GN=ADPRH PE=1 SV=1	5	0.201681	11.462	12.225	9.55926	11.7686	12.4174	10.3486	NA	10.9488	11.2191	NA	10.3131	11.3765	11.6758	11.7115	11.5407	11.3934	NA	10.3867	11.4055	11.6325	11.5615	12.3056	12.7181	NA	12.5199	NA	NA	10.1208	10.9803	11.5443	NA	11.8364	11.6503	NA	12.2013	NA	11.7149	11.8782	11.4485	NA	13.0181	12.8014	11.423	NA	11.9938	NA	12.9306
sp|Q16186|ADRM1_HUMAN Proteasomal ubiquitin receptor ADRM1 OS=Homo sapiens GN=ADRM1 PE=1 SV=2	3	0.108108	13.9318	7.28205	12.5764	15.3671	15.5504	13.6573	17.0929	8.43838	14.4052	16.5996	14.9557	13.2736	14.4922	13.8552	14.6338	16.4205	12.1205	NA	4.80974	NA	3.88073	4.33978	NA	11.802	12.1404	11.3263	12.4163	NA	7.7528	NA	12.4812	NA	NA	NA	11.902	NA	10.0263	NA	NA	NA	NA	NA	9.77189	11.067	NA	NA	NA
sp|P22570|ADRO_HUMAN NADPH:adrenodoxin oxidoreductase, mitochondrial OS=Homo sapiens GN=FDXR PE=1 SV=3	21	0.468432	14.3329	13.4077	14.1224	13.1391	12.6036	14.3354	12.3662	13.0991	13.8649	6.97743	12.2636	11.7317	12.7096	12.8213	13.0998	14.2824	12.9965	12.6239	12.9027	12.4386	13.539	13.7727	13.364	12.9414	13.8838	12.4467	NA	14.0067	12.6393	11.9942	12.971	13.0955	12.4998	13.2829	13.224	14.105	12.5042	13.1636	12.9466	10.2911	13.4432	12.165	14.5537	13.3318	13.7368	14.4315	13.3106
sp|Q9Y6U3|ADSV_HUMAN Adseverin OS=Homo sapiens GN=SCIN PE=1 SV=4	23	0.4	11.1769	NA	14.4908	11.7828	14.2681	12.3782	13.8937	11.1396	12.7731	12.1477	6.70231	6.59129	11.6181	NA	12.0391	11.2182	14.7989	NA	11.5973	8.59944	NA	4.84168	11.725	12.9548	NA	NA	11.7457	12.259	NA	10.5535	-1.01203	11.2885	10.8418	10.8359	NA	10.3205	12.3596	13.2453	13.4298	11.5552	11.9927	13.5399	13.6643	13.0259	NA	NA	13.5907
sp|P12235|ADT1_HUMAN ADP/ATP translocase 1 OS=Homo sapiens GN=SLC25A4 PE=1 SV=4	2	0.268456	13.5284	15.2547	13.9755	13.3406	14.267	14.4928	14.6997	14.7259	14.6738	12.6204	14.2303	14.8901	14.947	14.5188	14.9051	14.9638	14.0733	13.8162	14.6508	14.8227	14.7873	14.1444	14.8686	15.2075	11.2461	15.3143	14.1502	14.5019	13.8408	14.2596	15.2742	15.3407	13.5425	13.8457	15.4545	13.7752	14.4784	13.9744	14.438	13.4246	14.1277	14.5619	15.0746	14.1348	13.4511	13.3143	14.3868
sp|P05141|ADT2_HUMAN ADP/ATP translocase 2 OS=Homo sapiens GN=SLC25A5 PE=1 SV=7	5	0.365772	15.0712	14.0046	14.5614	14.4336	14.9533	14.5323	15.0809	14.8778	14.3083	13.487	16.4646	13.7339	14.5614	14.1392	14.7586	14.2325	15.6097	12.9844	12.6283	14.9148	14.8439	14.858	14.0578	16.1647	17.1206	14.8157	14.5116	14.8311	15.3379	15.7775	15.103	15.5715	15.1976	15.0735	14.1892	15.5914	16.3341	14.2915	13.7652	15.6191	13.8149	15.8077	17.4561	15.6111	14.2859	12.8248	14.5035
sp|P12236|ADT3_HUMAN ADP/ATP translocase 3 OS=Homo sapiens GN=SLC25A6 PE=1 SV=4	12	0.365772	16.7824	15.7024	15.5515	16.3433	16.055	15.8782	16.547	17.3928	16.8759	14.8319	18.2988	15.5075	17.144	16.3326	16.5123	16.3088	14.31	14.695	15.3252	16.6687	16.8585	16.2202	15.8301	14.4643	14.9738	15.6682	14.8151	17.4019	16.704	16.7915	15.73	17.1914	16.9109	16.5474	16.3366	16.3613	15.7559	16.048	14.7735	14.494	14.6372	14.3208	16.1223	14.7449	16.5343	15.3717	16.4268
sp|P10109|ADX_HUMAN Adrenodoxin, mitochondrial OS=Homo sapiens GN=FDX1 PE=1 SV=1	3	0.206522	13.1142	NA	11.0532	10.0933	12.7262	14.1629	11.7032	12.5633	13.77	14.0142	13.8601	13.1978	13.4564	13.261	13.1883	4.75301	NA	-0.340891	11.3859	NA	13.5899	NA	11.3473	NA	NA	NA	NA	13.7813	NA	NA	NA	NA	NA	NA	NA	NA	NA	NA	NA	NA	NA	NA	NA	12.6614	10.4973	2.66487	NA
sp|Q8IUX7|AEBP1_HUMAN Adipocyte enhancer-binding protein 1 OS=Homo sapiens GN=AEBP1 PE=1 SV=1	29	0.265112	15.5732	15.6563	13.7308	14.0508	15.176	12.9949	13.8429	15.4918	15.1347	15.2267	16.3366	15.9995	14.0891	15.5246	16.2646	14.2898	13.7449	16.2459	15.2714	14.3922	13.6607	14.8558	14.6293	15.8163	14.7013	12.8587	15.6202	13.5529	15.4152	15.0324	13.0355	14.8674	13.4476	15.6033	13.9781	14.9138	14.0295	14.9394	14.0192	14.284	14.2557	14.7058	14.0161	14.3192	15.1464	13.0106	15.207
sp|Q96SZ5|AEDO_HUMAN 2-aminoethanethiol dioxygenase OS=Homo sapiens GN=ADO PE=1 SV=2	7	0.255556	13.1361	13.1722	12.9783	13.4299	13.1848	12.5144	12.698	13.6364	13.7807	11.2664	13.6052	13.2283	13.3155	13.0476	12.977	13.0266	13.2742	13.5486	11.6699	13.0953	13.2721	13.5496	13.2307	13.2092	12.5902	13.6133	13.2474	13.768	13.1978	13.5964	13.212	13.0016	13.1668	12.779	13.1454	12.8304	13.4663	13.5444	13.6585	5.46449	12.2882	13.5668	13.4146	13.2683	13.0996	12.5361	13.219
sp|P55198|AF17_HUMAN Protein AF-17 OS=Homo sapiens GN=MLLT6 PE=1 SV=2	2	0.0356816	NA	14.8667	11.6353	13.6249	14.052	NA	NA	11.5658	12.3606	12.982	10.0653	13.1154	11.6951	11.8796	11.858	12.8158	14.0106	13.2824	13.8101	11.3127	10.9185	13.3624	12.7981	14.2903	10.7066	13.5297	13.0264	12.7188	12.8227	10.0462	NA	12.6588	12.0994	11.3554	11.6834	12.5381	13.0027	13.1187	13.0955	13.2302	14.6005	14.69	11.5565	13.9983	12.6794	NA	12.6676
sp|Q8N4X5|AF1L2_HUMAN Actin filament-associated protein 1-like 2 OS=Homo sapiens GN=AFAP1L2 PE=1 SV=1	8	0.133252	13.1465	NA	NA	10.6952	15.967	13.3462	13.0429	16.5874	16.1466	14.4468	11.1254	14.752	13.3451	8.57496	12.6851	NA	16.8125	15.2784	NA	15.2415	NA	11.2967	NA	-0.975899	16.3382	NA	NA	NA	12.1137	10.3495	NA	15.2791	7.97285	10.8086	NA	9.00506	NA	15.4923	16.5166	NA	16.1485	14.733	NA	11.6557	16.076	14.1905	NA
sp|P55196|AFAD_HUMAN Afadin OS=Homo sapiens GN=AFDN PE=1 SV=3	68	0.461075	13.1814	9.57909	12.0204	12.7124	11.332	13.7316	10.0966	13.5262	11.7823	10.1026	11.0613	10.1604	12.9189	11.5092	12.5772	13.4767	11.599	12.1999	10.6734	10.3519	12.8798	11.2772	11.7164	10.4227	12.755	12.7905	12.4319	12.9173	12.9542	12.5135	NA	12.1443	11.7392	11.8788	11.4836	12.2287	11.9576	10.0701	12.4736	9.31657	11.4365	9.51953	11.3836	13.1173	11.3151	11.7276	11.21
sp|P43652|AFAM_HUMAN Afamin OS=Homo sapiens GN=AFM PE=1 SV=1	11	0.202003	3.14749	NA	9.15497	-0.326068	7.55383	NA	10.9898	10.601	8.17623	0.301451	3.54186	12.3715	4.40741	9.12774	2.50047	-1.94062	NA	NA	9.0596	4.8638	NA	NA	10.1971	NA	NA	NA	NA	7.98446	NA	7.77272	NA	NA	10.719	9.00394	11.0992	NA	NA	10.4078	NA	NA	NA	NA	8.3914	NA	NA	11.9862	11.0579
sp|Q9UHB7|AFF4_HUMAN AF4/FMR2 family member 4 OS=Homo sapiens GN=AFF4 PE=1 SV=1	15	0.160791	12.7499	11.5479	12.3205	11.9449	13.7879	11.5792	14.1311	12.2221	13.3677	11.3991	12.6514	13.8268	10.8241	15.0094	11.0139	11.277	10.8104	13.9484	13.7775	13.4539	14.8369	14.2313	13.0025	NA	NA	12.4478	NA	12.787	14.8976	14.9789	13.471	11.3424	12.9133	12.2861	13.9632	13.9433	14.0161	14.3565	11.3519	12.5385	13.6128	12.8218	12.1139	13.8383	12.5844	12.9558	14.2785
sp|Q8NB90|AFG2H_HUMAN ATPase family protein 2 homolog OS=Homo sapiens OX=9606 GN=SPATA5 PE=1 SV=3	14	0.176932	11.3179	10.916	10.7071	7.65419	12.1311	10.9469	6.83497	9.96599	11.4463	NA	12.216	6.60276	10.939	9.32818	10.6108	11.1823	5.09613	10.2653	4.6834	9.47377	NA	11.16	9.06616	NA	NA	NA	10.0904	15.0919	14.4193	9.79917	8.01939	8.98006	7.62696	NA	10.7639	13.7284	11.3816	12.3035	11.2429	NA	NA	12.7269	11.6609	NA	11.6958	14.3302	11.8911
sp|Q9Y4W6|AFG32_HUMAN AFG3-like protein 2 OS=Homo sapiens GN=AFG3L2 PE=1 SV=2	34	0.40527	15.8302	14.7735	15.6177	15.5943	15.2996	15.1079	15.5652	16.9825	16.1786	14.9835	16.667	14.0435	15.8274	15.0068	15.8136	16.2861	16.2848	14.4158	14.3538	15.0563	16.1716	14.8623	15.8991	14.1297	15.5839	15.4055	15.3863	15.5955	15.9115	16.0829	14.7903	15.7501	15.7633	15.4465	15.2116	16.4919	15.5835	14.8269	14.9816	14.2403	15.2229	14.2907	16.378	16.046	15.726	15.1248	14.8866
sp|Q6ULP2|AFTIN_HUMAN Aftiphilin OS=Homo sapiens GN=AFTPH PE=1 SV=2	14	0.209178	12.6421	9.99922	12.7651	11.0797	10.8902	12.7737	11.6261	12.3296	11.3258	NA	11.618	NA	12.8061	12.1786	12.3616	8.63882	12.2243	14.9396	NA	12.6035	17.2591	NA	11.9314	NA	12.1207	11.1694	12.0004	5.71938	11.3254	12.0588	NA	9.91977	10.6034	9.94343	9.88458	11.6499	11.4267	10.238	8.83142	NA	10.7906	11.8566	11.7173	10.6339	10.8854	12.1205	10.9559
sp|P06280|AGAL_HUMAN Alpha-galactosidase A OS=Homo sapiens GN=GLA PE=1 SV=1	11	0.228438	12.0472	11.3569	11.6654	12.2751	12.3388	11.8936	12.5107	13.4222	13.1107	12.4637	13.194	11.5359	12.7552	12.2198	12.6094	12.6158	10.8684	12.0673	12.4928	11.6267	11.0847	11.7083	12.9882	8.64252	10.8836	11.3708	10.2287	13.168	12.3058	12.3809	NA	13.0889	12.9384	12.0289	13.2581	12.6276	13.2201	11.988	10.9082	11.8006	12.3881	12.018	13.0369	12.5867	12.6231	11.5802	12.1676
sp|Q9UPQ3|AGAP1_HUMAN Arf-GAP with GTPase, ANK repeat and PH domain-containing protein 1 OS=Homo sapiens GN=AGAP1 PE=1 SV=4	8	0.177363	11.7454	NA	9.45532	11.1391	9.48441	10.0302	-1.95731	10.0249	10.0438	NA	10.1002	NA	10.2094	NA	11.1787	11.314	11.0292	NA	NA	NA	10.9023	NA	NA	NA	NA	10.674	NA	11.1416	10.7055	9.9271	NA	4.62061	10.3057	NA	7.77162	NA	10.0604	NA	9.89361	NA	10.3031	NA	10.3372	10.1762	10.3406	10.0988	NA
sp|Q99490|AGAP2_HUMAN Arf-GAP with GTPase, ANK repeat and PH domain-containing protein 2 OS=Homo sapiens GN=AGAP2 PE=1 SV=2	3	0.0192953	13.917	12.2026	8.85346	13.9774	9.01512	13.8852	8.1431	14.1504	14.1016	11.6158	14.3624	7.89431	7.84756	12.946	9.10876	14.2018	13.2849	9.01785	NA	NA	10.6222	NA	10.1789	13.7521	10.7079	3.44396	12.4473	7.99067	0.838814	8.02734	12.4159	12.9591	10.7155	12.6756	8.47777	8.65838	12.3107	13.175	4.57579	12.7472	NA	11.3587	12.4806	NA	12.3178	6.0215	11.2722
sp|Q96P47|AGAP3_HUMAN Arf-GAP with GTPase, ANK repeat and PH domain-containing protein 3 OS=Homo sapiens GN=AGAP3 PE=1 SV=2	12	0.163429	12.7155	10.2183	12.1436	12.6823	11.6637	11.5647	9.90285	11.9678	11.9288	11.1571	11.9473	11.0202	11.8927	11.0835	11.538	11.974	11.0098	11.2365	10.7359	10.6286	12.4272	11.9024	11.6965	10.1458	10.3839	10.8416	12.1042	11.6832	11.1374	11.6403	NA	12.098	12.4996	11.7573	11.9804	11.6773	11.6495	10.9213	11.0579	NA	11.3578	10.6784	12.3782	11.9241	12.2235	11.6274	12.0255
sp|P52594|AGFG1_HUMAN Arf-GAP domain and FG repeat-containing protein 1 OS=Homo sapiens GN=AGFG1 PE=1 SV=2	10	0.270463	13.8457	12.7595	12.5361	12.9147	12.6912	12.5147	11.6162	13.3595	13.2531	10.4669	13.6761	12.182	13.3542	12.8804	13.4977	12.7801	11.5626	12.0233	12.4638	10.0593	10.9213	13.9569	12.8104	9.8652	13.1117	12.2936	9.28699	12.2411	13.0685	10.5694	NA	12.8826	12.7449	13.1654	12.671	12.0931	12.2222	12.524	14.0395	10.0893	11.1569	11.2161	12.7752	11.0492	12.3775	12.4294	12.8304
sp|O95081|AGFG2_HUMAN Arf-GAP domain and FG repeat-containing protein 2 OS=Homo sapiens GN=AGFG2 PE=1 SV=2	7	0.143451	12.7137	-1.67452	10.5746	10.8231	11.683	10.4597	NA	10.2346	8.12932	0.364329	11.8528	10.4788	9.61115	NA	10.5649	11.0934	NA	10.8449	2.27863	NA	12.1396	NA	11.823	11.6814	9.96565	NA	10.9934	11.4736	11.0397	NA	NA	NA	7.37352	8.48112	NA	10.8141	10.3145	10.5347	10.9273	NA	10.3542	8.268	8.28199	NA	NA	10.8697	11.7315
sp|Q53H12|AGK_HUMAN Acylglycerol kinase, mitochondrial OS=Homo sapiens GN=AGK PE=1 SV=2	8	0.258294	13.0872	10.5988	12.8193	13.1343	14.4093	12.9002	8.86414	13.9135	14.3681	13.14	14.1269	10.4989	13.1334	13.418	14.3198	13.3443	10.3098	12.5063	11.6997	12.1801	14.2943	13.0746	12.6011	NA	12.2108	11.5405	NA	12.8308	12.5473	12.8729	NA	13.514	13.4818	14.0168	13.4513	13.112	11.8481	11.7029	12.7736	NA	12.5698	12.1192	14.1429	12.5992	13.1827	12.2256	13.8848
sp|O95394|AGM1_HUMAN Phosphoacetylglucosamine mutase OS=Homo sapiens GN=PGM3 PE=1 SV=1	21	0.494465	14.9839	13.4624	16.5222	15.1866	14.4702	16.3139	14.5947	14.7137	15.5989	13.1838	15.218	12.9469	16.2697	14.2958	15.9647	14.8624	13.8842	15.4287	14.5411	12.4525	14.3763	13.3345	14.8141	14.1641	15.1889	15.3106	14.2398	16.0735	15.2508	14.9465	13.9995	14.5423	15.9375	14.8728	14.8751	15.0333	16.1354	14.1196	14.8862	12.5521	14.025	13.4059	14.9739	15.6219	13.9073	15.5954	14.5068
sp|Q9UL18|AGO1_HUMAN Protein argonaute-1 OS=Homo sapiens GN=AGO1 PE=1 SV=3	24	0.337223	13.6934	13.1816	13.2511	13.3115	13.1055	12.7916	10.3859	13.341	13.6399	11.9233	13.5087	13.6624	13.7214	13.2115	13.5661	13.661	15.8266	13.1305	13.5594	13.8053	13.8807	13.88	13.4918	11.0413	15.5966	12.662	12.6995	13.6334	13.4309	13.5101	12.2877	13.3598	13.24	13.3435	13.3302	13.37	13.6395	13.7661	12.7572	12.2173	13.1863	12.2169	12.925	12.7899	13.1826	12.5734	13.8765
sp|Q9UKV8|AGO2_HUMAN Protein argonaute-2 OS=Homo sapiens GN=AGO2 PE=1 SV=3	21	0.307334	13.8422	13.162	12.9235	13.581	13.2555	12.6315	11.6143	13.622	13.7958	12.5686	14.1073	13.2789	13.0122	13.0994	13.6118	13.2683	14.4052	12.4606	13.1131	12.0846	13.3469	13.4941	13.4684	12.18	12.4677	12.9771	15.0846	13.4547	13.4974	13.0298	NA	13.6437	12.7775	13.5208	12.9414	12.8665	12.6122	13.5794	13.0812	11.5164	12.8222	12.1735	13.6553	13.8492	13.7643	12.7384	13.5943
sp|Q9H9G7|AGO3_HUMAN Protein argonaute-3 OS=Homo sapiens GN=AGO3 PE=1 SV=2	12	0.25814	12.2927	12.9913	12.3338	12.1555	12.3163	10.4599	10.8278	11.9105	12.733	12.2076	12.0826	13.0916	11.6936	12.3992	12.6727	12.7726	11.9045	12.253	11.9968	11.5	12.5746	12.4452	13.4547	12.5149	13.0764	13.4027	11.9351	11.7082	11.851	11.4562	NA	12.3302	NA	11.305	11.8453	11.0541	13.0588	12.2885	12.3191	12.8505	13.082	13.0974	6.85565	13.1691	12.0963	-0.273823	12.0927
sp|O95994|AGR2_HUMAN Anterior gradient protein 2 homolog OS=Homo sapiens GN=AGR2 PE=1 SV=1	8	0.525714	17.7275	16.3698	17.9599	17.5728	17.3954	11.5375	18.9487	16.1009	17.4295	15.5789	18.7181	14.116	18.8284	16.7026	17.6047	14.7768	16.0911	15.0432	16.4016	17.2287	12.1945	16.391	15.337	16.8769	16.2952	17.7419	16.9383	17.8512	11.5733	17.3006	12.9809	13.9495	16.6335	14.8186	13.0534	13.5305	16.4477	16.0642	13.7103	14.514	17.4377	15.7587	16.6848	19.2931	17.5552	16.2552	17.9777
sp|Q8TD06|AGR3_HUMAN Anterior gradient protein 3 OS=Homo sapiens GN=AGR3 PE=1 SV=1	3	0.26506	NA	NA	NA	13.6373	NA	NA	NA	13.9426	13.6837	NA	14.3124	NA	NA	10.5331	13.0989	NA	13.3044	NA	NA	13.6111	NA	10.226	5.16516	13.5359	13.5407	12.8307	14.8391	NA	NA	NA	11.0132	NA	13.2332	12.2621	NA	8.51192	9.90069	13.1321	11.3275	NA	12.3012	NA	NA	14.3443	12.1425	11.1381	12.4728
sp|Q96PE1|AGRA2_HUMAN Adhesion G protein-coupled receptor A2 OS=Homo sapiens GN=ADGRA2 PE=1 SV=2	7	0.0911809	11.4722	12.135	10.3001	NA	11.8636	NA	NA	NA	9.66459	13.6757	10.3795	13.8345	12.6604	12.5077	10.5632	12.7158	NA	11.7582	NA	NA	NA	12.523	NA	NA	NA	NA	11.5925	NA	11.5765	11.2123	NA	NA	10.2958	11.3411	NA	11.2989	10.6628	11.0065	8.88376	NA	11.56	12.3119	NA	11.5368	NA	NA	10.5777
sp|Q9Y653|AGRG1_HUMAN Adhesion G-protein coupled receptor G1 OS=Homo sapiens GN=ADGRG1 PE=1 SV=2	4	0.0865801	10.5166	NA	4.26476	10.0972	NA	NA	NA	NA	NA	NA	-0.0490305	NA	5.16527	NA	10.6944	NA	NA	NA	5.19816	NA	NA	NA	NA	NA	NA	NA	2.69436	NA	NA	NA	NA	11.7849	12.3575	11.3992	11.2726	NA	NA	NA	12.7672	NA	NA	NA	NA	NA	NA	12.3489	12.541
sp|O00468|AGRIN_HUMAN Agrin OS=Homo sapiens GN=AGRN PE=1 SV=5	32	0.193517	16.0097	15.6081	16.1135	16.5116	15.6303	15.5608	14.3925	16.7971	15.5369	15.6083	15.3041	15.6366	14.8551	16.7188	16.1498	15.4693	15.8343	16.5055	16.2446	15.9234	15.9717	15.347	17.3319	15.3203	15.8055	15.2662	16.9896	15.9006	15.8341	16.5177	15.2828	16.9534	16.2398	16.3389	15.2852	17.0856	15.8853	16.5378	15.802	14.7604	16.2092	15.4906	16.1914	15.9572	16.7441	16.4534	16.4696
sp|O95490|AGRL2_HUMAN Adhesion G protein-coupled receptor L2 OS=Homo sapiens GN=ADGRL2 PE=1 SV=2	9	0.0788211	12.4248	9.91394	12.68	11.8289	7.91275	10.6381	NA	11.4831	7.36402	-1.33806	NA	10.6976	NA	6.03968	10.1857	11.8994	14.1365	NA	10.4575	11.632	11.5761	11.8024	10.9559	NA	12.6032	10.2025	NA	8.89518	14.5916	NA	NA	9.97571	10.5376	12.0632	11.7421	NA	12.646	NA	14.7352	NA	NA	NA	12.6685	NA	11.1921	12.488	7.23234
sp|Q5TGY3|AHDC1_HUMAN AT-hook DNA-binding motif-containing protein 1 OS=Homo sapiens GN=AHDC1 PE=1 SV=1	5	0.0455396	12.8904	10.2173	11.9056	4.66648	14.9365	NA	NA	11.8223	15.0042	13.1754	15.9211	10.8421	10.7934	20.0153	15.8241	NA	12.4597	NA	11.8558	14.0212	NA	8.14267	12.8919	14.4788	11.521	11.3317	NA	9.4608	6.73633	9.38151	14.5229	NA	NA	NA	NA	9.17239	NA	10.4787	13.6235	12.9819	9.76485	13.0644	NA	11.2341	NA	9.56808	9.26651
sp|Q09666|AHNK_HUMAN Neuroblast differentiation-associated protein AHNAK OS=Homo sapiens GN=AHNAK PE=1 SV=2	340	0.75382	17.2059	17.2052	17.5325	17.3675	17.0109	17.5177	16.9025	17.971	16.8936	16.417	17.6371	16.971	16.5946	17.646	17.4676	16.8215	15.5885	17.0493	17.4127	18.3581	17.5054	17.799	17.9274	16.4921	16.8789	17.307	17.3965	17.5128	17.7491	18.3362	15.6061	17.0913	18.0606	18.2548	18.1681	17.1151	16.729	17.7309	17.3474	16.1458	17.42	17.2851	17.4295	17.2212	17.7005	17.7863	18.3936
sp|Q8IVF2|AHNK2_HUMAN Protein AHNAK2 OS=Homo sapiens GN=AHNAK2 PE=1 SV=2	85	0.345298	11.3927	13.5524	NA	11.9074	11.0377	8.36123	10.5299	12.3085	11.5545	11.7816	9.67986	12.031	6.27165	10.5536	11.7465	12.6915	12.2484	11.2417	12.5768	12.9903	11.9507	11.3232	9.204	11.9894	10.5983	13.2912	12.2373	10.6945	10.8948	11.1284	8.88434	12.2749	11.0666	11.7362	12.2538	8.41106	NA	11.2675	11.8133	NA	NA	11.119	9.07596	11.4831	12.2517	NA	12.13
sp|P35869|AHR_HUMAN Aryl hydrocarbon receptor OS=Homo sapiens GN=AHR PE=1 SV=2	5	0.0625	10.6626	9.88555	NA	NA	-0.507781	-1.65933	10.4294	NA	9.87955	NA	10.5165	5.93739	1.94202	7.01784	13.1836	NA	NA	NA	NA	4.88597	NA	11.6824	9.05202	NA	NA	NA	NA	NA	NA	9.01452	NA	7.60971	NA	NA	8.8751	NA	NA	11.1952	NA	NA	NA	10.8516	NA	1.26022	NA	NA	11.0547
sp|O95433|AHSA1_HUMAN Activator of 90 kDa heat shock protein ATPase homolog 1 OS=Homo sapiens GN=AHSA1 PE=1 SV=1	16	0.517751	14.1679	13.6402	14.8323	14.8626	14.5725	14.3647	14.6777	14.8962	15.1817	12.3152	15.2794	13.6744	14.9048	13.9478	14.5513	15.1089	14.0049	13.7083	13.3421	14.32	14.522	14.1468	14.851	12.4817	13.529	13.9154	13.8281	14.5922	14.517	14.1267	12.9353	14.7713	15.5891	13.9832	14.2394	14.3491	14.7429	14.4094	14.1458	11.7588	13.1634	13.4955	14.9078	13.7894	14.515	15.2342	14.1554
sp|Q9NZD4|AHSP_HUMAN Alpha-hemoglobin-stabilizing protein OS=Homo sapiens GN=AHSP PE=1 SV=1	3	0.323529	NA	NA	-0.0213368	NA	NA	NA	NA	NA	NA	3.41838	NA	NA	NA	NA	NA	NA	NA	NA	NA	NA	NA	NA	1.39383	NA	NA	10.7051	NA	9.24608	NA	NA	NA	NA	0.106094	NA	11.7692	NA	NA	3.11226	NA	NA	NA	NA	11.2549	NA	NA	11.1891	8.6217
sp|Q96BJ3|AIDA_HUMAN Axin interactor, dorsalization-associated protein OS=Homo sapiens GN=AIDA PE=1 SV=1	15	0.519608	11.6644	13.5348	13.681	13.4393	12.114	12.8198	13.4932	12.1914	12.5987	12.7046	12.4252	12.209	13.4275	13.4108	11.7358	13.7556	NA	12.9319	12.4558	13.1367	13.2015	13.0766	12.4312	NA	NA	11.509	NA	13.7917	12.8126	14.6598	NA	14.1925	13.612	13.5154	12.4984	13.7761	14.2398	13.8617	12.2245	NA	11.2878	NA	13.6003	12.9461	12.8542	13.6224	12.7638
sp|P55008|AIF1_HUMAN Allograft inflammatory factor 1 OS=Homo sapiens GN=AIF1 PE=1 SV=1	5	0.29932	10.2757	12.5638	11.0507	10.9285	11.3099	9.95651	NA	12.1502	13.4913	10.6553	12.4051	10.9973	10.2913	11.2561	11.9632	10.737	12.1684	12.2683	12.1185	11.9935	11.845	13.1223	12.5134	10.9045	10.944	11.9521	NA	12.9321	13.1908	10.5975	NA	11.7673	13.2616	12.1097	13.9536	9.4872	9.26234	12.803	12.8991	11.573	11.2817	11.7465	12.058	12.0844	NA	13.3881	12.7436
sp|Q9BQI0|AIF1L_HUMAN Allograft inflammatory factor 1-like OS=Homo sapiens GN=AIF1L PE=1 SV=1	5	0.32	6.34214	NA	NA	8.26619	0.321258	-0.0852398	NA	5.69943	10.1441	NA	NA	5.55656	3.10333	NA	10.2545	NA	NA	NA	NA	NA	13.2529	7.69843	NA	NA	12.0991	11.8687	NA	7.41517	NA	10.5011	NA	NA	12.9324	NA	NA	NA	NA	7.31129	10.7591	NA	NA	NA	1.68205	3.31074	NA	NA	6.64146
sp|O95831|AIFM1_HUMAN Apoptosis-inducing factor 1, mitochondrial OS=Homo sapiens GN=AIFM1 PE=1 SV=1	23	0.414356	14.6483	14.2942	15.373	15.568	14.7567	15.0552	14.9115	15.0664	15.8371	15.1823	16.1239	13.5174	14.9804	15.1949	15.7514	14.7267	14.0531	13.6192	13.9695	15.2642	15.8427	14.801	15.0995	13.4736	14.7329	15.0977	14.5013	14.8082	16.5426	15.3182	12.0144	15.8359	15.4834	15.7811	15.3018	15.8388	14.3728	14.5407	15.036	13.277	14.6551	13.8828	16.3422	14.9855	15.2082	15.2739	14.6915
sp|Q9BRQ8|AIFM2_HUMAN Apoptosis-inducing factor 2 OS=Homo sapiens GN=AIFM2 PE=1 SV=1	3	0.104558	NA	NA	3.13207	NA	NA	NA	NA	9.55873	9.59145	NA	11.0939	10.5236	9.73355	10.7147	NA	NA	NA	12.2791	12.8438	10.7973	11.7144	11.9696	4.89937	NA	NA	NA	9.89032	NA	11.8836	NA	NA	NA	6.81587	NA	NA	12.419	11.1146	12.6888	NA	10.3265	12.0793	NA	4.45961	9.37503	NA	10.2335	-1.09916
sp|Q12904|AIMP1_HUMAN Aminoacyl tRNA synthase complex-interacting multifunctional protein 1 OS=Homo sapiens GN=AIMP1 PE=1 SV=2	14	0.548077	14.5239	13.7601	14.1854	14.5233	14.028	14.4354	13.0727	15.1551	14.4394	13.3457	15.2252	13.282	14.2327	13.8068	14.4165	14.0654	13.53	13.2367	13.3859	13.5768	14.6868	13.9862	14.7535	12.9427	14.1908	14.7277	13.1238	14.9033	14.3464	14.7565	12.6221	15.0441	14.5958	13.8419	14.1697	14.0085	14.2767	13.6449	14.4649	12.507	13.4502	13.5913	14.8345	14.3379	14.3253	14.016	13.8771
sp|Q13155|AIMP2_HUMAN Aminoacyl tRNA synthase complex-interacting multifunctional protein 2 OS=Homo sapiens GN=AIMP2 PE=1 SV=2	7	0.2625	11.0983	12.4304	14.2698	14.3996	12.3642	9.1587	14.2871	15.5079	14.6153	12.8807	15.5167	13.7755	14.9814	14.3872	13.597	14.8032	12.703	13.1143	13.9247	13.5928	13.7362	12.5514	13.0397	12.153	12.5921	13.7031	12.2589	15.3287	14.7408	14.4933	12.916	15.4839	13.4693	14.8236	11.2631	13.0954	14.1904	14.3137	14.4539	12.548	13.5311	12.9079	12.9617	13.9608	14.961	14.7246	14.5885
sp|Q16352|AINX_HUMAN Alpha-internexin OS=Homo sapiens GN=INA PE=1 SV=2	8	0.222445	11.2139	10.5642	0.635012	11.6681	11.6621	5.51094	NA	5.45948	6.35037	NA	9.35653	11.2414	8.61036	13.4487	11.2051	NA	13.6209	12.4676	11.4627	12.8981	11.3516	10.4776	9.0184	12.5535	12.113	13.6744	11.4982	13.1288	12.2499	13.5232	13.1361	10.8275	10.8751	11.1237	11.7657	11.0393	10.6921	11.293	14.4648	11.7052	8.16643	8.31309	9.70767	11.5633	12.2287	9.96182	11.4139
sp|O00170|AIP_HUMAN AH receptor-interacting protein OS=Homo sapiens GN=AIP PE=1 SV=2	13	0.518182	14.4367	13.7671	13.969	13.8709	14.7235	13.9812	14.3612	13.1324	13.7459	13.1056	13.5311	13.597	14.0772	13.3015	14.1687	14.7842	14.6055	14.5163	13.8982	12.7853	14.2403	14.0169	14.0202	13.6842	13.0084	13.8239	13.7425	14.0806	14.0978	13.0894	16.1466	12.7565	14.1242	15.6828	13.2521	13.58	13.1858	13.4626	14.0542	14.18	13.5835	13.4789	14.3274	13.8156	13.2802	14.39	12.8933
sp|Q96IF1|AJUBA_HUMAN LIM domain-containing protein ajuba OS=Homo sapiens GN=AJUBA PE=1 SV=1	2	0.0390335	NA	NA	NA	0.413216	NA	NA	NA	NA	NA	NA	7.93389	NA	NA	NA	NA	NA	NA	10.8603	NA	NA	9.58991	11.4292	3.0877	NA	NA	9.81395	4.87963	8.04934	NA	NA	NA	NA	NA	NA	NA	NA	3.47592	NA	8.64922	NA	NA	NA	0.90621	8.71321	9.98243	2.23832	1.38741
sp|Q02040|AK17A_HUMAN A-kinase anchor protein 17A OS=Homo sapiens GN=AKAP17A PE=1 SV=2	11	0.139568	15.3428	14.1992	14.1112	16.0571	14.4694	14.3161	14.5438	15.4345	15.8415	20.7632	15.6818	14.7321	15.9914	14.8903	15.8044	15.5401	13.3232	14.122	15.1819	13.3995	13.4893	14.1208	14.4577	14.3414	13.4481	15.0523	14.6878	13.3713	15.3947	14.3713	13.7188	14.6356	14.2746	14.0632	13.7174	14.3476	13.138	14.6374	14.5854	13.7677	13.8335	14.1036	13.6193	14.7284	14.0318	14.6319	13.8789
sp|P14550|AK1A1_HUMAN Alcohol dehydrogenase [NADP(+)] OS=Homo sapiens GN=AKR1A1 PE=1 SV=3	18	0.529231	16.3175	15.7795	17.3023	17.6411	16.6773	17.4865	17.1904	16.997	16.5558	15.5704	16.1646	15.6614	16.9596	16.0519	16.7675	16.2017	14.4766	15.8211	15.8104	15.1143	16.691	16.2604	16.6614	14.5577	15.2209	15.8768	15.1455	16.7049	16.0986	16.1136	14.2611	16.4415	17.2777	14.9586	16.3496	16.9951	16.9792	16.351	17.051	14.9775	15.7322	15.0576	16.0743	16.2033	16.323	16.6054	15.9896
sp|O60218|AK1BA_HUMAN Aldo-keto reductase family 1 member B10 OS=Homo sapiens GN=AKR1B10 PE=1 SV=2	3	0.085443	4.91915	-2.02547	NA	13.0954	NA	NA	11.5433	NA	12.5544	NA	10.4477	10.9315	NA	7.51395	11.2767	9.36043	NA	10.2691	NA	NA	12.6472	10.9734	NA	NA	NA	NA	NA	12.8235	NA	NA	12.1282	NA	NA	NA	NA	11.2174	NA	NA	NA	NA	10.873	NA	NA	11.4886	NA	NA	12.1868
sp|P52895|AK1C2_HUMAN Aldo-keto reductase family 1 member C2 OS=Homo sapiens GN=AKR1C2 PE=1 SV=3	2	0.151703	NA	11.2305	NA	12.0435	8.07982	NA	NA	NA	9.93836	NA	12.8583	12.976	NA	11.5543	11.8725	NA	NA	NA	NA	NA	9.54627	NA	9.96803	NA	NA	NA	NA	NA	NA	NA	NA	NA	NA	NA	NA	NA	-0.990428	NA	NA	NA	NA	NA	NA	NA	NA	NA	NA
sp|P42330|AK1C3_HUMAN Aldo-keto reductase family 1 member C3 OS=Homo sapiens GN=AKR1C3 PE=1 SV=4	10	0.383901	11.8308	13.8059	13.1954	14.0963	13.6877	9.0029	13.3597	13.5323	17.7596	12.4706	15.8411	14.7069	12.7671	14.2764	15.8452	12.6053	15.0914	14.0691	12.0312	14.736	16.3332	12.9495	13.86	13.0651	13.29	13.5702	12.5853	13.714	13.6279	13.5668	14.2903	13.0213	13.9354	12.4057	14.7319	13.2322	13.5397	13.9896	14.6515	13.2627	14.425	13.5984	11.9186	13.4889	13.4389	12.3958	14.2836
sp|O43572|AKA10_HUMAN A-kinase anchor protein 10, mitochondrial OS=Homo sapiens GN=AKAP10 PE=1 SV=2	9	0.187311	8.44142	10.7303	11.0892	8.18763	10.8143	10.5901	11.368	9.4147	10.8265	NA	10.6487	-1.42868	5.96635	10.6151	10.9992	10.8801	11.5008	1.77313	11.0714	NA	11.4316	11.2244	11.8957	NA	11.3096	NA	NA	12.3585	10.5917	10.826	-1.56981	10.7833	10.7672	11.3613	9.9704	NA	11.944	11.5704	12.0956	10.5835	11.232	NA	11.6442	12.1765	11.1456	12.489	10.9117
sp|Q02952|AKA12_HUMAN A-kinase anchor protein 12 OS=Homo sapiens GN=AKAP12 PE=1 SV=4	78	0.588103	13.9388	14.8925	13.5337	14.4474	14.1133	13.0808	12.7243	15.4646	16.4151	14.4022	12.9902	14.6972	12.4199	14.9946	15.905	15.5355	14.3291	14.601	13.5746	13.9668	13.8896	13.829	13.6687	14.9032	14.5335	14.3981	15.101	13.5093	14.0178	14.1281	NA	13.6241	13.5307	13.242	13.0819	13.1074	12.8238	13.7156	14.3466	12.2011	12.7918	13.8174	13.0062	13.5211	13.3453	10.9713	13.5128
sp|Q9P0M2|AKA7G_HUMAN A-kinase anchor protein 7 isoform gamma OS=Homo sapiens GN=AKAP7 PE=1 SV=2	2	0.0689655	4.37287	NA	NA	NA	2.96594	NA	NA	9.0159	1.74958	NA	NA	NA	NA	NA	NA	NA	NA	NA	NA	NA	10.2329	9.44527	9.65579	NA	NA	NA	NA	NA	NA	NA	NA	NA	1.58752	NA	NA	NA	NA	NA	10.1725	NA	-0.765357	NA	NA	NA	NA	0.691432	NA
sp|Q92667|AKAP1_HUMAN A-kinase anchor protein 1, mitochondrial OS=Homo sapiens GN=AKAP1 PE=1 SV=1	16	0.230343	11.4076	NA	11.4098	9.9915	9.95604	10.9839	9.59283	12.9032	12.6232	NA	12.2129	9.72895	12.5062	10.7244	12.4057	12.7547	12.4198	10.8559	10.6879	11.149	12.332	11.4361	11.0168	NA	6.26399	12.5019	11.4228	11.5426	11.6242	12.5703	11.1656	10.5463	11.6602	12.1692	11.6419	11.0956	10.7402	11.132	10.7037	NA	9.44562	NA	11.5432	12.2166	10.6373	13.0421	10.8633
sp|Q9Y2D5|AKAP2_HUMAN A-kinase anchor protein 2 OS=Homo sapiens GN=AKAP2 PE=1 SV=3	26	0.407451	12.2166	12.4266	10.469	11.4315	12.181	10.3382	12.4252	12.478	12.8731	12.1553	12.2993	13.0184	11.9713	12.3267	11.5041	9.2673	12.3091	11.8407	12.6898	12.1172	12.5097	13.1676	12.2101	13.4405	13.4723	13.7099	13.1423	11.7779	13.1799	13.4586	NA	11.8663	13.0669	13.2344	12.1475	12.6321	11.9747	12.5715	12.4793	12.7838	12.968	12.2048	11.17	12.6767	12.4739	12.9271	12.3505
sp|O43823|AKAP8_HUMAN A-kinase anchor protein 8 OS=Homo sapiens GN=AKAP8 PE=1 SV=1	10	0.182081	12.5624	10.0383	11.1953	12.1732	11.4681	11.5349	10.9177	12.3555	12.7005	9.94764	12.643	9.42004	10.9751	7.68572	11.8045	11.6007	13.4694	NA	11.5059	10.3615	13.0081	12.925	12.6774	13.0654	12.5673	10.4548	12.7596	11.8928	12.8338	11.6168	NA	11.4995	NA	10.7354	NA	12.0737	11.975	11.2952	12.064	10.7151	11.9705	12.4141	12.3098	12.8362	12.7157	12.3402	11.3918
sp|Q99996|AKAP9_HUMAN A-kinase anchor protein 9 OS=Homo sapiens GN=AKAP9 PE=1 SV=3	129	0.367937	13.2951	9.99013	13.4939	11.9496	13.2194	11.3638	11.4234	12.6863	12.7536	11.9313	13.3905	13.017	12.689	11.9245	12.7128	12.4839	12.2729	13.3706	11.7347	12.6387	13.1199	11.6141	12.3716	9.97534	10.6628	12.2743	11.5478	12.57	12.0469	12.1961	12.6727	12.1628	13.1308	11.3688	12.529	12.4489	12.5237	11.4071	12.5078	10.7897	13.4139	12.4384	12.5524	12.1657	11.8254	14.2105	11.9734
sp|Q9P2G1|AKIB1_HUMAN Ankyrin repeat and IBR domain-containing protein 1 OS=Homo sapiens GN=ANKIB1 PE=1 SV=3	6	0.116621	8.5776	NA	NA	NA	NA	9.17506	NA	NA	5.55824	NA	NA	NA	NA	NA	10.7964	8.21698	NA	9.63271	NA	NA	10.2277	NA	10.1024	NA	11.0426	12.0183	NA	NA	NA	NA	NA	NA	NA	NA	NA	9.14237	10.356	NA	NA	NA	NA	NA	NA	NA	NA	NA	NA
sp|Q12802|AKP13_HUMAN A-kinase anchor protein 13 OS=Homo sapiens GN=AKAP13 PE=1 SV=2	38	0.207252	6.98041	NA	10.9188	10.2346	5.61313	9.42514	NA	11.4562	9.96114	NA	10.9175	2.57736	NA	6.65893	10.2514	5.10245	13.1387	8.94928	NA	NA	4.76785	9.25401	13.2084	12.7985	13.0616	8.85092	10.8731	8.32363	11.8534	11.4042	NA	11.0435	NA	NA	NA	1.54693	10.2076	13.0532	7.27296	10.5512	12.4979	12.3164	12.6092	9.07727	3.81378	13.9994	NA
sp|Q9ULX6|AKP8L_HUMAN A-kinase anchor protein 8-like OS=Homo sapiens GN=AKAP8L PE=1 SV=3	13	0.221362	12.5236	7.50656	11.2508	10.4173	11.381	10.7605	10.3958	9.37304	12.2642	NA	11.2123	NA	10.8876	11.3423	11.8179	9.33993	10.5887	NA	NA	10.8656	11.9045	10.6228	11.8492	NA	11.3692	11.2231	10.2457	11.2443	11.7923	11.7762	NA	11.153	NA	11.2186	10.3047	NA	10.2885	11.0888	10.691	NA	NA	10.8934	12.3851	12.0363	11.3704	11.7585	11.5319
sp|P31749|AKT1_HUMAN RAC-alpha serine/threonine-protein kinase OS=Homo sapiens GN=AKT1 PE=1 SV=2	14	0.3125	13.4549	11.1636	12.3564	12.0855	10.831	11.8279	11.4124	12.4357	13.1195	8.67163	11.749	12.214	13.2863	11.819	12.5972	12.7056	11.8009	12.4314	12.888	12.2087	13.2763	11.9211	12.091	12.1943	10.9434	11.9917	12.2942	13.0923	13.0995	11.9839	12.2651	12.1031	12.4969	11.5827	12.4072	12.0342	12.7762	11.9325	12.8503	11.323	12.2927	12.019	12.967	13.1805	12.0318	13.4394	12.3453
sp|P31751|AKT2_HUMAN RAC-beta serine/threonine-protein kinase OS=Homo sapiens GN=AKT2 PE=1 SV=2	12	0.340956	11.9587	12.1086	11.6949	12.3376	7.01249	11.7733	NA	10.5254	11.8792	11.3892	11.1093	8.70731	11.2825	10.1208	11.6745	10.1068	NA	NA	10.3296	NA	9.26148	11.0763	10.8733	NA	0.604563	NA	NA	4.43474	10.7216	9.75562	NA	11.6204	NA	NA	NA	NA	NA	8.46089	NA	NA	NA	NA	7.27592	4.82989	NA	4.05692	NA
sp|Q9Y243|AKT3_HUMAN RAC-gamma serine/threonine-protein kinase OS=Homo sapiens GN=AKT3 PE=1 SV=1	8	0.269311	10.3183	9.30398	NA	NA	9.47817	NA	9.89958	NA	8.83983	NA	NA	NA	-0.93525	NA	9.76145	11.3203	NA	NA	10.096	8.22948	NA	9.92828	3.44217	NA	1.70106	0.627159	NA	0.75787	11.1492	NA	NA	NA	NA	9.0197	NA	9.59982	6.71964	NA	NA	NA	NA	NA	NA	5.18705	NA	NA	NA
sp|Q96B36|AKTS1_HUMAN Proline-rich AKT1 substrate 1 OS=Homo sapiens GN=AKT1S1 PE=1 SV=1	4	0.164062	10.8885	NA	11.1503	8.59285	7.28517	9.77634	10.0439	10.1498	7.78017	NA	11.2382	NA	NA	3.24913	8.91552	0.567893	11.5327	7.26065	NA	NA	5.75584	8.86777	11.1435	NA	NA	10.7973	10.7975	10.0687	0.322025	NA	NA	-0.276123	NA	NA	10.0088	3.28761	NA	NA	NA	NA	NA	NA	NA	8.52994	5.52505	NA	NA
sp|Q8N8R7|AL14E_HUMAN ARL14 effector protein OS=Homo sapiens GN=ARL14EP PE=1 SV=1	4	0.223077	9.56399	NA	NA	-1.73895	NA	NA	NA	11.6058	8.34991	NA	9.74862	10.124	NA	NA	NA	8.55307	7.00725	NA	6.70449	NA	NA	NA	12.3167	NA	6.24141	NA	12.2457	-1.90172	7.45715	12.0364	NA	11.629	NA	12.0472	NA	NA	NA	NA	11.5149	NA	7.30115	NA	NA	NA	11.8582	NA	NA
sp|P00352|AL1A1_HUMAN Retinal dehydrogenase 1 OS=Homo sapiens GN=ALDH1A1 PE=1 SV=2	27	0.62475	13.0384	15.9863	15.4051	15.4782	15.1808	13.2261	15.1292	14.6905	19.7954	13.921	16.1184	15.1517	14.2253	16.0237	19.0105	14.8455	17.3457	15.8171	16.7838	16.5039	19.2741	16.4675	15.9702	15.8974	13.7142	19.2064	14.8857	14.5122	15.7074	14.6561	13.7603	15.047	17.5353	15.7779	15.6818	14.1598	15.8437	16.3344	16.1582	15.0475	16.1787	15.5736	14.7229	15.673	15.1528	15.0765	17.2003
sp|O94788|AL1A2_HUMAN Retinal dehydrogenase 2 OS=Homo sapiens GN=ALDH1A2 PE=1 SV=3	23	0.46332	15.3875	15.4077	16.3252	15.7307	15.23	16.1456	14.883	14.8395	15.6872	14.3074	14.5524	16.0045	16.0234	15.342	16.7509	15.1753	13.6227	14.548	14.9039	15.0524	16.152	15.4082	14.0633	14.2469	15.3637	15.2255	15.2297	16.5329	14.1438	13.5808	15.3569	15.4464	14.5524	14.2147	13.7805	14.5013	14.14	14.5227	15.3975	12.1828	13.491	14.1966	14.5898	15.5063	14.9004	13.2165	14.178
sp|P47895|AL1A3_HUMAN Aldehyde dehydrogenase family 1 member A3 OS=Homo sapiens GN=ALDH1A3 PE=1 SV=2	27	0.541016	15.7187	15.3357	17.1305	16.5892	15.2423	18.5407	17.0647	15.9196	14.2586	13.7935	11.5614	14.3997	17.0514	14.6259	16.5805	16.1113	13.7478	16.7147	15.544	15.1163	15.1454	15.0447	15.7881	13.5066	15.4039	15.3073	16.3526	17.7521	15.3061	14.715	14.6416	16.8711	15.4294	15.2598	15.5234	16.3841	16.4276	15.6884	17.4809	13.7636	15.1534	15.2675	16.0744	16.2147	16.029	16.3254	16.0793
sp|P30837|AL1B1_HUMAN Aldehyde dehydrogenase X, mitochondrial OS=Homo sapiens GN=ALDH1B1 PE=1 SV=3	27	0.475822	15.228	14.8617	14.4006	15.6623	16.2586	14.6783	15.0864	16.7214	17.0507	15.4594	16.2127	15.9056	14.823	16.0157	16.0135	14.9815	14.5294	16.6281	16.3669	16.1993	16.4637	15.7494	15.8411	15.481	15.2267	14.9801	14.7732	14.3088	16.868	15.9785	15.5228	16.3633	15.9656	17.325	16.7738	16.4985	16.2031	16.1839	15.4976	14.612	14.98	15.5249	17.4609	16.1603	16.5918	14.846	16.296
sp|O75891|AL1L1_HUMAN Cytosolic 10-formyltetrahydrofolate dehydrogenase OS=Homo sapiens GN=ALDH1L1 PE=1 SV=2	16	0.257206	9.76248	9.57936	10.5318	12.2585	12.0386	13.0954	9.65827	14.0724	11.864	9.81338	12.2788	8.79197	12.2759	11.0802	10.1328	5.37519	9.82674	11.5265	10.3286	11.0414	10.2159	11.1418	11.8477	11.1503	12.1153	12.2969	11.5219	10.8291	8.66317	9.81781	11.2581	11.0446	11.2742	10.5373	10.6031	9.81413	11.3373	11.2267	9.9743	11.3715	13.0921	11.0646	9.30891	12.8831	10.3106	12.8849	10.9043
sp|Q3SY69|AL1L2_HUMAN Mitochondrial 10-formyltetrahydrofolate dehydrogenase OS=Homo sapiens GN=ALDH1L2 PE=1 SV=2	15	0.192849	11.5087	8.46504	11.7143	10.3612	11.393	4.6262	11.3419	10.7743	NA	10.2159	8.94717	9.63443	NA	9.03725	11.2191	10.7274	12.6325	5.32676	11.6732	9.50921	12.4551	12.622	11.8318	12.3923	12.0927	6.49307	12.256	10.8192	12.1788	12.1982	NA	4.68051	6.59373	12.9788	10.9491	9.75664	11.1782	11.7143	11.5509	12.1197	11.2515	11.0098	11.2652	11.7443	12.4658	6.55272	11.3884
sp|P30838|AL3A1_HUMAN Aldehyde dehydrogenase, dimeric NADP-preferring OS=Homo sapiens GN=ALDH3A1 PE=1 SV=3	7	0.203091	12.8348	12.8034	12.4016	13.2172	14.1192	13.7284	12.4449	12.1026	10.7542	11.0769	12.3311	12.7836	12.4888	1.34941	12.8671	9.99785	NA	13.0383	NA	NA	8.80814	NA	8.71414	NA	NA	NA	NA	12.1455	11.1642	11.2165	11.7371	NA	10.9574	10.0736	NA	10.5855	NA	11.5532	4.40818	NA	NA	NA	NA	10.357	10.71	11.4745	NA
sp|P51648|AL3A2_HUMAN Fatty aldehyde dehydrogenase OS=Homo sapiens GN=ALDH3A2 PE=1 SV=1	12	0.270103	15.0159	15.1929	14.3736	15.5576	14.3649	15.7597	14.453	14.2366	14.8886	13.8916	12.7065	14.5018	14.4193	14.0721	14.9424	14.8296	12.3417	15.7267	14.9898	13.3799	15.3251	14.9776	14.8399	12.7006	13.5394	13.7099	13.8507	14.9009	15.1965	14.7646	12.6736	14.7544	14.612	14.8266	14.3275	13.723	14.2155	14.2594	14.6355	13.4491	15.0959	14.1104	15.0722	14.1979	14.5187	14.4743	14.2589
sp|P30038|AL4A1_HUMAN Delta-1-pyrroline-5-carboxylate dehydrogenase, mitochondrial OS=Homo sapiens GN=ALDH4A1 PE=1 SV=3	27	0.484902	16.6518	15.3997	17.0799	17.7144	16.7583	17.4735	15.6359	16.7682	14.8922	15.6376	16.057	14.1016	17.3148	15.1192	17.1659	17.0469	15.1463	15.3057	14.6602	15.4965	16.7253	14.9626	16.1707	14.7361	17.5413	17.5589	17.047	19.4949	16.1173	16.2051	15.6001	17.3496	16.9871	16.9821	16.7754	16.9332	17.0319	14.5628	18.1375	14.5727	16.1799	14.8368	17.5297	15.1495	16.7049	16.7666	16.3527
sp|P20292|AL5AP_HUMAN Arachidonate 5-lipoxygenase-activating protein OS=Homo sapiens GN=ALOX5AP PE=1 SV=2	2	0.130435	15.8199	15.7576	14.6113	14.9595	15.9175	12.6123	15.2257	14.6358	15.8363	14.7963	9.76985	15.6906	14.7632	15.4752	16.1432	14.5327	13.8032	14.5997	14.8965	15.0748	14.7787	13.4617	15.1534	14.0081	12.1353	13.7595	14.2817	15.0817	16.2979	7.68649	14.7369	14.0636	15.4624	15.1873	15.5748	NA	13.5787	12.2557	14.5007	15.3594	14.1254	14.6375	NA	NA	14.8378	13.1094	15.3484
sp|P49419|AL7A1_HUMAN Alpha-aminoadipic semialdehyde dehydrogenase OS=Homo sapiens GN=ALDH7A1 PE=1 SV=5	24	0.471243	16.4296	15.7398	17.1196	18.2731	16.5705	18.2174	18.2226	15.533	16.0759	16.0412	15.3345	15.1022	16.2801	15.4775	15.7895	16.2017	15.3414	16.1445	16.4101	15.2204	16.95	15.4304	14.8268	13.067	15.8293	15.3921	15.0834	17.8217	15.3811	15.7459	13.7669	17.1511	15.8644	17.1692	15.4794	16.1923	15.6039	15.3339	16.3772	14.3769	15.8205	14.3934	17.288	16.405	17.0856	16.6115	15.4725
sp|P49189|AL9A1_HUMAN 4-trimethylaminobutyraldehyde dehydrogenase OS=Homo sapiens GN=ALDH9A1 PE=1 SV=3	22	0.435223	16.3466	16.8353	18.1562	18.0291	16.8975	17.9042	17.7854	16.9508	17.4478	16.3873	16.9319	15.9937	17.1711	16.5566	16.4375	17.3164	15.1983	16.9412	16.7926	16.4907	17.7434	16.8582	17.0784	15.4893	15.6394	15.7986	16.1098	17.0159	16.3302	16.8074	15.3416	16.3026	17.6021	16.0565	17.0896	17.8105	17.5251	16.8129	17.85	14.9833	17.2212	16.0036	16.7087	16.5703	16.9543	17.9326	16.5543
sp|Q8TD30|ALAT2_HUMAN Alanine aminotransferase 2 OS=Homo sapiens GN=GPT2 PE=1 SV=1	6	0.137667	11.0748	11.7017	12.0554	12.656	NA	10.8998	NA	11.0024	7.92532	11.7773	11.4221	NA	NA	-1.85078	11.6182	11.0815	11.0443	11.2998	NA	NA	9.62586	5.84149	8.53846	NA	9.93852	8.86914	NA	7.61566	13.664	10.5196	NA	10.0746	NA	NA	12.4918	7.69159	9.94682	10.2122	13.9102	3.64701	NA	NA	13.4334	14.1779	11.353	10.4049	11.8957
sp|P02768|ALBU_HUMAN Serum albumin OS=Homo sapiens OX=9606 GN=ALB PE=1 SV=2	58	0.72578	20.1101	20.1972	20.53	20.494	20.9168	20.5931	21.8751	22.0872	21.339	19.5333	21.1386	21.8343	20.6117	21.1227	21.1121	20.0115	17.4833	19.9382	17.9847	21.1708	21.1278	21.4186	21.3057	17.7245	17.2266	18.9185	18.0779	19.8677	20.0093	20.4629	20.8973	20.4242	22.724	21.3829	21.8588	20.8211	19.6146	21.5301	19.4381	18.2334	19.6765	18.6119	19.8806	18.4021	20.1086	22.8285	21.5995
sp|P05091|ALDH2_HUMAN Aldehyde dehydrogenase, mitochondrial OS=Homo sapiens GN=ALDH2 PE=1 SV=2	26	0.549323	16.9161	16.9005	18.2932	17.5006	16.823	16.5895	16.21	15.5635	16.5404	15.9802	15.1263	16.7828	16.6069	16.8788	17.252	15.6932	15.0558	16.2481	16.255	16.3214	18.6405	17.326	16.1685	15.7248	16.7565	15.9276	15.6129	18.8495	16.1862	16.1301	15.5383	17.0942	16.972	16.9938	16.1394	16.5535	16.8905	17.2115	17.2824	16.1634	16.7544	14.9964	16.2601	15.3769	17.7943	15.5603	16.2256
sp|P04075|ALDOA_HUMAN Fructose-bisphosphate aldolase A OS=Homo sapiens GN=ALDOA PE=1 SV=2	33	0.824176	19.4563	18.4362	19.7939	19.24	18.6201	19.3236	18.7141	17.9201	18.553	17.8849	19.0119	18.1484	17.5969	18.1539	19.0856	18.6933	16.1287	17.8033	18.4099	17.2653	17.9138	18.5849	18.5614	18.4497	17.1989	17.4647	16.319	17.9124	18.3354	18.5473	16.4889	18.6507	18.5734	17.6117	18.8653	18.548	18.1033	18.6332	18.8448	16.7692	17.7535	17.4545	18.6836	17.6393	18.4172	19.1098	17.5691
sp|P05062|ALDOB_HUMAN Fructose-bisphosphate aldolase B OS=Homo sapiens GN=ALDOB PE=1 SV=2	7	0.304945	10.2151	NA	NA	NA	13.1936	NA	9.4281	NA	4.85997	-1.54659	10.2778	NA	4.79821	3.46483	NA	NA	11.3339	11.5268	11.1487	9.48006	11.2618	NA	NA	11.0138	10.4415	NA	11.8282	10.6227	9.88406	10.0713	12.1657	11.2844	10.8716	10.1166	10.3267	11.2753	10.8117	10.4996	6.51584	10.599	NA	NA	NA	10.4505	11.8524	11.6828	NA
sp|P09972|ALDOC_HUMAN Fructose-bisphosphate aldolase C OS=Homo sapiens GN=ALDOC PE=1 SV=2	22	0.708791	16.1408	14.7197	14.8266	14.4179	15.0923	14.4059	14.3962	14.2571	14.7627	13.8963	14.5238	15.2263	14.7014	14.5732	15.5993	14.1697	13.6479	14.0051	15.2785	13.935	14.2153	15.2744	15.0457	15.0234	13.1961	14.0065	13.3445	15.033	14.8042	14.5888	14.0464	14.4878	14.3815	13.5175	14.7835	14.2357	13.5071	14.9778	14.7616	13.9038	14.6142	14.3412	15.1669	14.1164	15.2303	15.098	14.612
sp|P15121|ALDR_HUMAN Aldose reductase OS=Homo sapiens GN=AKR1B1 PE=1 SV=3	10	0.306962	14.4378	15.2683	14.4985	14.2483	14.7891	12.8889	14.5652	15.207	16.3898	15.1691	14.6748	15.5987	14.8812	15.0471	15.835	14.3391	13.3378	13.9497	14.6888	14.3984	14.8982	16.1858	14.3703	12.97	12.0504	12.8789	11.9054	13.7279	14.5011	14.0174	15.6072	14.3254	15.7273	14.745	15.0904	13.583	12.2287	15.6278	13.5371	13.6135	14.077	13.3369	13.5216	13.2183	14.2723	15.7267	14.9203
sp|Q9BT22|ALG1_HUMAN Chitobiosyldiphosphodolichol beta-mannosyltransferase OS=Homo sapiens GN=ALG1 PE=1 SV=2	4	0.0883621	6.42738	11.695	NA	9.02748	11.3302	13.4029	11.5339	12.3819	12.396	NA	12.7718	12.5484	13.7995	11.6915	12.9622	NA	-0.266533	5.76945	NA	11.4872	8.46026	10.3001	NA	NA	NA	4.99172	-0.300458	7.03045	NA	NA	0.278383	11.7322	10.1006	8.77163	NA	NA	4.95988	11.0339	NA	NA	NA	NA	NA	6.18668	3.72491	6.78434	9.70973
sp|Q2TAA5|ALG11_HUMAN GDP-Man:Man(3)GlcNAc(2)-PP-Dol alpha-1,2-mannosyltransferase OS=Homo sapiens GN=ALG11 PE=1 SV=2	5	0.119919	11.2964	NA	NA	9.95656	7.89781	NA	NA	11.4299	11.4941	NA	10.5215	8.15038	10.6418	10.7068	10.5878	11.7991	10.8834	10.442	10.842	10.3689	12.5627	11.419	11.3682	NA	NA	NA	12.1464	11.3363	7.74134	10.9763	NA	9.61072	NA	NA	9.97167	NA	9.7619	10.6333	11.2275	NA	NA	NA	NA	NA	12.0485	12.0092	NA
sp|Q96F25|ALG14_HUMAN UDP-N-acetylglucosamine transferase subunit ALG14 homolog OS=Homo sapiens GN=ALG14 PE=1 SV=1	2	0.101852	11.1318	6.94449	6.57307	NA	10.0616	NA	NA	8.26073	11.3719	NA	6.34267	10.7656	12.1291	NA	8.39489	NA	NA	NA	NA	NA	9.55407	7.71001	NA	NA	NA	NA	NA	NA	NA	NA	NA	NA	NA	NA	NA	NA	NA	NA	NA	NA	NA	6.33159	NA	NA	NA	NA	4.42031
sp|Q9H553|ALG2_HUMAN Alpha-1,3/1,6-mannosyltransferase ALG2 OS=Homo sapiens GN=ALG2 PE=1 SV=1	11	0.295673	13.0106	11.8981	12.538	13.0251	13.4292	13.402	12.1873	12.339	13.1698	12.5897	13.6082	12.9933	14.0729	13.4996	13.3399	13.4287	12.3698	12.8862	12.9227	13.4039	12.4214	13.4428	12.6954	13.6403	14.7058	13.1476	12.7601	12.8373	11.5738	13.1884	13.3711	13.3538	12.8682	12.5664	12.1843	12.7487	12.3479	12.0534	12.14	13.1697	12.2839	NA	NA	13.0523	12.5844	12.1489	12.5843
sp|Q9Y673|ALG5_HUMAN Dolichyl-phosphate beta-glucosyltransferase OS=Homo sapiens GN=ALG5 PE=1 SV=1	6	0.228395	13.517	7.60737	12.0529	12.5566	12.6042	12.5314	12.4198	13.0933	13.8886	9.18999	13.6653	12.0916	12.9975	13.0237	13.4763	12.3551	NA	12.3189	13.2201	13.039	13.7059	13.7757	12.2046	12.0224	NA	12.348	12.5127	12.5804	13.39	13.3014	NA	13.0372	13.0238	9.24515	12.2137	12.224	11.9779	13.1366	13.5859	13.4048	12.8859	12.9562	12.5824	12.7628	13.6506	13.6893	12.7412
sp|Q9H6U8|ALG9_HUMAN Alpha-1,2-mannosyltransferase ALG9 OS=Homo sapiens GN=ALG9 PE=1 SV=2	4	0.0736498	11.2753	NA	NA	NA	9.75928	11.2671	NA	NA	NA	NA	12.0885	11.6069	11.6053	7.54571	10.703	5.15088	NA	NA	NA	12.4446	8.89856	NA	8.00751	NA	NA	NA	NA	5.30451	11.4302	NA	NA	NA	11.2273	12.4154	NA	NA	6.28922	NA	NA	NA	NA	NA	NA	NA	NA	NA	NA
sp|Q6NS38|ALKB2_HUMAN DNA oxidative demethylase ALKBH2 OS=Homo sapiens GN=ALKBH2 PE=1 SV=1	3	0.118774	11.7497	NA	NA	NA	NA	10.3828	NA	12.924	12.4602	NA	11.2273	5.69692	11.4245	9.29959	11.5423	12.0248	9.31834	NA	6.87201	NA	11.6283	NA	9.57075	NA	4.70585	10.8764	NA	11.493	11.428	8.74532	NA	10.1654	11.0761	11.841	8.6343	11.2878	11.1532	11.2073	6.08078	NA	3.48135	NA	11.8059	11.6098	9.35109	11.3536	10.4753
sp|Q96Q83|ALKB3_HUMAN Alpha-ketoglutarate-dependent dioxygenase alkB homolog 3 OS=Homo sapiens GN=ALKBH3 PE=1 SV=1	3	0.153846	11.3289	9.29266	NA	NA	NA	9.57173	NA	NA	6.49333	NA	NA	NA	NA	NA	NA	9.97561	NA	NA	NA	NA	9.64728	NA	13.0238	11.6009	11.2678	NA	11.658	NA	11.6208	NA	NA	NA	11.0809	5.61282	NA	NA	NA	NA	6.72853	NA	NA	NA	NA	NA	NA	NA	NA
sp|Q9NXW9|ALKB4_HUMAN Alpha-ketoglutarate-dependent dioxygenase alkB homolog 4 OS=Homo sapiens GN=ALKBH4 PE=1 SV=1	5	0.198675	11.5052	11.8171	11.5438	11.0313	11.7896	9.9284	8.14716	11.9113	12.0111	0.143036	11.6561	10.6733	11.6191	11.4754	11.1587	11.6825	10.1768	NA	NA	7.27101	12.8749	11.6797	12.3641	NA	11.7427	11.4298	12.4795	13.1294	12.4951	11.3511	9.77922	11.7977	12.438	NA	12.1071	12.0377	12.2115	9.9428	12.6182	NA	11.6763	12.3727	12.6487	NA	11.3885	4.98956	11.8627
sp|Q6P6C2|ALKB5_HUMAN RNA demethylase ALKBH5 OS=Homo sapiens GN=ALKBH5 PE=1 SV=2	9	0.291878	13.5156	NA	12.4668	0.310576	12.3249	12.7099	12.7718	12.4986	13.85	NA	13.319	11.828	12.5076	12.5062	12.606	12.2411	13.6752	11.4221	NA	12.1441	12.117	11.8439	14.1827	13.6519	13.0785	6.91156	NA	9.23953	13.5957	13.3914	NA	13.0567	13.2652	13.2112	NA	11.2298	9.48491	13.3222	13.8757	13.0375	13.5816	13.8619	8.87501	12.1223	9.3822	4.90759	11.5439
sp|Q9BT30|ALKB7_HUMAN Alpha-ketoglutarate-dependent dioxygenase alkB homolog 7, mitochondrial OS=Homo sapiens GN=ALKBH7 PE=1 SV=1	3	0.221719	8.58371	NA	9.89748	9.96169	9.00082	11.7245	11.0959	9.1004	11.1392	NA	8.49322	NA	8.66703	NA	2.97771	11.0833	11.0307	NA	NA	6.98133	9.56658	NA	11.5097	NA	12.3329	10.9627	NA	11.1779	10.3234	11.322	NA	NA	8.92797	11.5926	11.0903	NA	10.8788	10.7497	10.7266	NA	NA	NA	NA	NA	12.5998	9.43614	6.90554
sp|Q8TCU4|ALMS1_HUMAN Alstrom syndrome protein 1 OS=Homo sapiens GN=ALMS1 PE=1 SV=3	9	0.024478	NA	13.2947	NA	NA	NA	NA	NA	NA	NA	NA	NA	NA	NA	NA	NA	NA	NA	NA	12.6889	12.8914	9.41205	7.53655	NA	4.4662	NA	11.8673	NA	NA	7.11559	NA	5.99972	2.61452	NA	NA	10.4654	NA	14.4881	NA	NA	NA	12.5387	0.0884538	11.0859	NA	NA	NA	9.81081
sp|P55789|ALR_HUMAN FAD-linked sulfhydryl oxidase ALR OS=Homo sapiens GN=GFER PE=1 SV=2	2	0.180488	11.3349	10.4827	12.4778	NA	NA	NA	10.1465	11.8964	12.3895	10.7778	11.8768	10.7121	NA	9.74301	11.6455	NA	NA	NA	NA	NA	NA	12.0754	NA	10.7589	11.44	12.5792	10.9434	12.0338	13.0255	NA	NA	11.0981	NA	NA	NA	13.2001	NA	NA	NA	NA	10.5852	NA	11.6608	NA	NA	NA	NA
sp|P35858|ALS_HUMAN Insulin-like growth factor-binding protein complex acid labile subunit OS=Homo sapiens GN=IGFALS PE=1 SV=1	11	0.204959	NA	8.57108	NA	NA	8.55463	NA	NA	10.5581	9.98139	NA	10.5644	11.9853	8.60261	11.4334	11.6547	3.58825	NA	NA	12.5258	7.17974	-0.358852	11.5666	11.4692	5.89205	NA	NA	10.1756	NA	8.57882	NA	NA	NA	8.58212	10.5397	9.29294	NA	NA	10.9753	NA	NA	3.26824	5.06059	9.29931	NA	NA	11.9419	10.1525
sp|Q96Q42|ALS2_HUMAN Alsin OS=Homo sapiens GN=ALS2 PE=1 SV=2	3	0.026554	10.8099	NA	NA	4.44974	9.87377	NA	NA	8.09897	-1.07775	NA	9.95496	NA	6.30017	NA	8.59923	11.0722	NA	1.97384	NA	NA	NA	4.81623	9.44087	NA	NA	7.3623	NA	9.57627	10.7796	6.824	NA	NA	NA	NA	10.1725	NA	NA	NA	NA	NA	NA	NA	NA	9.62706	NA	10.0755	11.4235
sp|Q9UHK6|AMACR_HUMAN Alpha-methylacyl-CoA racemase OS=Homo sapiens GN=AMACR PE=1 SV=2	15	0.426702	16.594	12.2841	15.3291	16.7684	16.2322	15.0421	16.8598	15.7552	15.0548	15.5077	14.1204	11.8044	18.2616	15.6579	15.0901	15.1664	11.4783	15.1966	12.7618	13.3143	13.5498	13.612	14.7261	12.7936	14.856	15.4671	13.5438	16.9041	16.7886	11.6092	12.4095	14.2514	13.8802	14.4833	15.3816	18.5641	15.7844	15.0775	15.7507	12.3146	12.9498	13.0003	16.8717	14.4462	14.1321	15.8118	15.2127
sp|P02760|AMBP_HUMAN Protein AMBP OS=Homo sapiens GN=AMBP PE=1 SV=1	5	0.190341	14.6804	15.593	12.8271	14.4356	14.7132	12.275	13.3914	14.1179	13.2706	13.6636	14.4559	16.3299	13.9859	14.8853	15.7866	14.621	13.9655	17.5221	15.8973	16.1733	15.8793	16.316	15.5964	15.2583	16.2517	13.3543	16.3565	15.2526	13.0959	15.9227	15.0016	14.0329	16.3554	16.6833	13.1169	14.8891	16.4535	16.046	14.8692	17.0566	17.1549	16.8079	7.42631	16.5508	14.8431	14.8462	16.2084
sp|P19021|AMD_HUMAN Peptidyl-glycine alpha-amidating monooxygenase OS=Homo sapiens GN=PAM PE=1 SV=2	5	0.0606372	15.0579	10.9674	14.1562	10.7476	8.04147	NA	NA	15.2322	10.5517	NA	10.7195	11.7457	13.1875	11.3555	12.5806	NA	NA	NA	12.5192	9.69745	NA	13.5418	NA	NA	NA	13.5673	NA	NA	10.993	14.0025	NA	11.0458	NA	NA	NA	NA	12.7062	NA	13.0596	9.79658	12.2345	NA	NA	NA	13.8845	NA	12.6536
sp|Q9UKV5|AMFR_HUMAN E3 ubiquitin-protein ligase AMFR OS=Homo sapiens GN=AMFR PE=1 SV=2	10	0.222395	11.4931	NA	8.01124	12.3639	11.6273	12.6055	NA	11.4352	8.15891	NA	11.8435	NA	10.7321	11.3153	12.8047	NA	13.7776	10.8801	NA	NA	12.1521	NA	11.8844	NA	13.5218	12.748	13.9495	13.6426	13.0601	12.1515	NA	NA	11.341	NA	11.3472	NA	10.4616	11.1638	NA	NA	NA	11.6025	9.42283	12.6528	12.94	11.7435	11.884
sp|Q8IY63|AMOL1_HUMAN Angiomotin-like protein 1 OS=Homo sapiens GN=AMOTL1 PE=1 SV=1	10	0.156904	6.77501	12.2879	11.8074	12.2928	11.9428	10.2389	NA	11.6188	11.2818	11.1549	11.1	11.7931	12.295	10.2178	10.7511	12.2552	7.93383	11.3388	10.8381	10.078	12.7805	6.81433	11.7638	NA	11.2099	11.874	NA	12.3758	11.009	11.9756	NA	11.2614	NA	NA	NA	11.7983	12.1396	10.1159	10.9071	1.7266	10.8134	10.8632	NA	10.8921	11.9583	10.5962	11.6245
sp|Q4VCS5|AMOT_HUMAN Angiomotin OS=Homo sapiens GN=AMOT PE=1 SV=1	7	0.0701107	13.6823	11.9075	13.7247	16.1547	15.2993	14.3393	14.5541	12.0872	13.9881	16.9579	13.4517	NA	12.1173	NA	13.1642	12.6331	19.1937	12.8453	16.0607	NA	NA	16.9163	NA	13.7756	15.2757	11.0235	14.615	13.9847	15.8912	11.7833	NA	17.6503	17.8392	16.1492	17.1254	NA	NA	15.5337	15.9181	18.1892	NA	NA	18.6679	17.8239	NA	10.8464	14.9375
sp|Q9H4A4|AMPB_HUMAN Aminopeptidase B OS=Homo sapiens GN=RNPEP PE=1 SV=2	25	0.409231	13.44	13.9324	14.6961	14.7447	13.8909	14.5908	14.722	14.029	14.5844	12.8438	13.9137	13.5321	13.9538	13.6778	13.9546	14.2899	12.6471	13.9974	14.0026	13.4794	14.8262	13.6766	14.5073	13.1624	11.8651	13.3391	12.547	14.4734	14.6414	13.9023	12.7167	13.4398	14.962	13.4133	14.8504	14.4154	14.6218	14.0039	14.0879	11.7539	13.7065	13.0763	13.6748	13.3401	13.9251	15.1181	13.9194
sp|Q01433|AMPD2_HUMAN AMP deaminase 2 OS=Homo sapiens GN=AMPD2 PE=1 SV=2	32	0.317406	14.2888	13.7856	15.0726	13.8042	13.4862	13.0811	13.5695	14.4123	14.5782	12.3027	15.0407	15.334	15.4109	14.7847	14.9099	13.9449	11.3761	14.4621	15.9955	13.1351	15.5397	13.9893	15.0167	13.7121	11.6918	11.9819	12.3487	14.6005	14.8911	12.3752	13.2653	13.2577	14.6741	13.3316	12.6427	14.0991	13.8862	14.8406	12.5379	13.6996	13.0044	13.3785	13.9731	13.7372	13.9318	13.9909	13.3057
sp|Q01432|AMPD3_HUMAN AMP deaminase 3 OS=Homo sapiens GN=AMPD3 PE=1 SV=1	10	0.127771	11.6689	12.1511	10.7496	10.9899	11.2706	11.0375	NA	8.69156	11.5253	11.2003	12.4763	11.9068	12.9058	NA	11.7998	NA	NA	NA	12.2474	13.1262	12.8768	13.8133	13.0215	11.7205	11.2432	11.5529	11.6585	11.7864	12.4058	10.9945	NA	11.7043	12.7069	10.6469	12.717	11.1011	NA	11.8563	11.4695	12.0571	11.8254	12.0329	11.5855	11.4979	11.2784	12.7083	12.3134
sp|Q07075|AMPE_HUMAN Glutamyl aminopeptidase OS=Homo sapiens GN=ENPEP PE=1 SV=3	17	0.178683	14.1963	12.2172	13.0301	12.5817	12.6718	10.477	NA	12.9516	12.8342	10.2986	11.7625	13.0116	12.2253	13.2623	11.337	12.3123	13.6742	13.2248	11.9113	11.9269	12.4913	13.1029	11.9758	12.9232	12.7298	12.7237	12.0614	12.2904	13.1179	13.7237	13.143	11.0522	12.7625	11.8972	10.44	12.8858	13.0572	13.9555	12.2561	12.8382	12.4915	12.3868	12.1942	12.8036	12.5589	12.4014	12.7108
sp|P49418|AMPH_HUMAN Amphiphysin OS=Homo sapiens GN=AMPH PE=1 SV=1	12	0.185612	13.9371	9.02108	13.0952	12.3347	13.8462	11.1021	12.4239	9.96325	11.6212	13.1991	12.583	13.085	12.3297	12.3072	13.0041	12.7275	11.032	11.2675	9.53594	10.8605	7.1953	11.3333	6.25465	11.1271	NA	NA	12.0192	11.1938	11.1904	7.76632	6.00795	NA	10.3708	NA	10.063	7.66465	8.81105	10.0224	8.91317	10.821	10.0786	10.4667	NA	NA	NA	10.3146	NA
sp|P28838|AMPL_HUMAN Cytosol aminopeptidase OS=Homo sapiens GN=LAP3 PE=1 SV=3	26	0.541426	15.6442	15.013	16.2561	15.7417	15.5208	15.8198	15.4595	15.8182	16.5982	15.2247	16.248	14.4521	15.5972	15.2515	15.2198	15.4255	15.3028	15.2446	15.1764	14.9181	16.0825	17.435	16.7185	14.8908	16.0566	15.4658	14.5175	15.6935	16.0927	15.5231	14.8191	16.0078	16.2075	14.8901	15.8965	16.0632	15.5243	17.3747	15.5102	15.0052	15.0001	15.5111	15.9177	15.5311	15.3062	16.7676	15.8164
sp|P15144|AMPN_HUMAN Aminopeptidase N OS=Homo sapiens GN=ANPEP PE=1 SV=4	32	0.320579	15.2855	10.5636	15.4201	16.6443	17.1923	4.11344	15.4603	18.1694	10.6096	12.7012	13.8935	11.1297	17.1929	13.0423	15.2671	17.7719	14.6178	16.8636	14.4319	12.0825	12.1631	13.8102	12.5111	11.3475	14.4493	12.1959	13.7239	16.4373	14.7257	8.55227	NA	12.629	15.7916	15.5001	15.6526	NA	16.0027	11.53	17.5991	13.8062	16.647	11.5232	15.4717	10.6525	15.2692	15.2524	14.2827
sp|P30533|AMRP_HUMAN Alpha-2-macroglobulin receptor-associated protein OS=Homo sapiens GN=LRPAP1 PE=1 SV=1	16	0.459384	11.8835	12.6027	12.125	11.9429	12.5077	10.4586	8.68712	11.2661	11.9721	11.1051	12.2226	11.1689	10.161	11.3941	12.6724	11.2832	11.1267	11.3488	11.9913	12.0235	11.9831	12.9127	12.569	11.7574	10.0707	11.6143	11.5208	11.9899	10.3115	11.714	12.5474	12.0717	12.0178	12.0449	12.3443	11.9579	10.6332	12.4369	11.1706	12.5505	10.2196	11.8473	11.5736	11.4624	11.6994	12.2251	12.0105
sp|Q8IZ07|AN13A_HUMAN Ankyrin repeat domain-containing protein 13A OS=Homo sapiens GN=ANKRD13A PE=1 SV=3	14	0.338983	NA	5.70134	3.15507	10.3404	11.0739	7.4012	NA	10.6639	4.46757	0.352258	10.5738	10.7632	4.42678	NA	9.77169	NA	10.9503	7.50798	NA	5.11515	NA	10.353	10.8159	11.0043	10.9448	NA	9.59023	17.7907	7.65903	7.25669	NA	NA	10.9176	10.2605	NA	5.65961	NA	11.2358	8.37199	NA	7.89726	8.23369	8.15087	9.40628	4.40663	NA	9.50499
sp|P39687|AN32A_HUMAN Acidic leucine-rich nuclear phosphoprotein 32 family member A OS=Homo sapiens GN=ANP32A PE=1 SV=1	10	0.313253	14.5803	15.5944	14.658	13.408	16.317	15.1968	15.7858	14.4403	15.3771	15.2628	14.5844	15.3221	15.1565	14.2057	14.8446	14.6422	13.408	14.8377	15.3437	13.5813	14.4886	13.1315	15.7896	12.8188	14.0475	12.6683	12.4918	13.5505	13.6199	14.4578	14.3273	13.331	15.9928	12.453	15.1587	15.6975	14.6949	15.7359	13.8531	13.6877	12.6445	14.9207	13.7478	13.9436	14.3509	15.9075	13.7349
sp|Q92688|AN32B_HUMAN Acidic leucine-rich nuclear phosphoprotein 32 family member B OS=Homo sapiens GN=ANP32B PE=1 SV=1	5	0.2749	13.6791	14.0954	14.7803	13.0299	14.2818	12.4588	13.0443	14.0729	15.2992	10.9374	15.345	12.7741	13.7918	13.5656	14.4496	13.7037	9.99734	14.5639	14.3368	14.2062	12.1142	14.6843	13.7073	10.8163	11.7192	10.7336	NA	13.4802	13.0586	13.6061	13.8419	14.0792	10.7684	14.148	14.484	14.4096	13.6648	13.0274	13.4487	12.1279	13.4184	13.3109	13.5	12.5617	11.5226	9.73432	14.5278
sp|Q9BTT0|AN32E_HUMAN Acidic leucine-rich nuclear phosphoprotein 32 family member E OS=Homo sapiens GN=ANP32E PE=1 SV=1	5	0.186567	12.879	13.1873	12.9111	13.1282	12.2891	13.0891	12.1438	8.53968	13.8712	12.7811	12.6481	13.5579	11.6582	13.1808	13.0042	11.7297	NA	13.7768	13.0478	12.7636	14.1245	15.3353	13.5181	12.9249	NA	12.698	13.3846	NA	13.6469	12.3097	12.7797	14.3171	8.65304	12.4451	13.5678	13.3055	12.8543	13.9946	12.8121	13.5937	13.8733	14.0624	13.409	5.14711	13.8384	12.5534	14.1441
sp|P54802|ANAG_HUMAN Alpha-N-acetylglucosaminidase OS=Homo sapiens GN=NAGLU PE=1 SV=2	13	0.243607	11.9992	11.2493	13.4992	13.5711	13.3362	11.5378	11.3399	13.4924	13.6518	10.5158	13.0101	7.9428	14.4432	12.0287	12.5331	13.3704	11.6821	11.5883	10.7498	12.4074	12.9682	10.4792	11.3379	1.5868	NA	11.402	11.0542	14.5848	11.8036	13.0443	12.0241	11.4448	12.3071	12.4188	13.2994	13.9121	13.3476	12.4806	13.4863	NA	13.2247	NA	13.2657	12.9751	13.8808	11.7361	13.2999
sp|Q9UJX6|ANC2_HUMAN Anaphase-promoting complex subunit 2 OS=Homo sapiens GN=ANAPC2 PE=1 SV=1	4	0.0596107	12.3475	4.28036	7.93374	NA	NA	8.50176	NA	11.6867	11.3952	NA	11.5225	9.56528	11.44	8.72487	7.06612	11.2278	NA	NA	0.267536	NA	NA	NA	NA	NA	NA	NA	NA	NA	10.4012	10.5928	8.84492	NA	10.8086	10.0385	NA	NA	NA	NA	10.6427	NA	NA	NA	NA	NA	10.881	10.321	NA
sp|Q96K21|ANCHR_HUMAN Abscission/NoCut checkpoint regulator OS=Homo sapiens GN=ZFYVE19 PE=1 SV=3	10	0.235669	12.8294	13.1236	12.5314	12.927	12.8199	11.9551	12.1218	7.6128	12.316	12.0029	12.7471	14.1058	12.1067	13.153	12.5187	12.7133	12.2477	13.2178	12.4599	11.8409	11.8639	12.1913	12.7772	12.705	9.22854	12.6946	13.2686	12.3465	13.2069	11.2756	NA	13.1232	12.701	11.3917	13.228	12.3969	11.8643	12.834	12.8413	13.0183	11.7569	13.0642	12.2294	12.4588	9.36424	10.7923	11.4869
sp|P10275|ANDR_HUMAN Androgen receptor OS=Homo sapiens GN=AR PE=1 SV=3	15	0.202174	14.1807	11.1816	13.0406	13.315	11.5807	13.4109	11.6359	13.7072	14.1934	10.509	12.7729	11.2964	13.4493	12.1356	13.3367	13.0012	13.2649	12.7017	11.387	12.7153	13.7875	11.9695	14.0225	12.2841	13.7072	14.1339	13.1482	13.7255	13.7157	13.3521	NA	12.9395	13.4204	12.7184	12.0388	12.7716	13.1625	11.7958	13.4981	11.1494	12.1458	12.9109	13.5272	13.6773	12.7712	13.9606	12.4844
sp|Q9P2R3|ANFY1_HUMAN Rabankyrin-5 OS=Homo sapiens GN=ANKFY1 PE=1 SV=2	20	0.218991	13.5334	13.0317	13.1797	13.0827	12.7972	13.0311	7.38385	11.0356	14.2441	12.4352	13.5458	13.1565	13.2847	8.63135	13.4571	13.7818	11.2997	12.3162	12.4364	11.895	13.941	13.8632	12.8759	12.7956	13.4011	10.7679	12.3603	12.4835	12.9206	12.7617	12.7055	13.1405	12.9801	12.7607	12.6555	12.5022	12.573	13.0083	12.6689	10.4757	11.99	9.48041	12.4468	12.4387	12.7738	12.5169	12.863
sp|Q5VTE6|ANGE2_HUMAN Protein angel homolog 2 OS=Homo sapiens GN=ANGEL2 PE=2 SV=1	3	0.0716912	4.45877	NA	10.5718	NA	1.42827	NA	0.572004	7.42549	10.509	3.3939	NA	NA	NA	NA	9.05586	-1.53731	NA	7.25669	NA	NA	6.92666	6.35136	NA	NA	NA	11.8221	8.00535	9.83261	NA	NA	NA	NA	NA	NA	NA	NA	NA	NA	2.09453	-1.72674	NA	NA	NA	-1.00457	NA	7.75254	NA
sp|P03950|ANGI_HUMAN Angiogenin OS=Homo sapiens GN=ANG PE=1 SV=1	5	0.244898	11.7348	NA	9.18564	11.8205	12.6847	4.92531	5.61066	13.9696	13.6404	NA	12.3912	9.05202	11.7508	8.71309	13.2923	0.947548	NA	10.9024	13.1047	NA	10.8587	12.1566	13.0811	10.885	6.20482	NA	12.0296	4.23711	NA	13.2523	NA	9.45459	12.4413	11.0274	NA	5.61212	3.2911	11.0504	-2.38574	3.37714	10.8168	NA	11.2585	11.7921	-1.86549	9.43415	12.4027
sp|Q9UKU9|ANGL2_HUMAN Angiopoietin-related protein 2 OS=Homo sapiens GN=ANGPTL2 PE=1 SV=1	7	0.180527	11.034	12.1235	NA	NA	9.72846	9.00619	NA	10.0572	8.46909	NA	13.7128	12.1515	6.84041	11.3674	11.586	NA	11.2736	NA	NA	7.51915	NA	10.6834	14.6321	NA	13.1715	NA	NA	NA	10.2219	11.6521	NA	9.55223	13.42	9.56487	11.1237	NA	10.3693	-1.67734	NA	11.4967	8.15306	10.3887	10.6036	NA	NA	NA	NA
sp|Q6UXH0|ANGL8_HUMAN Angiopoietin-like protein 8 OS=Homo sapiens GN=ANGPTL8 PE=1 SV=1	3	0.141414	NA	NA	NA	NA	NA	NA	0.566052	11.6199	NA	NA	NA	10.8817	9.37415	5.61112	11.4852	NA	12.0296	9.70993	NA	NA	4.19168	11.3606	13.7306	NA	NA	NA	NA	14.4475	NA	NA	NA	NA	NA	NA	NA	NA	NA	NA	NA	NA	NA	NA	NA	NA	NA	NA	10.8131
sp|P01019|ANGT_HUMAN Angiotensinogen OS=Homo sapiens GN=AGT PE=1 SV=1	10	0.204124	11.3403	7.0736	11.1232	NA	11.629	9.67987	12.6413	11.8578	12.9335	NA	11.0223	12.2576	11.2133	11.4348	11.9981	NA	NA	11.6028	11.9196	10.3019	6.88284	12.1354	10.8425	9.19105	6.93516	10.594	11.8329	NA	9.8426	10.8683	11.6858	9.97589	11.8862	11.2468	11.7219	11.248	10.064	12.298	8.55442	NA	9.053	6.73243	9.03124	0.402967	10.3272	12.9646	11.8164
sp|P16157|ANK1_HUMAN Ankyrin-1 OS=Homo sapiens GN=ANK1 PE=1 SV=3	37	0.256778	14.4408	14.4537	14.2492	11.4281	13.1343	12.6677	14.8526	11.6101	14.4141	15.7886	12.3769	14.4859	14.0648	11.0001	16.0943	12.0635	14.5944	16.7455	10.5793	13.8263	12.5543	11.7564	14.5472	13.3558	13.0229	14.863	13.5219	13.823	11.4154	14.3567	15.5709	16.6904	12.4315	13.9302	12.3286	10.7589	13.1054	16.1924	10.2032	13.3608	14.6518	12.3737	10.8252	13.1734	12.9419	14.7689	11.6255
sp|Q01484|ANK2_HUMAN Ankyrin-2 OS=Homo sapiens GN=ANK2 PE=1 SV=4	24	0.104372	12.5002	12.5238	12.1522	12.4074	12.2577	11.5289	12.8738	12.5968	10.292	10.2782	10.0131	12.5965	7.09411	12.1139	11.335	13.3367	12.1266	11.8074	12.4452	12.5672	13.1023	12.8718	12.5124	12.1669	10.4333	13.5954	11.924	12.0729	11.9856	11.8671	14.0685	14.002	13.5534	10.6697	13.4896	13.0942	13.2218	12.1473	12.221	12.3955	12.0492	12.9159	13.0962	12.5444	12.063	12.3235	12.6169
sp|Q12955|ANK3_HUMAN Ankyrin-3 OS=Homo sapiens GN=ANK3 PE=1 SV=3	52	0.149874	13.6808	13.0965	13.6991	14.4069	13.1174	14.5029	13.5955	14.1869	14.6441	11.6227	12.537	12.5	14.1095	12.7817	13.7752	13.6103	12.8751	13.2305	12.8935	11.3688	14.015	13.2056	14.4904	12.5329	13.6618	14.3972	12.761	14.5358	13.3432	14.344	12.3872	13.1675	13.7701	13.2523	13.8616	12.8896	14.0993	12.4243	14.4104	12.2537	13.8802	12.617	13.9028	13.3209	14.1727	13.6852	14.1835
sp|Q8IWZ3|ANKH1_HUMAN Ankyrin repeat and KH domain-containing protein 1 OS=Homo sapiens GN=ANKHD1 PE=1 SV=1	29	0.149095	12.7758	10.6693	12.2297	12.6702	11.9566	12.6617	11.1264	12.3242	12.21	12.4177	12.5851	10.2037	12.3188	11.1536	12.5195	12.4077	11.5952	NA	12.0479	10.0226	13.3587	12.5433	12.8332	11.887	12.6426	14.4627	12.7168	12.3212	13.2433	13.0785	NA	12.4354	13.1028	12.677	12.7812	12.9296	14.165	13.0549	13.1227	9.94881	12.8924	12.2572	13.014	15.132	NA	15.1687	NA
sp|Q86XL3|ANKL2_HUMAN Ankyrin repeat and LEM domain-containing protein 2 OS=Homo sapiens GN=ANKLE2 PE=1 SV=4	13	0.168443	NA	NA	NA	4.04595	NA	14.4466	NA	9.44055	NA	3.02923	10.7456	NA	4.56173	0.396915	12.0711	14.7479	NA	NA	NA	NA	11.8478	NA	5.58195	NA	NA	NA	9.47566	9.57449	13.2695	9.72161	NA	NA	9.76996	NA	9.5799	8.31513	8.40163	10.5507	12.0579	NA	NA	NA	6.00794	10.2256	4.60135	12.2322	8.566
sp|Q8IV38|ANKY2_HUMAN Ankyrin repeat and MYND domain-containing protein 2 OS=Homo sapiens GN=ANKMY2 PE=1 SV=1	7	0.185941	11.4297	NA	10.5174	10.9718	10.8877	8.15131	NA	10.8943	12.0102	NA	10.9421	3.79707	NA	9.99249	10.6828	NA	9.30372	10.75	9.06811	7.66161	11.6529	11.5748	11.8916	8.81453	10.6098	11.2708	10.2769	11.8013	11.3599	9.94686	NA	7.88904	11.6785	NA	NA	NA	9.67567	NA	8.60688	NA	NA	10.1279	10.3898	10.9373	10.9643	11.012	10.6202
sp|Q9H8Y5|ANKZ1_HUMAN Ankyrin repeat and zinc finger domain-containing protein 1 OS=Homo sapiens GN=ANKZF1 PE=1 SV=1	7	0.11157	13.2194	9.95205	10.9773	11.5973	10.8198	NA	NA	11.8716	12.2194	7.79937	12.9306	6.22839	11.1385	11.7745	11.3474	11.7777	12.6165	11.1609	11.3167	11.5793	11.902	11.8717	12.7707	12.2746	13.0786	12.5444	12.0351	12.476	13.1168	12.1776	NA	11.4673	12.6866	11.3175	10.9635	11.5463	11.5649	11.9208	11.6745	NA	11.5538	11.1822	12.8697	13.2926	12.0742	13.0879	11.7774
sp|Q9NQW6|ANLN_HUMAN Anillin OS=Homo sapiens GN=ANLN PE=1 SV=2	3	0.0364769	NA	13.7763	11.113	12.2805	13.0793	NA	1.73205	10.9631	11.3191	13.0514	NA	14.3999	12.7141	12.1894	13.4193	11.4213	NA	13.066	13.1633	11.8357	NA	13.1644	11.0812	NA	NA	NA	14.1688	NA	12.3663	14.6516	13.1583	11.1821	15.0386	11.1017	14.0273	11.5549	10.1175	11.7331	NA	NA	14.0881	11.5806	9.76636	12.2233	12.0659	NA	11.4509
sp|Q99873|ANM1_HUMAN Protein arginine N-methyltransferase 1 OS=Homo sapiens GN=PRMT1 PE=1 SV=2	19	0.462604	16.9303	14.4018	15.7538	15.543	15.7792	16.578	16.1447	16.4906	16.5367	14.0548	17.2065	14.3044	15.7736	15.8449	15.9614	16.9357	12.6532	14.6219	14.5581	15.5252	15.7373	14.7602	15.2896	10.9529	10.265	12.4009	12.5562	15.5253	15.3422	15.6636	15.4031	15.8744	15.2187	16.0041	15.3217	14.7478	15.1193	15.3773	14.5882	13.5285	14.259	12.5552	14.2315	14.158	15.7336	16.207	15.3463
sp|P55345|ANM2_HUMAN Protein arginine N-methyltransferase 2 OS=Homo sapiens GN=PRMT2 PE=1 SV=1	4	0.0808314	-1.91007	NA	6.20398	NA	NA	NA	NA	5.74977	6.89036	NA	6.54513	9.97714	10.0272	7.04033	10.5542	NA	NA	NA	NA	NA	NA	NA	8.11891	NA	NA	NA	NA	NA	0.302353	NA	NA	5.39255	NA	NA	7.37251	NA	NA	NA	NA	NA	NA	NA	NA	NA	NA	NA	NA
sp|O60678|ANM3_HUMAN Protein arginine N-methyltransferase 3 OS=Homo sapiens GN=PRMT3 PE=1 SV=3	6	0.135593	NA	NA	11.7271	12.806	11.7136	11.7897	11.2356	10.5972	6.0286	NA	12.8674	NA	NA	NA	8.18741	13.3746	NA	14.9011	9.32871	10.8596	13.6594	NA	12.4757	NA	7.49888	15.5705	NA	12.4625	NA	10.9713	12.4603	11.4534	10.7184	8.71073	14.932	15.2744	NA	10.6676	15.7863	NA	10.3871	NA	NA	NA	NA	10.7737	NA
sp|O14744|ANM5_HUMAN Protein arginine N-methyltransferase 5 OS=Homo sapiens GN=PRMT5 PE=1 SV=4	14	0.213501	14.9079	13.599	14.4542	14.3333	13.8721	15.2065	13.7627	15.6508	15.1225	12.8199	14.752	14.5676	14.9464	14.4247	14.7843	14.7059	12.6352	13.6599	12.4729	13.5911	13.855	13.2187	13.9363	12.3294	11.8724	12.9255	14.6801	14.3365	13.6169	14.4634	NA	13.8976	13.9665	13.2129	14.0978	13.5199	13.7988	13.395	13.2309	10.957	12.9393	11.7701	14.2261	13.7827	13.1624	14.7119	13.1392
sp|Q96LA8|ANM6_HUMAN Protein arginine N-methyltransferase 6 OS=Homo sapiens GN=PRMT6 PE=1 SV=1	4	0.0986667	11.7339	NA	11.9479	11.717	10.8318	9.53125	10.7391	8.43347	10.8126	9.76229	11.655	NA	12.9551	11.6319	10.8827	10.3539	11.2275	NA	NA	NA	11.782	10.0383	12.7714	NA	10.7841	12.5823	10.4624	11.1435	10.8652	12.3471	1.83597	11.6447	11.7998	NA	NA	9.63284	12.8019	10.5908	11.4917	NA	NA	NA	11.0153	12.5707	11.5268	11.2315	10.5202
sp|Q6P2P2|ANM9_HUMAN Protein arginine N-methyltransferase 9 OS=Homo sapiens GN=PRMT9 PE=1 SV=1	7	0.0840237	9.25521	NA	NA	NA	NA	0.278163	NA	8.05485	9.83294	NA	11.4571	NA	NA	NA	5.52823	11.526	NA	10.8844	NA	11.591	NA	NA	NA	NA	NA	NA	NA	NA	NA	NA	NA	NA	NA	NA	NA	NA	NA	NA	NA	NA	NA	NA	NA	NA	NA	10.7721	NA
sp|Q5XXA6|ANO1_HUMAN Anoctamin-1 OS=Homo sapiens GN=ANO1 PE=1 SV=1	2	0.0233266	13.3223	10.049	7.76809	10.2118	NA	10.024	10.7902	10.1639	10.8937	NA	10.6108	NA	NA	9.9262	12.3436	NA	NA	NA	NA	NA	NA	NA	11.6935	11.2683	11.7596	NA	10.0053	NA	11.5293	12.053	12.2317	NA	11.1394	12.2246	10.7777	NA	NA	10.1886	11.5481	NA	NA	8.87061	11.3847	NA	12.5099	12.2178	11.8907
sp|Q9NW15|ANO10_HUMAN Anoctamin-10 OS=Homo sapiens GN=ANO10 PE=1 SV=2	6	0.113636	12.6189	10.8081	11.9822	11.5365	8.00516	8.34192	10.8197	3.91531	6.94473	10.1343	8.92177	12.0196	12.159	7.44585	12.7792	9.67057	NA	NA	11.0514	11.7675	10.7983	11.7411	11.0249	NA	NA	11.5342	NA	11.9864	11.0817	11.5248	NA	9.36323	11.0195	9.57801	11.6691	11.5755	10.3636	11.261	11.2036	NA	NA	NA	10.5891	10.7753	11.6729	12.0508	11.8144
sp|Q4KMQ2|ANO6_HUMAN Anoctamin-6 OS=Homo sapiens GN=ANO6 PE=1 SV=2	11	0.134066	9.05402	11.2718	7.94322	11.6485	10.6216	NA	13.5262	8.74278	10.7987	NA	10.3562	12.1835	12.482	9.769	10.7253	10.0369	NA	NA	10.2203	8.9771	6.31991	11.4113	5.56045	11.1669	9.17151	5.86786	10.1944	10.7884	10.2394	10.7188	NA	8.81929	11.4944	9.75402	NA	9.26669	NA	9.11784	12.7006	10.6211	12.5216	10.879	NA	11.4598	11.2622	NA	10.8197
sp|P17342|ANPRC_HUMAN Atrial natriuretic peptide receptor 3 OS=Homo sapiens GN=NPR3 PE=1 SV=2	4	0.0942699	11.777	NA	NA	NA	1.9551	10.2754	NA	NA	NA	NA	NA	NA	10.5046	NA	-1.07219	NA	6.24264	9.82295	NA	NA	NA	NA	NA	NA	2.98607	NA	NA	NA	6.95813	9.7185	NA	9.83108	7.71221	9.77593	1.04396	NA	NA	2.36954	NA	NA	NA	NA	NA	6.25596	NA	8.69198	10.6424
sp|Q6UB99|ANR11_HUMAN Ankyrin repeat domain-containing protein 11 OS=Homo sapiens GN=ANKRD11 PE=1 SV=3	2	0.00826136	12.0163	NA	11.6326	NA	15.2617	12.4645	NA	11.2083	14.0579	NA	12.4091	13.1856	NA	14.7769	15.0307	13.9415	NA	8.8611	1.97759	NA	NA	5.0114	NA	NA	NA	-1.64871	NA	1.9561	NA	12.0371	NA	NA	13.1025	NA	NA	15.0029	3.57656	NA	-0.0346473	NA	NA	NA	9.75394	9.60554	4.85806	NA	5.27936
sp|O75179|ANR17_HUMAN Ankyrin repeat domain-containing protein 17 OS=Homo sapiens GN=ANKRD17 PE=1 SV=3	15	0.117557	12.088	4.84981	11.5833	11.6149	10.443	11.8079	10.8717	10.2749	11.5554	NA	13.2351	8.70133	11.0375	11.314	11.7156	11.5995	12.091	11.3309	10.7961	11.9396	11.3863	11.6625	12.6513	11.2192	12.1609	12.1108	12.3216	12.5946	11.8263	11.9371	NA	12.1908	12.1841	11.7909	12.0977	11.8729	11.6609	11.903	11.3845	9.66938	11.668	11.0739	12.4167	12.606	12.3673	13.9954	11.8828
sp|Q96NW4|ANR27_HUMAN Ankyrin repeat domain-containing protein 27 OS=Homo sapiens GN=ANKRD27 PE=1 SV=2	9	0.127619	11.6651	NA	NA	NA	NA	9.76836	10.0571	11.2835	NA	NA	10.9126	NA	11.3572	NA	11.3316	10.3139	NA	NA	8.78692	NA	11.9302	9.83101	9.60617	NA	NA	NA	11.3041	NA	13.18	NA	NA	10.3509	NA	11.5144	NA	10.8831	NA	10.9898	NA	NA	NA	NA	10.2399	10.9985	10.7624	NA	11.0447
sp|O15084|ANR28_HUMAN Serine/threonine-protein phosphatase 6 regulatory ankyrin repeat subunit A OS=Homo sapiens GN=ANKRD28 PE=1 SV=5	12	0.146249	12.8597	7.68809	10.3869	11.3681	11.1207	12.2084	9.86853	12.4662	12.5614	9.22969	10.4905	11.1912	11.5875	10.5998	12.1598	11.1693	NA	NA	NA	10.826	11.6885	11.1649	11.2288	8.26317	11.501	11.8266	NA	11.3845	11.8263	11.7644	NA	10.3954	12.3828	11.3203	11.6496	11.4149	10.954	11.3289	10.3217	NA	10.4628	10.9869	11.0367	11.0311	10.3364	12.2616	11.4489
sp|Q6AI12|ANR40_HUMAN Ankyrin repeat domain-containing protein 40 OS=Homo sapiens GN=ANKRD40 PE=1 SV=2	2	0.0815217	15.793	NA	NA	NA	NA	NA	14.5825	NA	10.442	NA	6.31534	NA	NA	NA	12.0174	5.06922	10.3746	2.55842	NA	11.3474	11.6849	NA	12.9751	NA	NA	NA	NA	NA	9.78447	13.0866	NA	NA	13.0111	12.772	NA	NA	NA	NA	6.95738	11.1748	NA	6.04924	9.60485	NA	12.543	NA	10.4709
sp|Q8N8A2|ANR44_HUMAN Serine/threonine-protein phosphatase 6 regulatory ankyrin repeat subunit B OS=Homo sapiens GN=ANKRD44 PE=1 SV=3	12	0.179255	NA	10.2473	3.68452	10.9578	11.2496	NA	NA	9.8223	11.0508	NA	9.68111	10.2963	10.4523	NA	10.2616	7.91373	NA	11.3262	NA	9.84504	11.6611	11.7505	7.1026	NA	6.90433	11.6059	NA	NA	4.91587	NA	NA	NA	9.78829	NA	NA	7.54045	NA	11.0292	10.5299	NA	NA	NA	NA	NA	7.43838	9.69112	11.6682
sp|Q9ULJ7|ANR50_HUMAN Ankyrin repeat domain-containing protein 50 OS=Homo sapiens GN=ANKRD50 PE=1 SV=4	9	0.0853744	NA	9.80359	NA	4.59099	NA	NA	4.77821	NA	9.2627	4.60108	NA	NA	6.173	10.5133	NA	0.394857	NA	NA	NA	NA	6.74542	4.95182	2.34651	NA	NA	5.8363	6.28276	7.22954	NA	1.11599	6.28274	NA	NA	NA	NA	4.92571	NA	3.7868	12.3309	NA	NA	NA	7.36749	NA	NA	4.78917	9.5414
sp|Q8NB46|ANR52_HUMAN Serine/threonine-protein phosphatase 6 regulatory ankyrin repeat subunit C OS=Homo sapiens GN=ANKRD52 PE=1 SV=3	5	0.0585502	8.11811	NA	8.21255	9.68215	7.06739	6.09185	11.623	9.94065	4.72004	NA	4.93404	NA	8.92734	NA	10.7228	9.39367	10.0672	NA	NA	NA	6.97818	7.66594	6.08424	NA	NA	NA	NA	12.348	NA	9.05464	NA	7.07703	10.548	9.53279	-1.93457	11.3464	11.2875	NA	11.6703	NA	NA	NA	NA	12.2718	12.6833	12.8667	13.5781
sp|Q92625|ANS1A_HUMAN Ankyrin repeat and SAM domain-containing protein 1A OS=Homo sapiens GN=ANKS1A PE=1 SV=4	22	0.261905	11.3104	10.9365	NA	10.3492	11.5707	9.88729	NA	11.6497	11.441	9.99606	11.9785	NA	10.5467	NA	9.4713	9.43277	NA	9.78029	10.2271	9.64453	11.1316	11.0953	7.74245	11.7637	NA	11.9123	NA	11.4721	10.4985	10.8549	NA	NA	11.7084	10.3323	11.0281	11.193	9.41949	10.7897	NA	NA	11.3549	NA	NA	11.1413	10.1179	10.5368	11.3066
sp|P01008|ANT3_HUMAN Antithrombin-III OS=Homo sapiens GN=SERPINC1 PE=1 SV=1	25	0.4375	14.4695	14.655	13.7869	14.141	14.7294	14.5275	14.7342	16.3663	15.3197	12.8542	14.5713	16.0782	14.3878	15.974	15.7964	15.3499	13.4634	15.2635	15.6006	14.9361	14.3105	15.6976	16.1877	14.0255	13.1483	13.778	14.0389	14.1726	15.3955	14.6904	13.4543	14.7023	15.9625	15.3413	15.9147	15.3325	14.6283	15.865	14.1943	14.0384	15.1729	13.8634	13.8218	15.1412	14.2758	15.9816	15.2345
sp|Q9H6X2|ANTR1_HUMAN Anthrax toxin receptor 1 OS=Homo sapiens GN=ANTXR1 PE=1 SV=2	7	0.143617	12.3527	8.71061	NA	NA	11.001	NA	NA	6.11324	10.721	9.18778	14.0072	12.4734	NA	10.8902	13.2789	NA	NA	10.3764	NA	11.6252	NA	NA	11.7116	11.9566	NA	NA	NA	NA	12.407	NA	NA	8.83731	NA	11.7101	11.301	4.03608	NA	12.1319	12.0976	NA	NA	11.6212	11.532	NA	12.8448	10.0641	NA
sp|P58335|ANTR2_HUMAN Anthrax toxin receptor 2 OS=Homo sapiens GN=ANTXR2 PE=1 SV=5	7	0.151329	11.5589	10.744	11.8222	12.1066	10.9045	5.91099	NA	10.6032	11.5698	NA	11.5027	10.9986	12.7106	11.2452	11.9806	10.4735	10.944	10.1814	11.5399	11.213	12.1832	11.6733	NA	NA	NA	11.7368	11.8078	12.9824	NA	8.72569	NA	10.6267	9.80157	8.96993	NA	NA	11.2158	12.2599	12.3239	NA	11.759	11.2195	11.9426	12.643	10.9849	9.86712	12.4092
sp|P50995|ANX11_HUMAN Annexin A11 OS=Homo sapiens GN=ANXA11 PE=1 SV=1	23	0.4	17.3967	16.8055	16.1692	16.9651	16.9817	17.1858	16.7977	16.3468	16.911	16.2174	16.9283	16.2204	16.4969	16.2544	16.9536	16.7102	15.9482	16.4371	16.3596	16.863	16.58	16.7207	16.8167	15.6967	15.274	15.952	15.6231	16.3858	16.6587	16.1505	14.2755	16.1658	16.6189	16.2258	16.18	16.3331	16.4734	16.856	17.2678	16.0014	16.699	16.448	16.2967	15.7603	16.8165	15.8438	16.9166
sp|P27216|ANX13_HUMAN Annexin A13 OS=Homo sapiens GN=ANXA13 PE=1 SV=3	2	0.120253	NA	-0.994396	3.42323	4.8885	NA	NA	NA	12.684	-1.6577	NA	NA	NA	NA	NA	-0.911228	NA	NA	12.6211	13.0616	NA	9.92545	10.5316	NA	NA	9.59323	11.7052	11.0158	7.18111	4.59441	2.48558	NA	NA	NA	NA	NA	9.2243	NA	NA	NA	NA	NA	NA	4.05844	6.31557	6.70373	6.13744	6.91012
sp|P04083|ANXA1_HUMAN Annexin A1 OS=Homo sapiens GN=ANXA1 PE=1 SV=2	26	0.650289	16.6847	16.2887	15.5734	17.1379	16.9807	13.7544	16.7163	16.2807	16.7728	17.3324	17.4328	17.1559	16.4449	17.9258	17.5934	14.6933	16.6669	17.6261	18.3208	18.8148	17.5531	19.0878	18.0426	17.1768	17.9019	17.5673	17.4613	17.6654	18.4243	18.1959	17.3647	17.5686	17.9811	18.4175	18.2011	17.2688	17.1693	18.816	18.0732	17.6481	17.9208	17.9703	17.2413	17.4222	17.8747	16.7762	18.6686
sp|P07355|ANXA2_HUMAN Annexin A2 OS=Homo sapiens GN=ANXA2 PE=1 SV=2	37	0.675516	18.0188	18.5947	17.3168	18.0944	18.2407	17.4977	17.9568	17.9971	18.2947	18.082	19.1324	18.3675	17.5525	18.9826	19.1571	17.6698	16.7512	17.5331	18.4302	18.2993	17.3378	18.9392	18.7881	17.0461	17.5468	18.468	17.8306	18.7699	18.4882	18.6461	16.1887	17.4542	18.1343	18.6317	18.9126	16.655	16.8308	18.4982	17.6402	17.7468	17.7828	17.8332	18.1551	17.1676	18.6022	16.9815	18.6746
sp|P12429|ANXA3_HUMAN Annexin A3 OS=Homo sapiens GN=ANXA3 PE=1 SV=3	21	0.529412	16.4372	15.9027	17.9992	17.1071	16.1384	16.9396	17.328	17.0561	15.2876	14.9299	13.6442	14.7078	17.8682	16.2959	16.0916	15.7172	15.0043	15.3743	16.3907	16.6841	16.176	15.79	16.314	14.366	16.1063	15.9368	16.557	16.0389	15.2993	17.0627	14.2206	16.2832	14.9011	13.9273	14.0983	16.5279	17.6187	15.1521	17.142	15.5569	17.3082	15.2965	16.9333	15.4185	16.4192	13.2744	16.2681
sp|P09525|ANXA4_HUMAN Annexin A4 OS=Homo sapiens GN=ANXA4 PE=1 SV=4	28	0.727273	16.9521	17.2328	17.5525	16.8667	16.8125	16.3437	15.8796	17.124	17.51	15.6455	17.3006	17.1638	16.2365	16.7499	17.3099	16.7529	15.3828	16.2764	16.5438	16.0485	16.5915	16.9826	16.4216	15.5319	15.2316	15.9826	15.2423	16.6818	16.7311	16.4256	14.6741	16.0436	16.6922	16.6624	16.3605	16.5865	16.1861	17.0296	16.7548	15.6312	17.0215	16.2708	16.649	16.2567	16.3509	15.1206	16.9431
sp|P08758|ANXA5_HUMAN Annexin A5 OS=Homo sapiens GN=ANXA5 PE=1 SV=2	30	0.796875	20.752	19.9415	21.7043	20.8993	20.7875	21.1969	20.9677	20.8079	21.0963	19.7508	21.2071	20.0421	21.8909	20.9274	20.9427	20.7819	19.4439	20.4939	17.8185	20.8082	21.0314	20.7131	20.4491	18.2878	19.5731	18.6823	19.7005	21.1639	20.3846	21.1263	19.6203	20.0277	20.6976	20.3967	20.3498	21.6787	20.3924	21.2532	21.0601	19.3169	20.2079	19.1165	20.3739	19.8571	20.8205	19.9083	20.9075
sp|P08133|ANXA6_HUMAN Annexin A6 OS=Homo sapiens GN=ANXA6 PE=1 SV=3	49	0.637444	17.5556	18.823	17.7894	17.6755	18.1075	16.361	16.5132	17.2974	17.8308	17.9403	18.0695	18.3444	17.3058	17.9445	18.1963	17.9492	17.8214	17.7189	17.277	17.9757	16.6633	18.8461	18.2912	18.5394	17.2308	18.0182	17.8163	17.7422	18.6236	17.9693	16.5428	17.7054	17.7238	17.7365	17.6764	16.8474	17.104	18.5387	17.5833	16.9125	18.119	18.8975	17.3834	17.6593	17.903	16.8304	18.2311
sp|P20073|ANXA7_HUMAN Annexin A7 OS=Homo sapiens GN=ANXA7 PE=1 SV=3	20	0.360656	15.5849	15.8346	15.8272	15.7883	15.7436	15.8004	15.1435	15.723	15.9117	15.135	16.2802	15.2409	15.6606	15.5444	16.1202	15.8533	15.5859	15.3778	15.715	15.8166	15.7486	15.6325	16.3731	14.9142	14.0893	15.1435	14.8012	16.3561	15.9881	16.3614	13.5203	15.801	15.8576	15.5581	15.4157	15.6517	15.6157	16.0732	16.446	14.7127	14.9472	15.5259	15.684	14.738	16.0979	15.0567	15.9347
sp|O76027|ANXA9_HUMAN Annexin A9 OS=Homo sapiens GN=ANXA9 PE=1 SV=3	8	0.301449	4.49003	11.5702	9.86823	9.21615	9.49024	13.0017	4.42178	NA	NA	12.5405	NA	10.4618	1.21578	NA	4.78354	1.79434	NA	NA	NA	9.40839	10.5038	8.64079	10.0781	4.60682	NA	6.91298	12.4541	10.2238	11.2921	8.46762	9.02632	NA	NA	10.6913	8.22735	NA	NA	NA	9.67852	NA	11.6644	12.7758	11.4263	9.59176	11.0379	NA	8.30537
sp|P19801|AOC1_HUMAN Amiloride-sensitive amine oxidase [copper-containing] OS=Homo sapiens GN=AOC1 PE=1 SV=4	2	0.0266312	NA	4.88687	NA	NA	NA	11.0683	NA	NA	NA	3.11007	NA	NA	NA	NA	NA	NA	NA	5.71968	NA	NA	11.2431	NA	NA	NA	NA	NA	NA	10.028	NA	NA	NA	13.9272	NA	NA	3.30806	NA	NA	NA	NA	NA	NA	9.0588	3.99094	NA	7.98567	NA	9.22197
sp|Q16853|AOC3_HUMAN Membrane primary amine oxidase OS=Homo sapiens GN=AOC3 PE=1 SV=3	15	0.207077	16.6002	19.0271	17.9919	18.3017	18.6042	16.4331	15.3446	18.0851	18.3951	18.1015	15.8356	19.3984	17.7309	18.8955	18.7506	18.158	16.6095	18.1556	18.9112	17.8978	17.8761	18.3557	16.6083	16.4942	16.2108	17.9227	16.7731	16.2009	18.3047	17.2539	15.6005	18.4498	17.0711	18.2182	17.0922	17.6948	17.0281	18.2122	17.5624	17.125	17.8937	18.1111	15.5491	17.3353	17.724	13.3042	18.373
sp|P21397|AOFA_HUMAN Amine oxidase [flavin-containing] A OS=Homo sapiens GN=MAOA PE=1 SV=1	19	0.451613	18.3453	15.9567	17.5276	18.223	16.3279	19.2031	17.5623	16.2147	15.9408	13.1512	17.3311	14.3507	16.7795	14.7198	16.3756	17.2458	13.8263	14.9189	15.848	14.8617	15.1265	16.1732	18.7718	15.8605	13.0338	16.6986	16.4801	18.4956	14.6184	17.0684	15.8618	16.5368	17.0844	14.8095	16.498	17.6206	17.1333	13.0935	16.4009	13.8836	16.685	14.2023	18.1818	16.7179	16.8876	20.3373	17.1629
sp|P27338|AOFB_HUMAN Amine oxidase [flavin-containing] B OS=Homo sapiens GN=MAOB PE=1 SV=3	22	0.482692	18.5737	16.8677	15.0838	16.0069	16.3218	17.4494	13.0549	15.2129	15.4254	15.0228	13.5817	16.8477	16.5869	15.972	16.6755	15.8379	14.2164	15.7065	15.9348	15.6912	15.2151	16.3093	15.0395	14.8647	12.8544	13.786	13.3457	15.847	15.5201	14.3555	14.6888	15.0091	16.0287	14.9042	14.1128	14.4186	14.3301	15.3857	14.2209	14.0492	15.3511	15.6614	14.6616	14.7134	14.5128	NA	15.9696
sp|Q06278|AOXA_HUMAN Aldehyde oxidase OS=Homo sapiens GN=AOX1 PE=1 SV=2	17	0.127055	NA	12.4218	10.9079	8.87973	11.2654	NA	NA	NA	10.845	NA	9.69093	11.981	9.40049	12.2577	11.1478	10.3306	10.4465	NA	12.8951	12.2414	-1.00484	11.8296	11.4646	12.662	NA	NA	NA	NA	10.2712	NA	NA	10.4092	11.2561	10.8017	12.0137	10.2391	NA	11.6778	10.9412	11.5699	10.9698	11.9898	12.2047	5.09643	11.0286	11.6008	11.0882
sp|Q10567|AP1B1_HUMAN AP-1 complex subunit beta-1 OS=Homo sapiens GN=AP1B1 PE=1 SV=2	35	0.393045	15.8786	14.7077	15.278	15.7708	15.4379	16.5138	15.2785	15.444	15.584	14.6057	15.9787	14.3446	15.5542	15.1516	15.8326	15.5399	14.0634	14.4881	14.4614	14.279	14.771	14.6971	15.3428	13.7608	14.0884	14.2983	14.3818	15.5204	15.1047	15.0235	13.2592	14.955	14.8404	14.4562	14.7733	14.7417	15.1467	15.0122	15.06	13.8582	14.5103	13.9289	14.4763	14.4803	15.015	15.8346	15.1047
sp|O43747|AP1G1_HUMAN AP-1 complex subunit gamma-1 OS=Homo sapiens GN=AP1G1 PE=1 SV=5	19	0.250608	14.499	12.5333	13.243	14.0807	13.5975	14.4027	13.9771	13.7902	13.6814	12.3508	13.9149	12.2201	14.072	13.2627	13.9925	13.9216	11.6535	12.6317	12.6396	11.9756	12.8692	12.5755	12.338	11.745	10.0893	11.2185	11.7325	13.3313	12.6769	12.9159	12.4221	13.4029	13.0001	12.6929	12.6452	12.1137	13.051	13.0838	12.49	11.0944	12.6769	11.622	12.1078	12.0697	12.8051	13.9123	13.3458
sp|O75843|AP1G2_HUMAN AP-1 complex subunit gamma-like 2 OS=Homo sapiens GN=AP1G2 PE=1 SV=1	7	0.141401	13.1036	13.9748	13.987	13.462	13.2166	12.239	12.5323	13.6509	12.4817	13.6903	12.9945	10.3741	12.5474	12.2364	15.0008	12.6043	12.8377	15.165	15.8728	13.7714	14.5522	12.216	13.2147	15.3687	12.3374	14.3363	16.1477	15.4584	12.7006	14.8144	15.0313	NA	14.9525	13.0226	12.9424	11.8471	15.518	12.2169	14.2044	13.9997	14.3054	14.2361	14.7016	14.2743	13.3696	16.4346	12.7472
sp|Q9BXS5|AP1M1_HUMAN AP-1 complex subunit mu-1 OS=Homo sapiens GN=AP1M1 PE=1 SV=3	15	0.458629	15.2376	13.8042	14.3386	14.9528	14.6521	15.3294	14.5362	14.6417	14.7825	13.5159	14.9352	13.7545	14.7858	14.2844	14.9662	14.7402	13.1058	13.5566	13.7202	13.6713	14.2675	14.382	14.4672	13.0348	14.1211	12.0134	13.2391	14.6143	14.398	14.3551	12.822	14.4564	14.2005	13.9151	14.1286	14.0798	14.4151	14.4505	14.2356	13.3141	14.0726	13.4233	14.036	13.8627	14.2526	14.5088	14.4634
sp|Q9Y6Q5|AP1M2_HUMAN AP-1 complex subunit mu-2 OS=Homo sapiens GN=AP1M2 PE=1 SV=4	13	0.390071	15.1719	12.1565	14.3063	14.9249	14.1445	14.8828	14.797	14.0979	13.9229	13.2137	14.0796	11.7335	14.658	13.2455	14.62	14.4468	13.6487	13.4503	13.2243	13.7308	13.4256	13.1077	14.013	12.4901	12.813	14.2678	14.2634	14.5213	13.3792	14.2175	12.9559	14.5867	13.644	13.5957	13.7331	13.9787	15.1677	13.7958	14.0832	12.2949	14.4086	12.4242	13.1706	14.0957	14.2123	15.4645	13.4573
sp|P61966|AP1S1_HUMAN AP-1 complex subunit sigma-1A OS=Homo sapiens GN=AP1S1 PE=1 SV=1	7	0.544304	14.6634	12.4115	13.4024	14.1584	13.5795	14.3896	13.8369	13.801	13.7592	12.6141	13.8083	11.783	13.9752	13.0865	14.0044	13.7723	11.7161	13.3035	12.8935	13.5521	14.0256	13.1804	12.9753	11.7778	12.2573	12.4495	12.9565	14.2371	13.2902	13.8433	12.7733	14.0054	14.02	13.5663	13.9263	13.6422	13.9475	13.6578	13.1694	10.9519	13.2714	11.4638	13.2693	12.8135	13.9441	14.6457	14.0117
sp|P56377|AP1S2_HUMAN AP-1 complex subunit sigma-2 OS=Homo sapiens GN=AP1S2 PE=1 SV=1	4	0.299363	12.1218	11.6368	10.6463	11.5635	12.2196	10.7613	11.1324	11.7284	11.2512	10.8735	12.1209	11.2493	12.0853	11.5531	12.5057	11.2148	NA	11.5461	13.0957	11.4127	12.8841	13.2665	12.3058	NA	NA	0.28998	NA	11.2314	12.3964	12.774	NA	12.1877	12.8918	11.2925	10.0934	12.0087	11.8198	12.5088	11.5481	NA	12.4381	12.7661	10.6127	11.389	11.7739	12.9001	11.8076
#REF!	2	0.0389016	13.281	NA	NA	12.4571	NA	NA	NA	NA	11.9101	NA	10.3477	NA	NA	0.316188	NA	NA	1.22428	NA	NA	NA	NA	NA	NA	NA	NA	NA	NA	NA	12.8648	NA	NA	NA	10.8055	NA	NA	NA	NA	NA	NA	NA	11.5593	NA	NA	NA	9.4573	NA	NA
sp|O95782|AP2A1_HUMAN AP-2 complex subunit alpha-1 OS=Homo sapiens GN=AP2A1 PE=1 SV=3	33	0.385875	14.0936	13.602	13.7446	13.7818	13.7706	14.2198	12.6776	13.7758	14.2177	12.5914	14.6258	13.8738	13.1887	13.9036	14.4022	13.7228	13.1076	13.5845	13.5355	13.3154	13.6974	13.3763	13.823	12.8835	12.907	13.2755	11.8052	13.9012	13.9651	13.8624	13.3059	13.1793	13.8472	13.7394	13.7739	12.0394	13.5264	13.9304	13.7765	12.757	13.1763	13.0709	13.2641	13.3196	13.7093	14.3168	14.0514
sp|O94973|AP2A2_HUMAN AP-2 complex subunit alpha-2 OS=Homo sapiens GN=AP2A2 PE=1 SV=2	19	0.277955	14.2582	13.0351	13.721	13.5817	13.548	14.1053	12.3984	13.8934	13.6088	12.0958	13.5079	13.1996	13.5816	13.6446	13.6685	13.6344	12.346	13.0264	12.6203	13.3569	13.9869	13.7747	14.034	12.6188	12.5381	13.8179	13.3468	13.9058	13.7411	13.7524	11.8854	13.0657	14.1074	13.6667	14.1384	13.3955	13.6603	13.9376	13.4584	12.855	13.0013	13.1934	13.9289	14.2485	13.8886	13.9416	14.1062
sp|P63010|AP2B1_HUMAN AP-2 complex subunit beta OS=Homo sapiens GN=AP2B1 PE=1 SV=1	17	0.339381	15.648	14.8479	14.8959	14.9164	14.9175	15.0127	13.2976	15.341	15.5211	14.2242	15.8116	14.631	14.9502	15.265	15.6603	15.1606	14.3368	14.7205	14.5786	14.6417	14.9254	15.0919	15.3799	13.8809	13.1339	14.5237	13.9032	15.4519	15.1856	15.2137	14.9462	14.7683	14.484	14.9484	14.7125	13.9572	14.3899	14.7104	14.9724	14.2909	14.3572	14.4387	15.2135	14.2388	14.6792	14.3859	14.8485
sp|Q96CW1|AP2M1_HUMAN AP-2 complex subunit mu OS=Homo sapiens GN=AP2M1 PE=1 SV=2	15	0.333333	15.3803	14.4221	14.7256	14.665	14.664	15.1544	14.1592	14.9482	15.2937	13.7024	15.3791	14.4658	14.8018	15.0272	15.3483	14.6267	14.185	14.4635	14.7106	14.6188	15.501	14.7893	14.8662	12.5145	14.1329	13.9703	13.8134	15.2545	14.157	14.9921	14.1535	14.8848	15.1827	14.9026	15.1371	14.965	14.4916	14.2325	14.8735	14.0082	14.2262	13.617	14.6317	14.1867	15.1891	14.4197	15.1047
sp|P53680|AP2S1_HUMAN AP-2 complex subunit sigma OS=Homo sapiens GN=AP2S1 PE=1 SV=2	6	0.429577	14.7499	14.3276	14.4853	14.6654	14.7873	15.193	13.7229	14.3364	14.6454	13.5239	15.1127	14.1302	13.7545	14.2031	14.5859	15.0083	15.619	14.5239	14.1602	14.4206	15.0381	15.1141	14.1307	14.8116	15.1491	15.3497	11.1371	14.6197	14.3201	14.5176	13.8139	14.1215	14.6783	14.5472	14.7022	13.7519	13.558	14.8085	14.3222	15.1538	14.0249	15.2727	13.8171	15.5298	14.7868	15.1082	14.4254
sp|O00203|AP3B1_HUMAN AP-3 complex subunit beta-1 OS=Homo sapiens GN=AP3B1 PE=1 SV=3	26	0.255941	13.8135	13.6001	14.4491	14.3304	14.0253	14.0742	14.2283	14.4521	13.744	12.8642	14.5294	13.1939	14.6194	13.3875	14.104	13.7904	13.2478	13.4067	14.0409	13.0446	13.434	13.8488	14.4837	13.0168	13.2273	13.8033	13.7301	14.7023	14.4732	14.2493	14.9263	14.2311	14.0343	12.7062	13.7203	13.2942	13.727	13.3413	14.0773	14.1129	13.4749	13.2	14.019	14.1429	13.525	13.1458	13.5346
sp|Q13367|AP3B2_HUMAN AP-3 complex subunit beta-2 OS=Homo sapiens GN=AP3B2 PE=1 SV=2	3	0.0767098	NA	NA	NA	1.07433	NA	NA	NA	NA	12.2995	NA	NA	11.8845	NA	NA	11.9861	NA	NA	NA	NA	NA	11.1257	NA	NA	NA	NA	NA	NA	NA	NA	NA	NA	NA	NA	NA	NA	NA	NA	NA	NA	NA	NA	3.74927	NA	NA	NA	NA	NA
sp|O14617|AP3D1_HUMAN AP-3 complex subunit delta-1 OS=Homo sapiens GN=AP3D1 PE=1 SV=1	21	0.216826	12.1503	13.0337	12.0568	12.5265	12.099	12.4973	11.7082	12.7089	12.7072	12.1297	13.4341	11.739	12.6389	11.986	12.5295	12.6722	12.8696	11.2	11.5885	11.2517	12.5763	12.0882	11.5129	12.8446	13.4082	13.3479	12.7777	12.6851	13.4837	12.1479	NA	12.5884	12.6208	10.1167	11.3114	12.672	13.1108	11.4532	13.2671	12.1126	12.6367	12.6365	13.1283	13.2691	13.2926	12.0038	12.2373
sp|Q9Y2T2|AP3M1_HUMAN AP-3 complex subunit mu-1 OS=Homo sapiens GN=AP3M1 PE=1 SV=1	7	0.196172	12.8062	12.445	13.0699	13.357	12.9865	13.201	13.3783	13.3761	13.0256	NA	13.6559	12.1011	13.9742	12.5883	13.3762	12.9397	5.81391	13.202	11.8286	12.7273	12.8989	13.354	12.6205	NA	9.94441	11.4556	9.644	13.5862	12.8902	12.6451	NA	12.949	12.8797	11.8646	12.9344	13.5052	12.4695	12.5445	12.6224	8.69031	14.0593	11.3576	12.4956	12.0927	13.3402	12.508	14.6902
sp|Q92572|AP3S1_HUMAN AP-3 complex subunit sigma-1 OS=Homo sapiens GN=AP3S1 PE=1 SV=1	6	0.316062	12.9126	13.0104	13.0738	13.7033	13.2311	13.3511	11.7624	13.111	13.5788	10.7975	13.832	11.9713	13.6761	12.8253	13.2654	13.7102	11.499	12.4401	NA	12.2746	13.6646	13.6761	13.2942	12.577	12.6573	12.4402	12.9004	13.645	13.9692	12.4464	10.6654	13.5937	13.7077	12.3811	13.51	12.9933	10.3414	13.2059	13.1425	NA	12.5156	12.7141	13.0106	12.723	13.1149	12.7328	13.5606
sp|P59780|AP3S2_HUMAN AP-3 complex subunit sigma-2 OS=Homo sapiens GN=AP3S2 PE=2 SV=1	2	0.108808	10.9758	NA	NA	NA	0.373216	NA	NA	NA	NA	NA	NA	NA	NA	NA	NA	NA	11.0183	NA	NA	NA	8.94749	NA	11.9686	NA	12.0267	NA	NA	NA	NA	NA	NA	NA	NA	NA	NA	NA	NA	NA	10.2116	NA	NA	NA	NA	NA	NA	NA	NA
sp|P50583|AP4A_HUMAN Bis(5'-nucleosyl)-tetraphosphatase [asymmetrical] OS=Homo sapiens GN=NUDT2 PE=1 SV=3	6	0.503401	11.0654	11.1679	12.3894	12.8528	12.9829	11.4171	13.9814	11.3734	12.7422	6.81738	12.5248	11.6877	12.708	8.14924	12.6911	12.2706	10.3495	10.3707	10.8276	11.3353	10.8473	11.2754	11.1903	NA	NA	10.4377	NA	NA	11.2822	NA	NA	11.2348	13.4926	11.981	6.00691	NA	12.1148	12.0523	11.3488	NA	NA	NA	11.1148	12.6074	11.6394	13.2365	9.68398
sp|O00189|AP4M1_HUMAN AP-4 complex subunit mu-1 OS=Homo sapiens GN=AP4M1 PE=1 SV=2	5	0.12362	7.24068	NA	NA	NA	NA	-0.362162	NA	NA	NA	NA	8.33634	NA	NA	-1.10699	NA	4.16909	NA	NA	NA	NA	NA	11.2024	-1.52436	NA	NA	10.0022	NA	NA	NA	NA	NA	NA	8.49652	NA	NA	NA	NA	NA	NA	NA	NA	NA	13.5665	NA	NA	NA	NA
sp|Q9Y587|AP4S1_HUMAN AP-4 complex subunit sigma-1 OS=Homo sapiens GN=AP4S1 PE=1 SV=1	3	0.215278	9.21829	0.3264	NA	10.535	7.37925	-0.0773722	5.71428	5.53987	8.79576	NA	9.67155	3.43915	3.2685	0.567788	5.09998	6.09563	10.3782	NA	8.35736	5.92815	9.28973	10.5253	9.79448	8.06376	10.0011	9.92713	NA	9.73313	8.89551	4.9532	9.68288	10.5009	11.2714	8.39666	11.7281	8.51371	NA	10.5625	10.366	10.0583	10.3524	11.1808	10.2477	12.0678	10.9178	NA	10.9776
sp|O43299|AP5Z1_HUMAN AP-5 complex subunit zeta-1 OS=Homo sapiens GN=AP5Z1 PE=1 SV=2	5	0.0793061	9.66918	NA	NA	NA	NA	-0.207559	NA	7.50571	NA	NA	7.03042	NA	NA	1.3814	7.30836	6.50695	7.29751	NA	1.43842	NA	NA	9.88364	NA	NA	NA	NA	NA	4.9974	6.08949	9.98351	11.2124	NA	NA	NA	7.77802	9.77145	NA	-0.363369	NA	NA	NA	NA	NA	NA	9.6897	NA	9.72285
sp|O14727|APAF_HUMAN Apoptotic protease-activating factor 1 OS=Homo sapiens GN=APAF1 PE=1 SV=2	8	0.0777244	11.0176	NA	NA	1.96882	11.51	9.87516	NA	11.6897	11.8434	NA	10.1167	NA	14.28	10.5864	10.2631	NA	NA	7.01902	NA	NA	7.31917	11.3228	NA	NA	NA	NA	NA	7.52337	NA	5.09375	NA	NA	NA	NA	10.3961	NA	NA	NA	NA	NA	NA	NA	14.8884	NA	NA	8.23271	8.81857
sp|Q02410|APBA1_HUMAN Amyloid-beta A4 precursor protein-binding family A member 1 OS=Homo sapiens GN=APBA1 PE=1 SV=3	6	0.107527	10.9799	11.1667	11.2745	10.8514	NA	9.45836	NA	6.87702	12.2083	3.02813	4.44008	NA	10.6412	NA	10.3463	6.14953	NA	6.81929	NA	NA	10.4889	8.34366	10.9796	NA	7.58399	9.72526	8.1603	7.91371	10.1938	NA	12.3386	14.1381	10.8076	NA	10.3637	3.15262	NA	8.46406	NA	NA	NA	NA	9.02932	12.3641	7.64476	10.2658	10.7065
sp|O00213|APBB1_HUMAN Amyloid-beta A4 precursor protein-binding family B member 1 OS=Homo sapiens GN=APBB1 PE=1 SV=2	7	0.133803	7.04366	NA	NA	3.52274	3.57604	NA	NA	2.56197	NA	NA	NA	NA	NA	NA	NA	4.77577	NA	NA	14.5547	NA	NA	10.8798	13.3639	NA	NA	8.32843	NA	NA	4.6029	NA	NA	NA	NA	NA	NA	NA	8.0271	NA	NA	NA	7.19506	0.529877	NA	9.71963	NA	NA	NA
sp|Q92870|APBB2_HUMAN Amyloid-beta A4 precursor protein-binding family B member 2 OS=Homo sapiens GN=APBB2 PE=1 SV=3	2	0.0461741	NA	NA	NA	NA	NA	NA	NA	NA	NA	NA	8.03522	NA	NA	NA	-0.0544932	7.73584	NA	10.8129	NA	NA	NA	NA	NA	NA	NA	9.5374	NA	NA	NA	0.117595	NA	NA	NA	NA	NA	NA	NA	NA	NA	NA	NA	NA	NA	2.73665	3.33676	NA	NA
sp|Q9H1A4|APC1_HUMAN Anaphase-promoting complex subunit 1 OS=Homo sapiens GN=ANAPC1 PE=1 SV=1	17	0.11214	11.1233	3.82817	10.0222	10.0229	6.12693	6.94556	7.91484	10.2779	9.96502	NA	11.1075	NA	5.25323	10.8083	7.92986	9.87241	10.7676	NA	NA	4.61329	11.6399	10.4207	10.2131	NA	11.5776	11.4788	NA	10.326	8.62453	8.4375	NA	8.72635	10.7309	9.67731	10.2348	9.35387	10.2029	10.2963	10.1004	NA	-0.525283	NA	10.8956	10.8091	10.0999	NA	10.6072
sp|Q9UM13|APC10_HUMAN Anaphase-promoting complex subunit 10 OS=Homo sapiens GN=ANAPC10 PE=1 SV=1	2	0.12973	11.4664	NA	10.5361	NA	NA	-0.321023	NA	10.9484	13.4176	NA	10.9068	NA	9.98097	NA	NA	11.2257	NA	NA	NA	NA	NA	17.4133	NA	NA	NA	NA	NA	12.8102	NA	11.105	10.2007	NA	NA	NA	11.0624	NA	NA	11.2245	NA	0.543921	NA	NA	NA	NA	NA	12.2378	NA
sp|Q96DE5|APC16_HUMAN Anaphase-promoting complex subunit 16 OS=Homo sapiens GN=ANAPC16 PE=1 SV=1	2	0.236364	7.48199	NA	NA	NA	NA	NA	4.98364	NA	18.9671	NA	10.0398	17.047	9.34086	18.0835	8.61934	10.4173	10.801	NA	NA	NA	7.15694	NA	10.9553	NA	NA	12.9965	NA	4.45164	NA	9.6976	15.2854	NA	NA	NA	NA	NA	NA	16.9805	NA	NA	NA	NA	NA	NA	NA	NA	NA
sp|Q9UJX5|APC4_HUMAN Anaphase-promoting complex subunit 4 OS=Homo sapiens GN=ANAPC4 PE=1 SV=2	3	0.0618812	12.9308	3.15198	NA	12.4296	NA	11.0744	NA	12.4477	12.1908	NA	12.2494	12.2953	NA	NA	12.6465	11.7827	NA	NA	NA	11.8792	12.03	12.6498	11.5863	11.695	NA	NA	NA	10.9643	6.15267	12.0745	9.85776	-0.602729	12.626	12.4185	NA	11.8017	NA	11.7197	NA	NA	NA	NA	NA	11.8507	12.3916	NA	12.4625
sp|Q9UJX4|APC5_HUMAN Anaphase-promoting complex subunit 5 OS=Homo sapiens GN=ANAPC5 PE=1 SV=2	6	0.0887417	12.4885	NA	11.4727	11.5362	10.7229	9.18152	10.6877	12.0404	9.4335	NA	8.59553	NA	10.2165	10.9852	12.046	11.2727	NA	NA	NA	4.84475	NA	NA	NA	NA	NA	9.42017	NA	NA	NA	NA	NA	1.92233	NA	NA	10.7872	NA	NA	4.45979	NA	NA	2.43165	NA	7.3795	9.98203	NA	0.913809	10.1143
sp|Q9UJX3|APC7_HUMAN Anaphase-promoting complex subunit 7 OS=Homo sapiens GN=ANAPC7 PE=1 SV=4	10	0.178631	11.9689	5.34918	10.8003	11.0939	10.8582	8.41272	10.1591	11.5957	10.7393	NA	12.5433	10.9033	12.187	11.4443	11.3191	11.7852	18.3054	NA	11.7466	11.1381	8.7606	11.8712	NA	NA	NA	9.58461	NA	10.1863	11.9913	10.6583	9.47066	5.86673	14.5659	10.9227	9.47739	11.8192	9.74096	11.1054	12.8426	NA	NA	NA	5.9326	8.32352	11.9093	11.008	11.7223
sp|Q8J025|APCD1_HUMAN Protein APCDD1 OS=Homo sapiens GN=APCDD1 PE=1 SV=1	2	0.0291829	11.6906	15.4403	8.02423	7.47926	3.89786	NA	13.0222	11.5785	14.8094	NA	14.0293	NA	11.8679	NA	14.2162	NA	14.3436	NA	NA	14.9653	11.2391	NA	12.4431	NA	NA	NA	NA	10.724	NA	10.3613	NA	5.73659	9.70972	NA	NA	NA	14.4275	13.481	NA	8.7259	NA	16.0756	NA	10.0161	9.30846	11.3691	NA
sp|P27695|APEX1_HUMAN DNA-(apurinic or apyrimidinic site) lyase OS=Homo sapiens GN=APEX1 PE=1 SV=2	18	0.625786	17.4382	15.8947	16.2177	17.0896	16.6748	16.8563	16.8044	17.9111	17.0754	15.6856	17.6048	15.3057	16.1312	17.275	17.3274	17.4861	13.0358	15.9611	15.7502	15.2564	15.6359	15.6494	15.7015	12.7092	13.9984	14.4371	14.0697	15.2454	15.7715	16.3693	14.6607	15.7798	16.5902	15.7619	15.7795	16.295	15.3828	15.8398	15.0989	12.7146	15.1379	14.5582	16.2434	15.5187	16.1484	16.2662	15.5292
sp|Q9BZZ5|API5_HUMAN Apoptosis inhibitor 5 OS=Homo sapiens GN=API5 PE=1 SV=3	18	0.335878	15.6818	14.2608	14.6407	14.7948	14.5649	14.9954	13.7192	15.0464	15.6671	13.5703	15.9626	13.7931	15.2169	14.9149	14.957	15.2789	14.4239	14.9465	14.3362	14.0965	14.8646	15.0379	15.8733	14.4497	14.3645	14.9059	14.7866	14.8804	15.5621	15.8761	14.2965	14.8216	15.5038	15.0584	14.5649	14.5237	14.972	15.0155	15.0823	14.5209	13.6367	13.8995	14.7014	14.9423	14.7251	16.0862	14.4755
sp|Q06481|APLP2_HUMAN Amyloid-like protein 2 OS=Homo sapiens GN=APLP2 PE=1 SV=2	10	0.146789	11.1664	16.164	12.1412	13.8402	13.3369	13.0287	NA	14.0867	14.0157	12.2436	12.598	10.2188	14.3471	11.4625	13.1163	13.0015	13.8847	15.7357	13.9877	11.3796	12.8315	14.457	12.7737	12.7885	6.11009	12.4928	12.6912	12.8049	14.0114	11.3071	13.0189	12.9255	12.46	11.0154	6.82871	12.9885	12.861	12.6858	13.5618	13.7057	11.1879	12.5333	12.634	12.7086	12.8251	NA	11.7049
sp|Q9HDC9|APMAP_HUMAN Adipocyte plasma membrane-associated protein OS=Homo sapiens GN=APMAP PE=1 SV=2	19	0.492788	16.5538	15.1455	16.1419	15.6251	15.3628	15.9077	15.7451	16.1923	16.0994	14.7064	16.9779	14.9995	16.4732	15.564	16.1522	16.0173	14.0616	14.6232	14.6727	15.2815	15.4972	15.746	15.9934	13.2545	13.5463	14.2378	14.6974	16.1711	15.1376	15.4967	14.8438	15.5926	16.6134	14.9825	14.9314	15.025	14.8998	15.7013	14.9283	13.7963	14.1281	13.463	14.8622	15.128	15.3962	16.6612	15.7344
sp|P08519|APOA_HUMAN Apolipoprotein(a) OS=Homo sapiens GN=LPA PE=1 SV=1	2	0.0703606	11.5114	NA	NA	NA	13.0992	NA	NA	NA	13.3167	14.4273	13.2703	10.3803	NA	12.9914	12.9543	12.3902	NA	NA	NA	NA	10.0936	NA	NA	NA	NA	NA	NA	12.2786	NA	NA	NA	NA	NA	NA	-0.022145	7.23604	NA	NA	NA	NA	NA	NA	NA	NA	9.16412	NA	NA
sp|P02647|APOA1_HUMAN Apolipoprotein A-I OS=Homo sapiens GN=APOA1 PE=1 SV=1	36	0.794007	15.4018	16.9808	16.4007	16.461	16.758	16.6768	15.9053	16.4725	16.953	15.7267	16.6111	17.8198	15.7538	16.1863	16.6898	15.1571	14.6478	15.7276	16.5334	15.7934	15.8938	17.1144	17.3105	15.7245	15.8813	16.3547	15.1129	15.5658	16.017	15.8079	15.6908	16.2671	15.9949	16.599	16.8594	15.5475	16.1909	16.9539	15.9054	15.3647	15.9183	16.2928	15.9203	15.6138	14.8742	18.8503	16.6893
sp|P02652|APOA2_HUMAN Apolipoprotein A-II OS=Homo sapiens GN=APOA2 PE=1 SV=1	5	0.22	13.5218	12.874	12.3849	12.1088	14.5971	13.0405	13.136	13.3839	13.9101	12.9383	13.6775	16.0158	13.6421	13.241	14.3322	13.52	12.8357	10.5854	14.4936	14.6108	14.4088	11.3415	15.5544	13.948	13.6371	14.3766	12.9086	11.5484	8.82016	13.8383	14.6815	14.0908	12.1248	14.8836	15.3897	12.2423	10.4571	12.0677	12.9759	12.615	13.0671	13.5942	14.5553	9.08665	9.72653	14.7975	14.8026
sp|P06727|APOA4_HUMAN Apolipoprotein A-IV OS=Homo sapiens GN=APOA4 PE=1 SV=3	32	0.719697	14.4379	15.8878	15.8985	16.0105	16.1842	14.5722	14.7611	14.7843	15.6494	14.636	13.6704	15.9078	14.1722	14.9507	15.348	14.2761	14.5226	16.0051	16.9697	14.3033	14.0757	15.5601	15.127	14.55	14.7252	14.2466	14.9325	13.3708	14.52	14.6316	14.4798	14.5869	15.1077	15.3598	13.08	14.6377	15.1028	14.7288	14.6855	14.8002	15.4714	13.6053	12.6416	14.2496	14.8641	16.7147	15.4313
sp|P04114|APOB_HUMAN Apolipoprotein B-100 OS=Homo sapiens GN=APOB PE=1 SV=2	158	0.399737	12.7588	12.1075	10.3467	10.3724	11.2974	12.1769	NA	12.2753	13.4631	10.4626	13.7137	13.9598	10.2306	14.7179	11.5805	10.4231	11.8326	12.4915	12.0013	13.7819	11.798	11.8176	11.1569	10.9944	11.7932	13.131	11.9065	11.9515	9.00593	10.972	13.3735	12.0755	12.5947	14.6712	13.1357	12.3638	11.257	14.2125	11.6234	12.4805	10.6709	11.8733	11.9619	11.1568	13.8608	15.9229	14.2284
sp|Q0VD83|APOBR_HUMAN Apolipoprotein B receptor OS=Homo sapiens GN=APOBR PE=1 SV=2	11	0.151654	12.6711	11.8067	4.86653	11.5891	11.8887	NA	NA	10.6914	11.6595	NA	12.5387	11.8987	11.8544	10.8437	12.1572	NA	11.4402	NA	12.2773	8.46925	NA	12.3861	11.297	NA	11.2474	11.2097	12.2947	12.478	11.7453	9.00304	NA	10.6399	11.4728	10.5036	10.9184	NA	NA	12.1059	5.64165	12.2997	11.6526	11.9066	NA	11.548	NA	12.9477	NA
sp|P02654|APOC1_HUMAN Apolipoprotein C-I OS=Homo sapiens GN=APOC1 PE=1 SV=1	3	0.240964	9.91834	10.3353	11.1091	NA	11.8495	11.5493	NA	10.5956	11.8338	NA	12.1345	12.2005	11.2377	11.7482	11.702	9.10492	NA	NA	11.3126	9.64669	NA	11.9352	12.3279	NA	NA	13.0018	NA	NA	NA	11.8638	12.2132	NA	5.04248	7.28941	9.91137	NA	NA	-1.54103	NA	12.1695	NA	NA	9.41258	NA	NA	11.3238	12.1855
sp|P02655|APOC2_HUMAN Apolipoprotein C-II OS=Homo sapiens GN=APOC2 PE=1 SV=1	4	0.356436	9.97086	11.2799	NA	0.571267	-0.364862	9.72902	NA	NA	10.2445	NA	10.1787	11.2899	NA	11.3647	10.9211	-1.15036	NA	NA	NA	NA	NA	11.324	NA	NA	NA	6.93147	NA	8.88362	10.8126	NA	NA	NA	NA	NA	9.92579	-1.90687	4.92807	NA	NA	NA	10.6091	NA	NA	8.93074	NA	11.7015	9.1011
sp|P02656|APOC3_HUMAN Apolipoprotein C-III OS=Homo sapiens GN=APOC3 PE=1 SV=1	5	0.555556	13.4667	14.1607	12.4022	13.602	13.5256	13.5737	13.8921	14.4906	14.2853	12.9701	13.4636	13.5812	13.3302	14.1825	13.7292	7.78475	NA	NA	12.7971	12.9155	NA	NA	12.7433	12.803	3.61183	13.7527	NA	NA	12.4299	NA	NA	5.03327	NA	13.6991	NA	NA	10.5694	12.9887	12.1194	NA	NA	11.1739	11.5861	NA	NA	14.1228	NA
sp|P05090|APOD_HUMAN Apolipoprotein D OS=Homo sapiens GN=APOD PE=1 SV=1	6	0.275132	13.8283	13.0685	13.2129	13.837	13.6892	13.3308	12.6674	14.8299	15.3802	14.4551	14.7368	15.3379	15.0107	15.3584	15.296	13.7542	11.047	12.4997	13.6953	14.4607	13.9591	14.717	14.2649	10.8486	NA	12.8849	NA	15.1021	12.453	14.123	12.3751	12.3965	13.7903	13.3191	13.0249	NA	NA	12.9508	12.1279	11.4157	12.167	13.2817	12.4477	NA	NA	12.2082	14.1003
sp|P02649|APOE_HUMAN Apolipoprotein E OS=Homo sapiens GN=APOE PE=1 SV=1	23	0.719243	14.9308	15.0078	13.72	13.9131	14.497	13.3609	13.5154	15.5713	16.1001	13.5741	16.0728	16.1443	15.1601	15.4079	16.0742	13.8746	14.7199	14.3645	16.2673	14.5558	13.9849	16.2157	16.7823	15.5204	15.0984	14.7486	14.9122	15.6079	14.9561	14.4845	NA	14.2549	15.4733	15.5427	15.1509	13.7229	13.9551	15.7148	13.9596	15.2893	14.4859	14.5686	13.8491	14.7206	14.6755	15.0915	17.3019
sp|P02749|APOH_HUMAN Beta-2-glycoprotein 1 OS=Homo sapiens GN=APOH PE=1 SV=3	6	0.2	16.0462	11.8729	12.0259	14.5765	11.4883	13.6048	15.4876	15.6072	15.1127	9.00715	16.1432	12.5945	15.4054	14.0374	12.9561	15.0686	10.8123	NA	10.024	7.33269	5.46932	12.1004	11.1457	11.0605	11.1671	11.6211	NA	10.3614	12.9842	10.8108	NA	13.0099	NA	7.95237	NA	NA	NA	10.8796	NA	10.57	NA	NA	11.9471	NA	NA	10.1184	NA
sp|O14791|APOL1_HUMAN Apolipoprotein L1 OS=Homo sapiens GN=APOL1 PE=1 SV=5	7	0.188442	11.5802	6.88979	NA	10.5847	12.4234	11.2073	NA	NA	11.5799	NA	11.2144	11.8411	8.52338	12.1069	9.5602	NA	NA	NA	11.1859	NA	NA	12.1456	12.6423	NA	NA	13.6364	NA	12.5733	NA	NA	10.9227	12.453	11.0098	NA	12.3407	11.1026	NA	11.7163	NA	NA	6.9676	NA	NA	NA	11.0813	13.5043	13.0499
sp|Q9BQE5|APOL2_HUMAN Apolipoprotein L2 OS=Homo sapiens GN=APOL2 PE=1 SV=1	7	0.210682	12.3804	13.5944	12.3286	13.5187	14.0622	14.7882	12.2048	11.7943	12.8188	13.2129	13.4995	13.2289	12.3641	13.1112	13.5025	12.6664	NA	-0.335844	12.0164	11.2236	11.6074	14.9233	13.7029	13.3272	14.0386	13.0226	13.3453	9.77862	13.8988	11.2718	10.578	13.107	12.8092	12.0101	13.0325	10.6988	12.2574	14.6233	12.3543	12.1224	10.3233	12.769	10.9812	10.7101	12.601	12.6952	12.6696
sp|O95236|APOL3_HUMAN Apolipoprotein L3 OS=Homo sapiens GN=APOL3 PE=1 SV=3	5	0.174129	10.1505	NA	NA	NA	9.39889	NA	NA	9.87689	12.4071	NA	6.06871	4.36022	10.3997	NA	11.8959	1.70728	4.79914	6.75301	NA	NA	NA	10.5106	6.89843	NA	NA	9.55614	NA	2.2596	10.1114	NA	NA	NA	NA	NA	10.971	NA	NA	10.8402	NA	NA	NA	6.82746	NA	9.0844	1.97982	NA	4.60563
sp|O95445|APOM_HUMAN Apolipoprotein M OS=Homo sapiens GN=APOM PE=1 SV=2	2	0.111702	10.63	11.2557	NA	NA	9.90513	9.64737	NA	12.3948	12.2385	NA	12.3047	12.9729	7.08424	12.0261	11.3349	NA	NA	10.8904	10.8804	NA	9.82605	11.571	12.4382	NA	10.2238	11.8358	NA	NA	11.5123	10.2088	NA	NA	12.0344	NA	12.1091	NA	NA	12.1361	9.40988	NA	NA	10.7744	11.3464	10.7112	12.1115	14.1206	12.5414
sp|P07741|APT_HUMAN Adenine phosphoribosyltransferase OS=Homo sapiens GN=APRT PE=1 SV=2	7	0.411111	15.9468	15.1117	16.3825	14.7693	15.9363	16.8593	17.4468	14.9825	15.9222	15.1428	14.9783	15.1392	14.4229	14.6626	15.6143	14.4609	14.4238	14.883	15.6777	13.8535	14.0066	15.2756	16.7648	14.6608	14.4204	14.4943	14.3204	16.272	15.3355	14.4616	NA	16.587	16.6111	14.1287	16.7384	16.2489	16.2422	16.9934	15.4971	12.6844	15.9822	15.2292	16.8207	16.4259	16.1088	17.1114	14.9886
sp|O60306|AQR_HUMAN Intron-binding protein aquarius OS=Homo sapiens GN=AQR PE=1 SV=4	26	0.194613	13.7183	11.9178	12.3813	12.9446	12.3681	12.9626	12.1592	13.9043	13.2304	11.8482	13.6434	11.1162	12.9236	12.722	12.5205	13.2497	13.972	11.6074	9.81983	12.6153	12.6618	12.9271	12.7095	12.2784	12.7638	13.4881	13.1235	12.5984	13.0571	12.5457	NA	12.3059	13.0034	12.8453	12.2477	11.8435	12.289	12.6726	11.7801	10.8952	12.5005	8.91922	11.3326	13.4025	12.0723	13.2906	12.5135
sp|Q9Y2Y0|AR2BP_HUMAN ADP-ribosylation factor-like protein 2-binding protein OS=Homo sapiens GN=ARL2BP PE=1 SV=1	4	0.245399	11.8432	NA	NA	NA	11.884	8.8207	10.633	12.8026	11.899	NA	10.9667	11.2335	11.3095	10.9353	12.5218	10.7164	13.1814	13.4427	11.9035	NA	12.0283	NA	NA	9.25127	12.8351	11.4205	2.26669	NA	11.8568	NA	10.9373	11.054	13.1672	12.4787	NA	NA	NA	11.7489	10.9049	NA	NA	NA	NA	9.42948	10.4849	13.1357	11.5193
sp|Q15041|AR6P1_HUMAN ADP-ribosylation factor-like protein 6-interacting protein 1 OS=Homo sapiens GN=ARL6IP1 PE=1 SV=2	2	0.08867	NA	NA	NA	NA	NA	NA	NA	NA	NA	NA	12.3421	NA	11.9367	NA	10.8118	NA	NA	NA	NA	NA	10.6756	NA	NA	NA	NA	NA	NA	NA	NA	5.99505	11.8221	NA	NA	NA	NA	NA	NA	NA	NA	NA	NA	NA	NA	NA	NA	12.9558	NA
sp|Q66PJ3|AR6P4_HUMAN ADP-ribosylation factor-like protein 6-interacting protein 4 OS=Homo sapiens GN=ARL6IP4 PE=1 SV=2	7	0.128266	13.3814	11.3664	12.34	12.957	12.2701	13.1393	11.2435	12.9303	13.3857	10.7479	12.9852	11.642	13.0999	12.8097	12.6415	8.93729	NA	12.3308	11.611	12.4089	13.2682	13.1907	13.1574	NA	10.8895	11.8727	NA	9.56721	13.2871	13.3739	NA	11.8017	11.9152	12.9129	11.8033	12.4197	12.4346	13.2927	12.1776	10.0798	8.58704	10.9401	12.5901	12.4001	12.9533	13.3217	13.0683
sp|Q8N6S5|AR6P6_HUMAN ADP-ribosylation factor-like protein 6-interacting protein 6 OS=Homo sapiens GN=ARL6IP6 PE=1 SV=1	2	0.0973451	13.4481	7.94136	NA	NA	NA	NA	NA	12.2143	11.9715	11.3301	12.8027	13.0242	12.7117	12.9205	12.8498	11.6563	9.97176	10.4323	12.314	6.51827	12.5376	10.5885	13.0069	10.2282	11.5439	10.2878	NA	11.1452	12.875	9.36594	NA	12.2189	11.8764	12.1417	11.6331	7.98595	NA	9.35336	10.9592	NA	NA	NA	NA	9.9596	10.2143	12.4245	10.0461
sp|P10398|ARAF_HUMAN Serine/threonine-protein kinase A-Raf OS=Homo sapiens GN=ARAF PE=1 SV=2	13	0.267327	13.2564	10.7993	11.9481	14.7192	12.6929	13.3542	12.2467	12.5376	12.9853	4.5749	9.41315	11.3159	12.9304	11.3826	12.5577	12.5565	12.6883	13.9993	12.0312	11.5198	14.8186	12.0348	12.0128	12.3938	7.20002	10.206	13.0682	14.0994	13.4002	14.7907	14.204	13.2823	14.9355	14.1931	14.2481	13.4375	13.2496	14.6931	8.80466	11.043	13.2539	13.528	11.3008	13.3993	14.2213	12.607	13.5286
sp|Q96P48|ARAP1_HUMAN Arf-GAP with Rho-GAP domain, ANK repeat and PH domain-containing protein 1 OS=Homo sapiens GN=ARAP1 PE=1 SV=3	22	0.18069	12.1936	12.7402	12.4454	12.2719	12.5044	10.775	7.09836	12.4895	13.8352	11.7191	13.0583	12.3589	11.9912	13.6368	13.1614	12.068	12.2074	12.3501	12.042	12.3623	12.402	12.8648	12.4634	12.8815	6.71372	NA	12.7439	11.748	12.6873	11.6678	NA	12.1907	12.558	12.9139	13.0532	12.4314	11.5555	13.3889	7.57042	10.184	12.5221	12.4795	12.2161	5.82574	12.0408	11.842	13.4913
sp|P25098|ARBK1_HUMAN Beta-adrenergic receptor kinase 1 OS=Homo sapiens GN=GRK2 PE=1 SV=2	24	0.355588	13.2861	12.7532	13.5458	12.5889	11.96	13.5021	14.2587	13.4384	14.187	10.7025	14.1787	13.3473	14.9258	12.9325	13.7299	14.3949	14.156	13.8558	12.8733	12.5111	13.7755	13.812	13.9371	12.628	13.641	13.723	13.3	14.3869	13.922	12.9313	12.3612	13.0212	13.8501	12.8163	12.6141	13.0782	13.9656	13.84	14.1699	11.642	13.655	13.3727	13.8892	13.9111	13.5024	15.0761	14.807
sp|Q92747|ARC1A_HUMAN Actin-related protein 2/3 complex subunit 1A OS=Homo sapiens GN=ARPC1A PE=2 SV=2	16	0.432432	15.7571	14.4743	14.5214	14.7872	14.0907	14.6771	14.0679	14.8059	14.8983	14.3073	15.373	14.7826	15.2294	14.604	14.6157	15.2178	15.1894	15.0852	14.9685	14.2697	14.8461	14.533	15.3614	13.9235	13.5066	14.6109	14.132	15.4829	14.9396	15.2176	14.4025	14.4502	14.9311	14.1306	13.603	14.3625	14.936	14.1192	14.5112	13.8185	14.5597	13.8491	15.1127	14.594	14.8116	14.9458	13.9694
sp|O15143|ARC1B_HUMAN Actin-related protein 2/3 complex subunit 1B OS=Homo sapiens GN=ARPC1B PE=1 SV=3	10	0.295699	14.9714	15.0321	14.2218	14.3806	14.989	13.817	13.2077	14.5122	15.5313	14.7331	15.9271	14.9935	14.2194	14.6319	15.394	14.3992	13.5831	13.7427	13.6132	14.2295	13.8457	15.4472	13.9342	13.9268	13.5494	13.1041	13.2942	14.1142	15.0786	13.7816	11.1654	13.954	14.2918	14.2575	14.2519	13.5452	10.6513	14.9604	13.6138	12.6688	13.5306	13.6116	12.5186	13.2996	13.8523	10.6703	14.1181
sp|Q8IWT0|ARCH_HUMAN Protein archease OS=Homo sapiens GN=ZBTB8OS PE=1 SV=2	3	0.173653	9.31154	0.349313	7.14782	9.18948	3.41473	NA	10.241	10.9881	11.0573	4.90756	9.76034	9.52188	NA	NA	8.53741	9.77157	NA	NA	9.77976	2.5751	12.9292	11.4782	10.6302	NA	NA	9.78981	NA	12.5854	9.15577	NA	13.5202	8.96747	12.3243	5.98942	12.1486	9.58011	NA	11.4715	NA	NA	9.80386	NA	9.69833	11.4866	NA	9.51377	10.9131
#REF!	11	0.640884	17.5324	16.3124	17.0733	17.6541	17.3042	17.9046	17.1857	17.9696	17.4674	15.6481	17.9491	16.3037	18.0689	16.92	17.5843	17.5539	15.0441	16.6429	16.9559	16.9299	18.1012	17.6864	17.3676	14.6588	14.9207	15.6727	15.204	18.1818	17.8619	17.6726	16.8328	17.3502	17.9321	17.3286	17.8443	17.6492	17.4139	17.6168	16.8771	15.265	16.8011	15.3583	16.976	16.5345	17.7358	18.3146	17.8402
sp|P18085|ARF4_HUMAN ADP-ribosylation factor 4 OS=Homo sapiens GN=ARF4 PE=1 SV=3	5	0.605556	16.7791	14.3416	15.6982	15.5829	15.8549	16.3717	15.6058	16.5677	16.6312	12.4942	17.3458	14.9575	16.9854	15.7058	16.2571	16.1413	14.0159	15.2523	15.1687	15.6187	15.3391	15.5348	14.8923	10.5473	12.4681	13.5775	13.6944	16.2887	15.447	15.6977	15.9102	15.6954	15.6055	15.4524	15.9792	15.5918	15.3574	15.9192	14.7811	13.4284	14.7467	14.5727	14.2182	14.5307	15.9416	15.7577	15.9571
sp|P84085|ARF5_HUMAN ADP-ribosylation factor 5 OS=Homo sapiens GN=ARF5 PE=1 SV=2	5	0.566667	14.6587	14.4875	14.6664	16.1066	15.336	15.8067	13.6706	15.7008	15.3369	13.6847	15.8329	13.7697	15.5373	14.3616	15.3483	15.3978	12.1057	14.0281	13.8038	13.1351	14.4749	14.2659	12.1754	13.2337	12.4936	NA	13.4141	14.5655	14.2259	12.5643	NA	14.0339	13.2676	11.6206	13.5218	14.6243	14.7302	14.114	13.4545	12.3519	13.8747	12.6441	11.4803	14.5826	13.8089	15.4109	12.0892
sp|P62330|ARF6_HUMAN ADP-ribosylation factor 6 OS=Homo sapiens GN=ARF6 PE=1 SV=2	6	0.445714	13.9826	12.7731	12.9332	13.4942	12.899	14.9569	13.1638	14.5528	14.3724	12.1843	14.337	12.865	15.0103	13.318	13.4685	13.9797	11.1857	13.5461	13.7741	13.6299	14.6749	13.5575	13.4898	11.3281	12.3787	12.666	12.0422	13.8832	13.7665	14.361	12.2363	13.6607	13.6189	13.3399	13.11	13.3163	13.3779	13.615	12.0564	12.6756	11.6669	12.261	12.0411	12.142	12.9869	14.4045	13.136
sp|Q8N6T3|ARFG1_HUMAN ADP-ribosylation factor GTPase-activating protein 1 OS=Homo sapiens GN=ARFGAP1 PE=1 SV=2	12	0.485222	13.0325	11.4226	11.7812	12.3976	12.5842	12.579	11.5541	12.8835	11.796	11.1157	13.468	11.1455	12.86	12.3796	13.0212	11.3654	NA	NA	11.2725	11.7979	12.3505	12.2607	12.4403	10.7366	11.2068	11.696	NA	12.7929	11.9931	11.9145	NA	12.9385	12.2669	12.4897	12.3318	12.4611	10.6732	11.8032	11.6689	NA	11.3377	11.3531	10.205	11.7777	12.1793	14.1885	12.691
sp|Q8N6H7|ARFG2_HUMAN ADP-ribosylation factor GTPase-activating protein 2 OS=Homo sapiens GN=ARFGAP2 PE=1 SV=1	23	0.410749	14.735	13.239	14.634	14.8512	14.3882	15.0048	13.015	14.4929	14.6139	13.6075	14.9838	12.4735	14.6764	13.704	14.1293	14.5004	13.5799	13.3597	13.0658	12.8442	14.1822	13.4125	14.6849	14.2434	14.6235	14.632	14.0809	14.6106	13.99	14.4864	12.4272	14.021	14.2876	13.5158	13.1496	13.5713	14.7739	13.9381	14.6176	12.5023	13.5983	13.6211	14.3025	14.4416	13.6882	14.8705	12.9149
sp|Q9NP61|ARFG3_HUMAN ADP-ribosylation factor GTPase-activating protein 3 OS=Homo sapiens GN=ARFGAP3 PE=1 SV=1	17	0.436047	14.2079	12.8449	14.4641	15.1671	14.4309	15.4913	14.559	14.3296	14.2895	13.2938	14.026	12.1962	15.1872	13.2433	13.8862	15.1073	12.2841	13.6268	13.3367	13.8529	13.7822	13.3231	14.2264	12.7748	13.0552	14.1722	13.5607	14.8525	13.6038	14.64	13.5082	14.0859	13.4737	13.5628	14.2038	14.6685	14.2322	14.4175	14.4849	12.0707	13.7824	12.8551	13.1175	13.7394	13.2777	14.0612	13.3249
sp|P53367|ARFP1_HUMAN Arfaptin-1 OS=Homo sapiens GN=ARFIP1 PE=1 SV=2	17	0.541555	14.037	13.1333	13.7197	14.2213	13.703	14.6358	13.6409	15.0497	14.6382	13.0925	14.0932	12.1094	14.5805	13.8847	13.7308	14.4949	13.2041	14.6281	11.9226	13.3661	14.2512	13.5031	14.2549	12.9353	12.7757	13.3718	13.1308	14.5928	13.9397	14.353	11.6099	14.0399	14.2645	13.3753	14.2602	14.239	14.0841	13.5915	13.6245	11.0947	12.594	12.6861	13.7348	13.291	14.4154	15.4435	13.5517
sp|P53365|ARFP2_HUMAN Arfaptin-2 OS=Homo sapiens GN=ARFIP2 PE=1 SV=1	11	0.340176	13.3798	7.68459	12.9255	13.1265	12.5778	13.8429	13.3339	14.2696	12.673	12.003	11.5748	9.95072	13.5045	12.1611	12.0056	13.0946	NA	14.6154	9.61317	13.9175	12.3992	NA	12.7938	10.3966	12.2416	12.4784	NA	13.0892	8.36799	11.9914	11.8297	13.0491	10.5791	14.3592	11.7741	13.4349	12.5385	14.7594	8.92769	11.8135	11.0356	12.1996	13.5275	14.4753	11.9253	13.333	12.3553
sp|A5YM69|ARG35_HUMAN Rho guanine nucleotide exchange factor 35 OS=Homo sapiens GN=ARHGEF35 PE=1 SV=1	6	0.157025	NA	NA	2.21003	-1.87209	-1.10989	NA	NA	7.08586	6.34585	NA	7.59237	NA	NA	NA	NA	4.62782	NA	NA	NA	NA	NA	NA	10.6295	NA	NA	NA	NA	NA	NA	NA	NA	NA	13.0339	NA	NA	NA	NA	NA	NA	NA	NA	NA	NA	NA	NA	NA	NA
sp|Q9HCE6|ARGAL_HUMAN Rho guanine nucleotide exchange factor 10-like protein OS=Homo sapiens GN=ARHGEF10L PE=1 SV=3	4	0.0531665	12.0459	NA	11.0707	12.137	11.2939	NA	10.6331	11.6423	11.461	NA	11.7773	10.4696	NA	11.0729	NA	11.3874	13.4624	11.7449	9.79742	10.6879	NA	12.2644	NA	10.8462	12.9561	12.8096	12.4569	NA	NA	11.739	NA	11.5391	11.7165	NA	NA	10.5528	NA	NA	11.0938	11.5488	NA	12.8336	NA	10.8135	NA	NA	12.0358
sp|P05089|ARGI1_HUMAN Arginase-1 OS=Homo sapiens GN=ARG1 PE=1 SV=2	4	0.127329	10.8332	8.48299	12.6928	9.03249	10.9327	NA	10.1495	9.38621	10.7916	NA	8.64819	12.5026	NA	11.0785	11.1256	11.6851	12.3946	13.253	12.2764	11.1084	11.0027	NA	11.1042	13.1517	12.4529	11.7746	12.9973	12.0464	12.6101	11.8691	13.4826	11.8045	12.062	11.8753	12.0078	9.78539	15.8747	10.0765	11.1821	8.36488	12.7315	11.2064	11.8045	11.3226	12.993	12.8571	12.6457
sp|P78540|ARGI2_HUMAN Arginase-2, mitochondrial OS=Homo sapiens GN=ARG2 PE=1 SV=1	13	0.415254	16.7036	13.0939	17.4269	17.6959	16.9451	17.559	17.5996	11.3705	12.5312	12.9923	11.2266	14.3258	18.0558	14.4174	11.8888	19.4249	15.0373	16.4541	15.7344	12.3054	13.2416	12.6655	13.3981	12.4455	15.6698	14.0798	17.4495	18.1309	14.3203	16.9829	12.1488	10.8434	8.80481	11.7181	10.5933	19.0758	16.1303	13.7055	16.7067	10.4312	15.5832	12.8113	14.5316	16.2057	18.4979	18.567	11.4847
sp|Q9NWB6|ARGL1_HUMAN Arginine and glutamate-rich protein 1 OS=Homo sapiens GN=ARGLU1 PE=1 SV=1	6	0.172161	15.82	12.5247	12.082	13.7386	11.5026	13.2098	14.0199	15.2381	15.2333	14.0073	15.3797	14.139	15.126	14.8789	15.2798	15.3808	9.20257	12.4297	14.3149	14.0204	15.0706	11.4701	12.2259	12.7075	10.7012	12.4998	11.7118	12.0021	12.4971	9.39144	12.857	10.2176	11.6057	12.4001	14.3341	NA	11.4166	12.8294	10.6992	14.2411	14.2804	14.1797	14.845	11.9558	12.7813	16.1016	14.8084
sp|Q5SW96|ARH_HUMAN Low density lipoprotein receptor adapter protein 1 OS=Homo sapiens GN=LDLRAP1 PE=1 SV=3	4	0.159091	8.74872	13.4546	13.4629	13.2993	13.1896	13.5586	7.99856	11.4116	10.9328	12.1924	5.23648	NA	13.6838	13.0462	13.6754	NA	13.7811	NA	NA	NA	NA	6.37503	12.9999	10.1223	NA	11.1995	NA	NA	5.66087	15.2729	NA	0.333473	10.5568	NA	8.45963	10.7829	NA	13.8382	NA	NA	NA	NA	11.0477	NA	14.6108	NA	14.5543
sp|A1IGU5|ARH37_HUMAN Rho guanine nucleotide exchange factor 37 OS=Homo sapiens GN=ARHGEF37 PE=2 SV=2	18	0.296296	12.9017	13.0745	11.1294	12.3712	12.7597	12.5939	11.8052	12.5648	11.2925	10.1863	11.1436	13.1894	11.2812	12.4346	11.4145	12.4524	12.8082	11.8759	12.9535	12.3533	11.7721	12.0751	11.7609	13.2174	11.0611	13.6416	11.381	12.4447	12.3458	NA	NA	12.1265	10.603	11.4073	10.1626	12.0436	11.9358	11.6833	13.417	NA	11.7031	10.9171	11.0302	13.8997	12.6408	12.1097	10.8405
sp|Q8TER5|ARH40_HUMAN Rho guanine nucleotide exchange factor 40 OS=Homo sapiens GN=ARHGEF40 PE=1 SV=3	10	0.0789993	10.682	11.9105	11.6017	11.3299	10.3429	7.88715	NA	9.38516	10.9073	NA	9.82481	10.73	11.1995	11.2922	11.1628	11.0547	10.7183	10.9849	11.1572	10.8752	NA	10.4752	11.2208	11.6522	10.5859	11.3223	11.6294	11.277	11.9315	11.2851	NA	10.9596	11.0025	11.062	8.98754	10.8892	9.98382	11.1302	NA	10.9611	11.32	11.4034	10.3435	11.5595	10.8411	10.0237	NA
sp|Q92888|ARHG1_HUMAN Rho guanine nucleotide exchange factor 1 OS=Homo sapiens GN=ARHGEF1 PE=1 SV=2	27	0.336623	11.67	12.4585	11.7589	12.2319	12.7845	11.6499	11.3911	12.3166	12.1565	11.3033	13.4958	11.0904	11.586	11.509	12.1475	12.5999	13.0028	11.9592	13.2637	10.783	12.8926	14.4417	13.9348	13.044	12.9919	13.5883	13.4615	13.017	14.0524	12.5364	NA	12.9427	13.8476	12.6346	12.826	12.4598	12.9041	14.2236	11.5755	13.2298	12.929	13.5483	13.0588	13.8361	12.7556	12.8895	12.6791
sp|Q92974|ARHG2_HUMAN Rho guanine nucleotide exchange factor 2 OS=Homo sapiens GN=ARHGEF2 PE=1 SV=4	22	0.240365	12.5433	11.6591	11.5907	11.1984	11.4475	10.8518	12.2009	15.1607	12.2713	9.93231	13.0369	12.0448	11.4891	11.4566	12.4212	10.8488	12.0225	12.6098	12.3576	11.0088	13.2949	13.7484	13.1047	12.2619	11.7529	11.3057	12.7648	12.3018	12.0872	12.3943	12.4505	13.7359	12.3595	11.3254	12.2503	14.1097	12.257	14.3438	11.3401	13.106	14.4073	14.244	13.9556	14.6989	13.7922	14.7805	14.1226
sp|Q12774|ARHG5_HUMAN Rho guanine nucleotide exchange factor 5 OS=Homo sapiens GN=ARHGEF5 PE=1 SV=3	7	0.100188	8.08893	6.7286	NA	NA	7.67508	10.2911	NA	10.0658	9.61515	NA	7.01578	NA	9.62446	NA	NA	9.15534	NA	NA	4.9784	NA	10.9641	9.76337	9.88933	NA	NA	8.2929	9.90481	NA	6.97957	9.58175	NA	7.9861	10.8655	NA	NA	5.33283	NA	12.9191	6.39727	NA	NA	NA	NA	NA	8.87485	5.7387	NA
sp|Q15052|ARHG6_HUMAN Rho guanine nucleotide exchange factor 6 OS=Homo sapiens GN=ARHGEF6 PE=1 SV=2	13	0.168814	12.4095	12.871	11.9734	12.044	11.9434	11.7481	11.4754	12.3666	12.9999	11.7638	12.0888	12.3026	12.4931	12.1723	12.7683	11.8159	11.432	10.6646	12.4055	12.4828	12.7977	13.7056	12.1905	12.197	12.3778	8.90599	7.2673	12.8633	13.0183	12.6883	12.7783	12.2009	12.712	12.2469	12.3718	NA	11.888	13.3478	12.0135	10.8164	11.821	11.7332	12.3849	11.0991	12.1526	12.6016	12.1726
sp|Q14155|ARHG7_HUMAN Rho guanine nucleotide exchange factor 7 OS=Homo sapiens GN=ARHGEF7 PE=1 SV=2	14	0.240349	12.8607	11.8469	11.9583	12.5192	12.4672	11.8214	10.8965	12.5402	12.6072	10.5102	11.4309	11.8473	12.0894	11.9204	12.5705	12.1294	5.43351	11.9464	12.2074	11.026	11.9686	12.8963	12.6186	NA	10.6576	10.3334	10.9721	12.2969	12.4052	11.8838	NA	11.1341	12.1544	11.629	11.6573	11.9675	11.0102	12.0516	12.1548	11.0395	11.6526	10.8944	12.6037	12.2424	11.7581	11.897	12.4385
sp|O15085|ARHGB_HUMAN Rho guanine nucleotide exchange factor 11 OS=Homo sapiens GN=ARHGEF11 PE=1 SV=1	19	0.178055	9.81851	11.5125	8.85871	10.6513	12.3357	7.95962	NA	10.3231	10.5876	9.13344	11.4662	10.8485	6.52073	9.67416	10.1659	10.5433	11.0332	13.479	10.0735	10.1658	11.2156	11.0619	11.854	9.73822	10.2038	11.5963	5.24372	11.0999	11.8196	11.2125	NA	10.7603	10.6673	10.6953	10.9621	10.3416	10.3792	10.5548	11.1708	NA	11.5764	11.53	10.8732	11.5099	10.7856	10.8258	10.9167
sp|Q9NZN5|ARHGC_HUMAN Rho guanine nucleotide exchange factor 12 OS=Homo sapiens GN=ARHGEF12 PE=1 SV=1	30	0.232513	13.1361	13.1333	13.2007	12.7345	11.7558	12.7622	13.6377	11.6968	13.447	12.5742	13.3803	12.0051	13.1717	12.6861	13.4158	12.9987	13.6234	12.5647	13.0917	12.3418	13.3587	13.0847	12.38	13.2992	15.8586	13.6673	15.2427	13.1465	13.2377	12.9596	13.6876	12.564	13.0124	13.9337	12.6571	12.1077	13.2792	12.5315	13.0649	15.0674	12.3404	12.7434	13.0895	13.5876	12.8678	12.5958	13.7231
sp|Q5VV41|ARHGG_HUMAN Rho guanine nucleotide exchange factor 16 OS=Homo sapiens GN=ARHGEF16 PE=1 SV=1	20	0.318759	10.8442	NA	10.9516	10.5055	1.36392	10.2672	11.0037	8.5403	9.50041	NA	10.246	NA	10.1522	6.86956	11.4575	10.5665	13.0794	12.4392	11.3351	5.83809	11.5237	10.395	9.53434	12.6803	11.8349	10.6496	13.1502	11.2824	10.9276	10.7163	NA	10.6434	10.9298	10.1221	NA	10.7675	8.81129	NA	11.8123	NA	9.07566	8.08523	11.586	12.0865	11.5491	9.86767	12.2212
sp|Q96PE2|ARHGH_HUMAN Rho guanine nucleotide exchange factor 17 OS=Homo sapiens GN=ARHGEF17 PE=1 SV=1	35	0.217644	12.0202	11.1113	11.1764	11.3389	10.5684	8.32743	NA	6.51793	10.2517	9.7218	11.1065	11.6553	11.7016	10.7195	11.3054	10.3206	11.3665	11.7447	10.4652	10.8586	11.2421	11.4276	11.5499	11.1699	11.406	6.85335	11.2381	10.8028	10.6779	10.9992	NA	9.36407	6.05228	11.5664	10.439	10.2863	10.7289	10.088	11.3044	11.4698	11.0016	11.7867	9.454	11.7207	11.1269	NA	12.2287
sp|Q6ZSZ5|ARHGI_HUMAN Rho guanine nucleotide exchange factor 18 OS=Homo sapiens GN=ARHGEF18 PE=1 SV=3	12	0.129582	12.5054	11.782	13.1839	10.0641	13.1874	11.3146	10.9214	12.5753	11.3058	9.39767	10.3402	12.0717	5.404	11.8147	12.4392	8.00134	10.1921	NA	10.8444	13.0271	NA	8.11733	11.8216	NA	9.05425	11.5684	NA	10.355	11.8842	11.2228	NA	NA	12.1371	NA	NA	NA	NA	11.0552	12.4357	NA	5.52229	NA	9.90419	NA	NA	9.60739	10.8133
sp|Q86VW2|ARHGP_HUMAN Rho guanine nucleotide exchange factor 25 OS=Homo sapiens GN=ARHGEF25 PE=1 SV=2	4	0.0844828	10.1556	13.2855	11.7404	12.717	13.1519	12.0911	8.93223	12.5404	12.4682	8.51961	10.1075	14.1526	10.5011	15.7527	8.55658	6.27869	14.3509	NA	11.7234	14.9283	6.54054	NA	13.8923	4.12173	NA	2.67116	NA	13.158	NA	12.799	NA	9.99709	NA	1.06808	12.7067	12.9232	11.6982	NA	NA	NA	NA	NA	NA	NA	13.4051	12.4829	NA
sp|Q9NX46|ARHL2_HUMAN Poly(ADP-ribose) glycohydrolase ARH3 OS=Homo sapiens GN=ADPRHL2 PE=1 SV=1	10	0.336088	12.9255	13.0966	13.0944	13.4706	13.0778	13.2636	13.3629	13.2488	13.8789	10.9471	12.7997	12.8177	12.9802	12.2063	13.0924	13.4432	13.2758	12.6921	12.897	11.38	13.3084	13.0302	13.1645	13.2068	12.0285	12.8688	13.005	13.0684	13.6372	11.7188	NA	12.6799	13.3144	11.3427	12.9995	13.1961	13.1693	13.7536	12.7555	11.3538	12.6157	11.7515	12.8016	14.0544	12.8469	14.4385	12.6208
sp|Q9Y4X5|ARI1_HUMAN E3 ubiquitin-protein ligase ARIH1 OS=Homo sapiens GN=ARIH1 PE=1 SV=2	6	0.147217	11.4784	10.4248	11.5444	10.6747	11.3306	9.27541	11.3475	10.6724	12.2334	9.5886	11.3361	10.9707	11.4754	9.23109	10.7856	11.2395	10.8873	10.4344	9.94869	11.3178	10.463	11.7355	10.8196	10.1814	9.48815	10.6061	NA	10.6049	11.5716	11.3812	NA	10.5875	11.5067	10.2221	10.9421	10.9222	10.8688	8.59321	10.4789	NA	9.72003	9.0568	11.3323	10.9509	9.71255	11.7416	11.146
sp|O14497|ARI1A_HUMAN AT-rich interactive domain-containing protein 1A OS=Homo sapiens GN=ARID1A PE=1 SV=3	32	0.182932	13.3089	10.9291	12.5476	11.9329	12.0181	13.4059	12.4801	13.1929	12.7368	14.1593	13.9199	10.9389	13.7072	13.5835	14.122	13.3741	13.2652	14.531	13.5513	11.1184	12.6647	12.0472	13.3751	12.6084	12.0197	13.2345	12.1941	13.2327	13.0619	12.5669	14.559	13.1201	14.0401	11.8759	12.0347	12.9101	12.2446	13.6387	12.1926	10.984	12.4001	11.9182	13.0142	13.4883	12.1713	15.0022	13.1454
sp|Q8NFD5|ARI1B_HUMAN AT-rich interactive domain-containing protein 1B OS=Homo sapiens GN=ARID1B PE=1 SV=2	22	0.139535	9.11063	11.4624	10.7896	12.7481	8.79161	11.2058	10.2061	11.7301	11.1325	10.8956	7.57033	7.34661	12.9213	11.8459	11.0637	11.9924	12.4807	12.215	12.8895	12.0037	12.3893	11.9251	9.54634	11.7197	12.7526	12.5214	12.3377	13.9821	13.2101	12.3942	13.9183	12.3877	12.7084	13.0869	12.5133	10.5379	12.8455	11.8087	13.3997	-0.0606248	11.8795	12.7999	12.3738	13.8614	13.1338	8.47036	12.0342
sp|Q99856|ARI3A_HUMAN AT-rich interactive domain-containing protein 3A OS=Homo sapiens GN=ARID3A PE=1 SV=2	2	0.0337268	10.5997	NA	NA	NA	NA	0.786363	0.278474	3.91551	NA	NA	NA	NA	NA	NA	NA	NA	NA	NA	NA	NA	NA	NA	NA	NA	NA	NA	NA	NA	NA	NA	10.0261	NA	5.26401	NA	NA	NA	NA	NA	NA	NA	NA	NA	NA	5.72532	NA	11.5405	NA
sp|P29374|ARI4A_HUMAN AT-rich interactive domain-containing protein 4A OS=Homo sapiens GN=ARID4A PE=1 SV=3	12	0.129674	12.3676	NA	NA	12.2835	11.7035	8.50552	NA	11.0511	13.0417	NA	10.4967	NA	12.0818	9.84173	10.8119	11.4412	NA	NA	NA	NA	15.0747	11.2276	NA	NA	-0.0888881	NA	NA	NA	11.7853	12.4079	NA	15.896	16.4739	11.6178	NA	12.7486	NA	NA	NA	NA	NA	NA	12.2392	12.1339	NA	15.6095	NA
sp|Q4LE39|ARI4B_HUMAN AT-rich interactive domain-containing protein 4B OS=Homo sapiens GN=ARID4B PE=1 SV=2	11	0.108994	13.1761	9.12484	NA	8.57037	NA	NA	NA	NA	NA	9.30177	12.5261	NA	NA	NA	-0.993132	1.03781	NA	9.61919	2.69741	NA	7.77018	8.04759	6.77655	NA	NA	9.97684	NA	9.28144	6.31944	7.58084	NA	NA	NA	NA	NA	NA	9.44102	NA	NA	NA	NA	NA	4.83716	9.28533	5.82885	3.17291	7.99678
sp|Q14865|ARI5B_HUMAN AT-rich interactive domain-containing protein 5B OS=Homo sapiens GN=ARID5B PE=1 SV=3	7	0.0681818	11.8446	8.84728	9.08391	NA	9.41079	10.2312	11.0866	11.5074	10.2427	NA	10.7962	7.59867	10.4873	10.8948	10.1218	11.0401	12.3111	11.5613	NA	11.3469	11.2958	10.9531	11.815	11.3552	11.8683	12.2697	12.6108	11.2296	11.7272	12.0397	NA	11.0715	11.1999	12.3276	11.7233	11.3553	11.3318	NA	12.4795	10.2233	11.6858	12.3532	11.5058	NA	NA	11.5694	NA
sp|Q68CP9|ARID2_HUMAN AT-rich interactive domain-containing protein 2 OS=Homo sapiens GN=ARID2 PE=1 SV=2	14	0.106267	11.7311	NA	10.3146	10.6722	8.74311	9.99742	8.43666	10.8216	11.8144	5.24198	12.3103	NA	11.4108	10.3	11.0366	11.1318	NA	NA	NA	NA	11.1531	12.3415	11.203	NA	10.5557	11.4132	NA	10.5822	11.0342	11.9214	NA	NA	11.4485	11.0788	10.7171	NA	NA	10.3683	8.95988	8.12306	NA	NA	9.73446	3.16327	11.1133	11.4609	10.0526
sp|Q9Y4B4|ARIP4_HUMAN Helicase ARIP4 OS=Homo sapiens GN=RAD54L2 PE=1 SV=4	4	0.0299932	10.9255	NA	1.59935	NA	NA	NA	NA	NA	8.48608	NA	10.7064	NA	NA	NA	NA	7.37417	NA	NA	NA	NA	-1.89751	8.88737	NA	NA	NA	NA	NA	NA	9.08733	NA	NA	NA	9.65188	NA	NA	NA	NA	NA	NA	NA	NA	NA	NA	NA	NA	NA	NA
sp|O43488|ARK72_HUMAN Aflatoxin B1 aldehyde reductase member 2 OS=Homo sapiens GN=AKR7A2 PE=1 SV=3	11	0.284123	16.153	16.0358	17.2376	16.0083	16.3293	17.0444	16.105	15.8338	15.3151	15.6081	15.8554	15.7516	15.8887	14.909	15.8415	16.444	13.6557	15.1847	15.6502	14.3466	15.6939	15.47	16.2086	15.4901	14.9714	15.7513	15.7749	15.7208	15.2626	15.8125	12.7662	15.4681	15.739	14.2534	16.3756	15.9637	16.1971	15.2926	16.209	14.3141	15.6168	15.5734	15.9155	15.0057	14.7768	17.306	15.126
sp|P40616|ARL1_HUMAN ADP-ribosylation factor-like protein 1 OS=Homo sapiens GN=ARL1 PE=1 SV=1	5	0.331492	14.457	12.3174	13.4109	13.6036	13.0072	14.1179	13.8563	14.8666	13.7776	12.2246	13.9224	12.9411	14.6245	13.1927	13.7781	13.932	11.8926	11.9258	12.7546	12.5558	13.0299	12.4365	12.495	NA	NA	10.4623	12.3458	13.9542	12.2227	13.5328	13.8511	13.8257	14.5986	11.2777	12.5397	14.1206	12.2733	13.2859	10.5067	NA	12.7574	NA	11.9427	3.29448	14.9312	13.1069	13.3716
sp|Q9NXU5|ARL15_HUMAN ADP-ribosylation factor-like protein 15 OS=Homo sapiens GN=ARL15 PE=1 SV=1	4	0.215686	11.3711	8.61218	12.6003	12.657	11.6361	13.299	11.8884	13.165	12.8583	11.419	11.7074	10.8859	12.7177	12.002	11.4154	12.5184	13.5524	10.207	11.1839	11.0674	12.4535	9.27628	11.2552	12.3821	13.1482	11.6989	12.0326	10.6949	12.0964	12.9574	NA	11.4124	12.1665	11.7776	11.8733	8.08869	7.17611	12.0447	11.8732	10.9685	11.7934	9.98364	11.8035	10.6332	11.5786	11.0997	12.0857
sp|P36404|ARL2_HUMAN ADP-ribosylation factor-like protein 2 OS=Homo sapiens GN=ARL2 PE=1 SV=4	7	0.429348	13.4696	12.755	13.1898	13.4362	12.9884	12.503	12.8131	13.514	14.841	10.9873	14.9967	13.0248	13.5409	13.0501	13.8228	13.2235	11.6002	12.2624	12.6223	13.0193	13.4606	12.457	11.6509	11.8376	10.3439	11.9797	NA	13.016	13.1149	12.4078	12.7267	12.9495	13.5529	13.4931	13.7808	13.1953	12.0168	13.0921	11.8396	11.2017	12.4246	11.4782	13.5358	12.6542	12.4334	12.9569	13.0583
sp|P36405|ARL3_HUMAN ADP-ribosylation factor-like protein 3 OS=Homo sapiens GN=ARL3 PE=1 SV=2	10	0.582418	13.193	12.604	12.0108	11.9203	12.871	11.6062	13.3377	12.0724	9.34962	10.9507	11.241	12.469	13.3012	12.4153	12.4537	13.3955	9.81046	11.9521	10.0308	12.2806	12.3772	13.1961	12.7857	12.76	12.3294	13.5487	12.1633	12.8635	12.1447	12.1166	NA	11.7423	12.941	11.9299	12.2459	12.0666	12.5372	12.1324	11.9263	12.3402	12.807	11.8101	12.5136	12.3969	12.5554	10.8138	12.6861
sp|Q9H0F7|ARL6_HUMAN ADP-ribosylation factor-like protein 6 OS=Homo sapiens GN=ARL6 PE=1 SV=1	3	0.204301	3.79559	NA	NA	NA	NA	NA	NA	NA	NA	2.5624	3.3068	NA	NA	NA	NA	5.25123	NA	NA	NA	NA	NA	NA	NA	NA	NA	NA	NA	10.1024	NA	NA	NA	NA	10.451	NA	NA	NA	NA	NA	NA	NA	NA	NA	6.83509	11.648	9.98187	NA	NA
sp|Q96BM9|ARL8A_HUMAN ADP-ribosylation factor-like protein 8A OS=Homo sapiens GN=ARL8A PE=1 SV=1	8	0.44086	13.8568	12.2833	12.7763	12.692	15.414	12.3251	14.2999	14.0984	13.9938	14.4625	15.079	14.1554	14.2893	13.2973	13.9006	13.9564	13.1373	10.6268	11.627	10.8025	13.7658	14.0768	12.7596	11.5062	13.2295	10.7106	10.0411	13.2251	12.4525	10.3239	11.2532	13.028	13.3986	13.2881	12.5294	13.6349	12.9512	12.6624	12.1066	11.0086	13.3528	NA	13.2267	12.8151	13.8345	11.3485	12.9405
sp|Q9NVJ2|ARL8B_HUMAN ADP-ribosylation factor-like protein 8B OS=Homo sapiens GN=ARL8B PE=1 SV=1	4	0.392473	13.7399	13.3614	13.4471	13.3158	11.9126	13.5088	9.64114	13.8457	13.2844	10.6059	13.8881	13.9051	13.5594	12.6414	13.2165	13.9331	14.4042	13.0703	13.7084	13.6062	14.2889	13.8199	14.0766	9.15287	15.0064	12.5713	12.5819	13.1583	13.2269	12.694	12.9923	14.2247	14.7131	12.994	14.3734	13.7184	12.7773	14.059	12.156	10.2109	13.3713	10.3744	13.5163	13.3498	14.2668	13.6101	12.7015
sp|P04424|ARLY_HUMAN Argininosuccinate lyase OS=Homo sapiens GN=ASL PE=1 SV=4	16	0.342672	13.8147	12.5919	14.0768	14.384	14.2667	14.3363	12.6461	15.1745	13.1682	13.0315	14.256	13.0835	13.8873	12.5204	13.5253	12.5426	13.0088	12.6909	13.1705	12.2617	13.7004	12.5098	13.7718	13.2661	14.4574	14.1702	13.7025	14.7546	13.7369	12.5588	NA	13.1277	14.5115	12.1575	14.887	13.3654	14.1466	12.5299	13.9878	12.9544	12.8288	12.65	13.1691	13.8171	12.0063	13.9579	13.2205
sp|Q8N2F6|ARM10_HUMAN Armadillo repeat-containing protein 10 OS=Homo sapiens GN=ARMC10 PE=1 SV=1	7	0.326531	14.4735	12.5933	13.4662	13.9038	14.1522	13.4603	13.0322	14.6964	14.4089	13.4068	13.5155	12.4891	13.5045	13.3038	13.8144	13.8313	14.2301	13.3146	12.5274	13.5865	15.3237	13.0699	14.6391	NA	13.7104	14.3468	13.5289	14.9308	14.3859	14.173	NA	14.7989	15.1424	13.9989	14.4532	15.5325	13.9682	13.8753	13.8608	11.7766	14.1074	14.1473	14.8035	15.1682	13.8441	14.0211	14.573
sp|Q9NVT9|ARMC1_HUMAN Armadillo repeat-containing protein 1 OS=Homo sapiens GN=ARMC1 PE=1 SV=1	4	0.237589	12.4387	11.6337	12.6386	13.5755	13.5288	12.9035	7.79845	14.1458	14.2427	12.7714	13.6151	12.5928	12.9837	12.3998	13.2964	12.4752	14.661	12.6112	13.4291	12.9653	12.61	12.1805	13.3489	14.2929	15.0559	14.8491	14.0388	12.3603	13.1848	12.6626	NA	12.7206	12.6691	13.2564	12.7142	13.0598	13.8613	12.7638	14.0783	13.6003	13.8318	14.1202	12.761	14.5514	12.3022	13.0142	13.0356
sp|Q96C12|ARMC5_HUMAN Armadillo repeat-containing protein 5 OS=Homo sapiens GN=ARMC5 PE=1 SV=2	2	0.0181818	15.0457	NA	16.1809	13.3184	12.4329	12.2923	10.8774	16.3211	NA	NA	14.3706	15.1743	14.0049	13.7014	13.5035	8.59757	NA	NA	15.1435	10.6667	14.6782	15.801	NA	12.6009	13.9174	14.2725	11.1685	14.345	NA	14.2008	12.3672	14.7727	15.599	13.0048	14.7439	15.4358	12.4438	NA	NA	11.4213	12.0377	NA	13.9074	12.084	NA	NA	14.3469
sp|Q6NXE6|ARMC6_HUMAN Armadillo repeat-containing protein 6 OS=Homo sapiens GN=ARMC6 PE=1 SV=2	5	0.115768	11.44	10.0518	9.43004	11.7986	11.7957	12.4548	11.3736	11.3236	11.5871	NA	12.3733	10.7588	12.9363	9.46663	12.7327	12.239	6.93472	9.72069	10.3442	11.7786	11.2183	NA	7.83276	NA	NA	9.92279	9.67967	12.2849	11.0121	11.6512	NA	10.6422	8.48296	9.23492	10.5398	12.0129	11.8368	9.92828	5.43169	NA	8.43872	NA	9.87881	10.5678	10.7123	13.3429	10.6293
sp|Q8IUR7|ARMC8_HUMAN Armadillo repeat-containing protein 8 OS=Homo sapiens GN=ARMC8 PE=1 SV=2	13	0.219911	12.8942	11.8439	12.0925	12.5995	12.3541	12.2219	NA	13.4544	12.1866	11.6797	13.2214	11.4609	12.2232	12.608	12.5907	12.948	13.1412	12.2792	12.6121	11.8268	12.0839	12.5344	13.8845	8.8996	13.2378	13.6274	13.5976	13.1818	13.1077	12.7015	NA	11.8261	13.0983	13.3287	12.5534	12.4128	12.1187	11.5248	13.0808	12.3432	11.9517	12.0246	12.4326	13.3361	12.8302	12.5981	12.195
sp|Q7Z3E5|ARMC9_HUMAN LisH domain-containing protein ARMC9 OS=Homo sapiens GN=ARMC9 PE=1 SV=2	8	0.110159	NA	NA	NA	NA	NA	NA	NA	NA	14.0307	NA	NA	NA	NA	NA	6.9398	13.1195	NA	10.2074	NA	NA	NA	NA	NA	NA	NA	NA	NA	11.2839	9.74042	14.1744	13.4172	10.4233	NA	NA	NA	NA	NA	NA	13.3872	NA	NA	NA	NA	10.1929	NA	NA	NA
sp|Q5T2E6|ARMD3_HUMAN Armadillo-like helical domain-containing protein 3 OS=Homo sapiens OX=9606 GN=ARMH3 PE=1 SV=1	6	0.121916	11.4246	-1.13084	9.02021	10.9992	9.87703	10.0637	10.6635	11.2539	9.71697	NA	10.7401	NA	11.1058	7.48019	9.78426	10.0959	NA	NA	NA	6.34888	10.6706	NA	NA	-1.17471	5.00386	10.8243	9.45684	11.1769	NA	7.02705	NA	NA	NA	NA	NA	9.97216	10.6307	NA	NA	NA	NA	NA	4.33434	NA	NA	7.09094	9.63352
sp|Q9H993|ARMT1_HUMAN Protein-glutamate O-methyltransferase OS=Homo sapiens GN=ARMT1 PE=1 SV=1	10	0.22449	NA	NA	NA	10.8098	-0.141176	10.4293	9.81119	9.62007	10.8206	NA	12.0175	9.08812	10.5736	NA	9.72029	NA	NA	NA	10.6206	NA	NA	11.5415	10.8346	10.9376	NA	NA	10.5727	10.8069	NA	11.5885	12.0874	10.3243	11.8407	NA	9.42347	12.6572	10.1302	10.6684	8.20117	NA	11.4815	10.8559	NA	11.3826	10.8405	NA	12.6763
sp|Q9P291|ARMX1_HUMAN Armadillo repeat-containing X-linked protein 1 OS=Homo sapiens GN=ARMCX1 PE=1 SV=1	7	0.192053	10.6847	12.1141	14.7401	12.81	12.2279	15.126	15.3461	15.4626	10.7893	13.7521	13.4809	11.2265	13.7888	10.1826	11.487	12.7769	NA	13.8855	11.235	10.6721	14.9262	15.1342	16.2268	14.3209	NA	14.9465	12.1305	15.4472	12.7842	12.4376	NA	15.2069	16.5601	10.5132	12.6817	14.4926	15.1331	14.8283	12.0652	13.6401	9.31264	14.0781	14.3212	14.0432	11.4048	16.3651	11.9992
sp|Q7L311|ARMX2_HUMAN Armadillo repeat-containing X-linked protein 2 OS=Homo sapiens GN=ARMCX2 PE=2 SV=1	6	0.113924	10.7211	NA	NA	NA	11.3074	NA	NA	11.762	11.823	13.4596	12.2563	10.5935	11.9299	11.2997	12.122	12.5362	NA	10.2948	NA	NA	11.7356	2.6685	NA	NA	NA	NA	NA	NA	12.8315	NA	10.4575	NA	11.7375	10.8598	16.4317	NA	NA	NA	NA	NA	13.4024	NA	4.79816	NA	12.4757	NA	10.2433
sp|Q9UH62|ARMX3_HUMAN Armadillo repeat-containing X-linked protein 3 OS=Homo sapiens GN=ARMCX3 PE=1 SV=1	11	0.332454	14.3885	12.0258	14.0173	14.3927	14.3723	13.2601	14.1447	13.1659	13.4982	13.7323	14.809	11.5539	14.6892	13.3456	15.1257	14.5123	13.9781	12.2564	12.1202	12.6763	13.4222	12.2829	13.0967	9.4298	10.7897	12.2386	14.1192	13.8161	13.3212	13.55	13.375	14.3279	12.7308	13.2766	12.9141	13.383	13.0099	13.4333	13.6188	11.8493	12.7918	10.7559	13.6939	13.7209	13.4206	13.5391	13.2186
sp|P27540|ARNT_HUMAN Aryl hydrocarbon receptor nuclear translocator OS=Homo sapiens GN=ARNT PE=1 SV=1	6	0.0912548	NA	NA	9.72936	4.46966	10.5281	11.9046	NA	7.15359	9.22363	-2.349	11.4732	NA	NA	NA	11.911	9.9261	NA	6.9366	NA	NA	10.682	10.053	7.40238	NA	NA	NA	NA	1.98221	NA	NA	NA	NA	13.5116	NA	NA	14.1175	NA	15.1918	NA	NA	NA	10.8729	NA	10.4518	NA	8.8945	11.9255
sp|Q86WX3|AROS_HUMAN Active regulator of SIRT1 OS=Homo sapiens GN=RPS19BP1 PE=1 SV=1	3	0.154412	11.742	NA	11.212	NA	NA	7.96344	10.8246	12.2992	11.5957	6.81379	12.3063	NA	NA	9.34648	10.44	11.6917	NA	NA	NA	NA	NA	NA	NA	NA	NA	NA	NA	10.9145	NA	11.0169	NA	11.5591	11.5353	10.1724	10.9334	NA	10.0002	11.4429	NA	NA	NA	NA	NA	11.6593	NA	NA	NA
sp|Q9NZ32|ARP10_HUMAN Actin-related protein 10 OS=Homo sapiens GN=ACTR10 PE=1 SV=1	6	0.201439	13.1412	12.3689	12.641	12.5722	12.1107	11.847	10.7339	11.8383	13.0317	11.9578	13.3987	12.6631	12.8542	13.096	13.3222	13.5426	11.4187	11.6361	12.7086	13.0281	12.0792	12.8265	12.937	11.1944	12.0922	12.9042	12.0232	11.9104	13.2896	12.1845	11.5384	11.5701	11.5524	12.1636	11.6488	12.9552	12.5223	12.0884	12.961	NA	12.6578	12.7077	10.4013	12.5454	11.4886	13.534	12.2589
sp|P56211|ARP19_HUMAN cAMP-regulated phosphoprotein 19 OS=Homo sapiens GN=ARPP19 PE=1 SV=2	6	0.535714	8.1311	13.0223	12.6004	12.8094	12.8733	10.9026	13.4143	12.7877	12.8685	NA	10.2295	12.987	12.5287	10.43	12.8851	14.6209	10.3785	13.4783	12.2854	11.2212	14.4853	12.9726	12.8379	11.4557	10.3834	12.4717	11.7665	12.8752	12.6102	12.4668	11.8277	13.117	11.9027	12.6906	11.6458	12.9575	12.0467	12.7306	10.8849	7.95853	10.1956	NA	12.0639	12.0729	11.8997	13.0669	11.9122
sp|P61160|ARP2_HUMAN Actin-related protein 2 OS=Homo sapiens GN=ACTR2 PE=1 SV=1	14	0.375635	17.5258	17.2476	17.1166	17.2947	17.2163	16.8244	16.0403	17.123	17.6639	16.6973	18.1286	16.8601	16.6109	17.0155	17.5732	16.9867	14.9015	16.2262	16.616	16.2567	16.5474	17.5508	16.7211	15.0513	14.7188	15.3911	15.5186	16.6639	16.9792	16.8758	15.4653	16.4676	16.8883	16.65	16.52	16.2972	16.0756	17.4165	16.1433	15.8183	16.1943	15.959	16.3773	15.8728	16.8683	17.1205	17.0088
sp|P61158|ARP3_HUMAN Actin-related protein 3 OS=Homo sapiens GN=ACTR3 PE=1 SV=3	17	0.471292	16.8055	16.4196	16.0607	16.3797	16.3644	15.8937	15.0686	16.1429	16.7653	15.5099	17.3184	16.1584	15.8175	16.3891	16.4405	16.3977	12.6661	15.051	15.4686	15.2986	15.3522	16.782	15.5376	13.2589	12.7395	14.004	13.6874	15.6793	16.1384	15.4986	14.0637	15.4551	16.2801	15.9979	15.9555	15.5144	15.1103	16.7747	14.9184	14.4776	15.3049	14.833	15.1067	14.7353	15.3669	15.862	16.3745
sp|Q9P1U1|ARP3B_HUMAN Actin-related protein 3B OS=Homo sapiens GN=ACTR3B PE=2 SV=1	7	0.198565	13.1014	14.9207	14.8488	16.4936	15.7255	15.7795	15.8096	12.2958	13.3363	16.2801	11.6228	16.5301	12.7435	10.1067	13.3587	16.3779	13.2747	13.4771	14.153	12.2241	11.9105	7.42743	10.1503	12.6389	12.5368	12.5686	13.7635	13.1583	14.5661	12.4294	NA	11.9743	14.4447	6.9579	10.8121	13.9236	12.3312	13.2172	12.7235	12.2817	14.2351	13.951	13.8906	13.6073	13.3523	13.7113	14.0264
sp|Q9H9F9|ARP5_HUMAN Actin-related protein 5 OS=Homo sapiens GN=ACTR5 PE=1 SV=2	4	0.0939044	10.3285	NA	NA	8.48952	NA	NA	NA	7.40826	9.76142	NA	10.9478	NA	10.6658	NA	NA	NA	9.12028	NA	NA	NA	NA	10.281	NA	NA	NA	NA	NA	NA	6.47581	0.157889	10.674	NA	NA	NA	7.68153	4.49501	NA	NA	10.5359	NA	12.127	NA	9.0278	NA	4.43424	NA	-0.942808
sp|Q9BPX5|ARP5L_HUMAN Actin-related protein 2/3 complex subunit 5-like protein OS=Homo sapiens GN=ARPC5L PE=1 SV=1	6	0.509804	12.4922	11.0043	12.0586	12.3467	12.1278	10.8917	11.7082	8.41078	12.238	13.1573	12.5043	12.4773	12.9026	11.3521	11.9207	12.3469	11.1136	12.2281	12.7228	10.0595	12.5565	13.3914	12.1741	11.3926	12.2585	12.4165	11.7935	12.8004	12.3174	12.6302	NA	12.6264	12.6767	11.8576	10.822	12.8937	11.6392	12.6388	11.9772	NA	12.2829	12.6163	13.313	11.7093	11.3919	12.5691	12.0311
sp|Q9GZN1|ARP6_HUMAN Actin-related protein 6 OS=Homo sapiens GN=ACTR6 PE=1 SV=1	4	0.118687	11.1991	NA	NA	9.80375	NA	NA	NA	12.5319	11.3398	NA	15.419	NA	13.2388	10.0545	10.6647	11.267	NA	NA	NA	11.4619	10.8616	NA	10.1613	NA	4.47779	NA	NA	12.8847	9.87604	NA	NA	NA	9.8401	10.434	12.962	NA	NA	NA	NA	NA	NA	NA	10.454	NA	14.7452	-1.05978	NA
sp|O15144|ARPC2_HUMAN Actin-related protein 2/3 complex subunit 2 OS=Homo sapiens GN=ARPC2 PE=1 SV=1	22	0.523333	16.3437	15.9581	15.7553	15.8406	15.86	15.5095	14.7186	15.9004	16.627	15.1396	16.9727	15.9292	15.6276	15.7826	16.3449	15.8936	13.714	14.4385	15.6891	15.1511	15.0062	16.7275	15.9413	14.1408	13.8058	14.6482	13.6261	14.9095	16.1568	15.1483	15.4629	15.4205	16.1368	15.5279	15.5953	14.4967	14.5932	16.3718	15.0107	14.5167	15.1705	15.1821	15.2549	14.5589	14.7679	15.3292	14.9393
sp|O15145|ARPC3_HUMAN Actin-related protein 2/3 complex subunit 3 OS=Homo sapiens GN=ARPC3 PE=1 SV=3	9	0.44382	18.2479	16.0675	13.4038	15.8993	17.6939	14.9799	16.5275	17.6071	15.4942	15.3158	18.8593	16.1025	17.1149	15.5564	15.1922	15.6616	15.1985	15.3061	17.3348	17.0888	17.731	16.5001	16.3105	14.1092	13.8685	14.554	14.2168	15.7573	16.2896	16.095	15.0511	15.5721	15.9587	17.5568	15.253	15.2264	15.5506	15.5636	15.4359	14.771	15.5265	15.3532	15.7366	15.2204	15.9826	15.4944	15.4269
sp|P59998|ARPC4_HUMAN Actin-related protein 2/3 complex subunit 4 OS=Homo sapiens GN=ARPC4 PE=1 SV=3	7	0.404762	18.1028	17.4777	17.6577	17.465	17.6581	17.2513	17.1294	17.4754	18.0352	16.9353	18.4286	17.3057	17.4821	17.5498	17.6911	17.3943	16.7649	17.3608	17.1785	17.2412	17.3976	18.3863	17.9846	16.7597	16.4347	16.9942	17.4488	17.9377	18.2531	17.7937	17.3188	17.3351	18.0775	17.6241	17.5729	17.5417	17.2923	18.1189	17.5145	17.2444	17.4363	17.3201	17.4326	17.4015	17.8208	17.7421	17.8357
sp|O15511|ARPC5_HUMAN Actin-related protein 2/3 complex subunit 5 OS=Homo sapiens GN=ARPC5 PE=1 SV=3	5	0.403974	15.8515	15.5031	15.1042	15.1082	15.343	14.7932	14.22	15.4926	16.1907	14.639	16.6385	15.6476	14.8227	15.5125	16.1576	15.2811	13.6599	14.4445	14.9611	14.6464	15.1422	16.2004	15.1431	14.8196	12.7973	13.5193	13.9633	14.7831	15.5213	15.2756	15.6835	14.7662	15.5557	14.9556	15.0357	14.5233	14.0122	15.7997	14.4097	14.0071	14.1136	14.4934	14.8206	11.7217	14.4746	15.2384	15.175
sp|Q7Z6K5|ARPIN_HUMAN Arpin OS=Homo sapiens GN=ARPIN PE=1 SV=1	11	0.504425	11.6219	13.4625	11.4903	12.1365	8.35771	13.8763	13.2673	12.7209	14.2165	11.1296	6.69743	11.4385	13.5194	11.6434	13.5407	11.9104	13.4253	12.5376	13.0593	13.5106	13.4483	12.7706	13.8869	13.109	13.9397	13.0351	12.7284	13.6174	14.0824	14.2389	NA	13.2482	13.8244	13.1228	13.1955	13.5724	13.5374	12.4713	14.3688	11.7746	13.3142	13.3012	13.1407	13.3677	12.5456	14.0499	14.2406
sp|P49407|ARRB1_HUMAN Beta-arrestin-1 OS=Homo sapiens GN=ARRB1 PE=1 SV=2	11	0.282297	13.9654	13.9816	13.8196	13.4112	13.3482	13.6167	14.6804	13.3758	13.205	12.9314	12.7296	13.7047	13.8109	12.9377	13.4643	13.1453	12.1482	12.8798	14.0806	12.5522	13.3347	14.1463	13.1927	11.2575	10.2661	13.4138	11.5003	13.6514	12.9388	12.5967	NA	12.6451	13.6463	12.1399	11.8857	13.0488	13.6562	13.2257	12.0265	12.2482	12.4414	10.9473	12.4607	12.5005	12.8233	13.6526	13.3508
sp|P32121|ARRB2_HUMAN Beta-arrestin-2 OS=Homo sapiens GN=ARRB2 PE=1 SV=2	10	0.254279	7.31949	NA	6.77943	NA	NA	NA	NA	NA	10.5483	8.15078	11.3771	9.7033	9.77888	10.331	10.4302	9.06843	-1.77455	NA	NA	NA	10.8816	11.3494	NA	NA	NA	NA	NA	NA	9.04919	NA	6.91028	NA	NA	8.84492	NA	NA	7.02479	11.2514	NA	NA	NA	NA	NA	NA	NA	NA	NA
sp|Q8N5I2|ARRD1_HUMAN Arrestin domain-containing protein 1 OS=Homo sapiens GN=ARRDC1 PE=1 SV=1	4	0.103926	12.2251	NA	11.6619	NA	9.34866	NA	11.0761	12.1998	12.422	NA	11.4275	NA	11.1143	10.3381	11.8577	NA	11.4121	9.54957	10.8434	10.0395	11.1423	10.9484	11.9957	10.7222	11.1315	11.782	11.7899	12.502	11.0109	NA	12.013	10.6929	12.3858	11.9618	11.9146	6.4962	11.822	11.209	11.6703	11.0643	12.1799	11.3858	10.9583	12.1573	11.0372	12.5469	11.9304
sp|P15289|ARSA_HUMAN Arylsulfatase A OS=Homo sapiens GN=ARSA PE=1 SV=3	8	0.228797	15.0248	12.7879	14.6524	14.7604	12.553	13.5351	11.5332	14.7092	13.7256	NA	11.2738	15.5719	15.3689	12.8707	15.1561	14.8096	14.6754	13.5495	14.4251	14.3894	13.7691	12.6571	13.4361	13.6432	15.0567	15.8731	13.5014	16.1081	13.4395	14.762	13.112	13.314	15.1416	15.1324	14.5469	14.8038	15.4397	13.4367	14.7713	13.0638	16.0572	13.7905	14.9525	15.4144	8.4424	15.6579	15.5924
sp|P15848|ARSB_HUMAN Arylsulfatase B OS=Homo sapiens GN=ARSB PE=1 SV=1	3	0.065666	6.72346	NA	NA	9.56116	NA	NA	NA	NA	10.5542	NA	10.9265	10.7956	11.486	11.4315	10.4963	9.33876	NA	NA	NA	NA	NA	NA	NA	NA	NA	NA	NA	-1.91222	10.3427	8.80505	11.8879	NA	NA	6.97831	NA	NA	4.15969	NA	13.6315	NA	9.90962	NA	4.94919	NA	NA	11.0392	10.7552
sp|P51689|ARSD_HUMAN Arylsulfatase D OS=Homo sapiens GN=ARSD PE=1 SV=2	5	0.123103	NA	NA	6.91512	NA	11.3047	10.7962	NA	10.1436	12.8903	NA	NA	10.1806	11.1373	10.4965	11.8543	10.7583	NA	NA	NA	8.86047	11.6745	NA	11.0298	NA	NA	NA	NA	12.1336	10.87	11.4588	8.93304	9.72261	11.5757	10.7311	10.9382	10.9688	11.3141	NA	NA	NA	11.3805	NA	NA	NA	11.7313	NA	10.8414
sp|Q6UWY0|ARSK_HUMAN Arylsulfatase K OS=Homo sapiens GN=ARSK PE=1 SV=1	2	0.0335821	NA	4.81318	NA	NA	NA	8.05027	NA	12.5595	12.1678	5.53104	11.106	NA	11.3988	9.53601	NA	NA	11.2996	NA	10.5921	9.71691	NA	NA	12.0126	NA	NA	11.4691	NA	NA	12.01	NA	NA	NA	10.8129	NA	10.2539	NA	NA	NA	11.2335	9.49208	11.6057	NA	10.936	NA	NA	NA	NA
sp|O00192|ARVC_HUMAN Armadillo repeat protein deleted in velo-cardio-facial syndrome OS=Homo sapiens GN=ARVCF PE=1 SV=1	17	0.253638	13.4236	10.9028	12.5389	12.7529	12.0683	13.1736	13.404	11.9406	12.6287	12.0202	12.3057	7.28728	12.2631	8.27881	12.1302	11.5552	13.5796	12.3213	11.7499	10.8666	12.6433	11.8411	13.0975	11.8955	12.8158	12.4193	NA	12.7469	12.2031	13.5766	NA	12.5785	13.0835	13.2005	NA	12.2903	13.0187	12.2129	12.8431	11.0116	10.5693	NA	13.4473	13.0372	13.0738	13.4411	13.124
sp|Q9HBK9|AS3MT_HUMAN Arsenite methyltransferase OS=Homo sapiens GN=AS3MT PE=1 SV=3	6	0.2	10.3109	NA	7.94318	NA	NA	12.1752	NA	NA	10.2601	NA	10.4499	8.40333	NA	NA	NA	10.309	2.67501	NA	NA	NA	10.3868	NA	11.9327	NA	NA	1.21626	NA	10.197	NA	-0.933142	NA	NA	NA	NA	NA	NA	NA	NA	NA	NA	10.9805	-0.514837	4.47315	NA	2.90201	7.69081	NA
sp|Q13510|ASAH1_HUMAN Acid ceramidase OS=Homo sapiens GN=ASAH1 PE=1 SV=5	21	0.443038	17.8297	15.8042	16.4608	16.4894	15.1635	17.9011	17.7473	16.795	17.0359	14.8568	15.7175	15.846	18.0079	16.3424	16.612	17.0177	14.7787	15.869	15.3545	15.3298	15.48	15.4785	15.278	13.2066	14.0452	14.786	13.7162	16.065	15.2989	16.2269	14.0125	14.7516	15.5236	15.9552	16.7776	14.9105	16.1691	15.6638	15.3452	14.5742	15.0663	13.7609	15.283	14.6051	15.5989	15.6503	15.965
sp|Q9ULH1|ASAP1_HUMAN Arf-GAP with SH3 domain, ANK repeat and PH domain-containing protein 1 OS=Homo sapiens GN=ASAP1 PE=1 SV=4	17	0.172719	11.8462	9.17865	NA	11.1513	7.48412	10.1349	NA	NA	9.79311	NA	10.7843	NA	11.0542	10.2705	11.0993	10.3258	NA	11.1561	10.9404	9.88356	5.57565	11.2254	NA	NA	NA	NA	NA	9.4295	NA	4.62406	11.5426	NA	10.6176	10.2685	9.75361	NA	NA	11.5528	NA	NA	NA	NA	-0.338887	NA	6.65952	11.2699	11.4053
sp|O43150|ASAP2_HUMAN Arf-GAP with SH3 domain, ANK repeat and PH domain-containing protein 2 OS=Homo sapiens GN=ASAP2 PE=1 SV=3	11	0.168986	12.3191	NA	11.7244	NA	NA	12.9386	NA	12.4868	12.379	11.6349	11.2357	11.6207	12.0374	12.7103	12.9261	13.3832	NA	NA	NA	9.5378	NA	NA	12.5621	NA	NA	NA	11.5777	3.93699	NA	12.0547	NA	NA	19.2502	NA	NA	NA	11.0805	NA	NA	7.8246	NA	5.73421	NA	12.4653	5.76845	12.5356	NA
sp|Q8TDY4|ASAP3_HUMAN Arf-GAP with SH3 domain, ANK repeat and PH domain-containing protein 3 OS=Homo sapiens GN=ASAP3 PE=1 SV=1	7	0.117386	12.6758	11.3792	13.6736	13.5818	1.10938	12.5799	11.3961	11.6145	NA	NA	12.6555	11.3893	12.2476	12.5082	12.7877	NA	11.8215	12.6498	12.8407	12.7042	12.8786	11.6683	12.7269	9.06788	12.0648	13.2281	12.4414	12.9635	12.2652	10.2523	7.30733	NA	14.6378	12.9607	13.773	13.5367	10.9108	0.388004	11.9455	NA	13.5063	9.60137	14.6036	12.3004	11.3255	11.8937	11.5608
sp|Q9ULZ3|ASC_HUMAN Apoptosis-associated speck-like protein containing a CARD OS=Homo sapiens GN=PYCARD PE=1 SV=2	7	0.548718	12.625	13.9398	12.3798	12.0729	13.2606	10.3092	12.2539	12.0142	13.6053	12.3434	13.5443	13.8007	12.1949	13.0681	12.8182	12.274	11.4155	12.5823	13.8807	12.7145	12.1615	15.0816	13.3372	11.9285	9.81434	11.3481	11.5017	12.7121	13.6576	12.1103	13.0266	12.0457	13.7048	12.6293	12.5177	11.4737	11.8055	14.2401	11.8426	12.8598	12.897	13.0632	11.7503	12.1372	12.315	12.8585	13.0356
sp|Q8N9N2|ASCC1_HUMAN Activating signal cointegrator 1 complex subunit 1 OS=Homo sapiens GN=ASCC1 PE=1 SV=1	6	0.14	8.30959	16.5434	13.363	15.7534	10.4624	14.0698	18.2235	4.35798	16.8369	15.6084	11.1466	6.92143	10.8216	5.64884	8.98124	NA	NA	12.4547	10.9398	NA	12.106	10.2502	NA	NA	6.5093	11.0572	NA	11.3993	10.1011	4.90851	NA	12.9984	10.0657	12.7694	11.298	NA	NA	10.362	5.52601	NA	14.2228	NA	15.1376	11.9918	NA	10.7003	9.03469
sp|Q9H1I8|ASCC2_HUMAN Activating signal cointegrator 1 complex subunit 2 OS=Homo sapiens GN=ASCC2 PE=1 SV=3	4	0.0713342	12.4664	12.9293	12.1482	NA	15.4018	13.6635	NA	12.3987	14.7538	10.8301	4.04489	11.288	13.9915	13.9537	13.7151	13.6271	12.848	10.4903	NA	14.5173	NA	15.2629	14.3904	NA	NA	12.4636	NA	12.085	11.9103	14.498	NA	13.4366	15.1855	NA	14.6043	NA	NA	15.8218	13.6129	11.1144	NA	13.5081	NA	14.3532	14.7569	14.27	10.3633
sp|Q8N3C0|ASCC3_HUMAN Activating signal cointegrator 1 complex subunit 3 OS=Homo sapiens GN=ASCC3 PE=1 SV=3	29	0.163942	13.0402	12.3159	13.1079	12.4848	12.5235	12.849	NA	12.8735	13.3962	11.8792	13.7122	11.0879	12.2816	12.7009	13.398	12.9639	NA	13.2141	12.3908	11.8449	11.2826	13.1551	12.1035	13.0749	12.5962	12.4999	13.4758	14.1362	13.9546	12.9204	13.4269	13.3777	11.9306	11.7909	13.147	11.0151	11.2887	12.8772	13.9577	13.0397	12.8411	12.6671	11.6774	14.0366	13.1767	13.1496	13.4637
sp|Q9Y294|ASF1A_HUMAN Histone chaperone ASF1A OS=Homo sapiens GN=ASF1A PE=1 SV=1	5	0.220588	14.0066	NA	8.89696	10.3245	13.7538	14.0727	14.1816	13.556	14.095	NA	11.6632	NA	13.5813	13.3409	8.37207	11.2195	11.6096	NA	NA	NA	NA	NA	NA	NA	NA	6.82529	10.9701	15.055	14.8105	NA	NA	NA	NA	NA	7.95663	9.29792	NA	10.5857	14.0413	NA	14.3944	NA	NA	NA	6.8866	11.0028	NA
sp|Q7L266|ASGL1_HUMAN Isoaspartyl peptidase/L-asparaginase OS=Homo sapiens GN=ASRGL1 PE=1 SV=2	5	0.211039	12.435	12.5185	14.6574	12.667	13.2014	12.1652	13.6745	14.0187	12.0248	14.5292	11.7274	-0.0978935	12.605	12.202	12.2503	12.0098	16.5548	13.8985	14.2555	NA	13.7391	12.7946	13.0016	NA	NA	NA	13.4134	13.956	11.7916	13.0685	13.239	13.9706	13.1478	13.897	13.6499	13.8204	13.6522	15.011	15.128	9.91448	15.0191	14.4742	12.5226	14.8582	15.2495	13.4656	13.521
sp|Q9NR48|ASH1L_HUMAN Histone-lysine N-methyltransferase ASH1L OS=Homo sapiens GN=ASH1L PE=1 SV=2	5	0.0171775	13.3374	10.7939	5.77227	15.249	15.4763	1.62489	NA	NA	10.5041	NA	NA	16.4254	11.4081	NA	12.3672	9.91706	NA	11.6636	10.0653	NA	11.9519	NA	13.2106	NA	NA	13.5884	11.4816	11.3656	7.60825	13.0957	NA	NA	8.60241	NA	13.2476	NA	NA	NA	NA	NA	10.3954	4.25227	NA	11.0111	11.2874	11.1406	NA
sp|Q9UBL3|ASH2L_HUMAN Set1/Ash2 histone methyltransferase complex subunit ASH2 OS=Homo sapiens GN=ASH2L PE=1 SV=1	14	0.254777	12.5362	7.25478	11.7295	13.3752	9.01398	10.7084	10.5288	13.6454	12.9645	12.3081	12.4298	10.2	11.2549	10.5546	11.6853	11.94	9.81517	11.836	10.621	12.2213	12.8294	11.78	12.8003	12.804	13.8612	13.3312	13.3817	11.1023	11.6694	12.1074	NA	11.5094	12.1432	12.0865	11.9357	12.9582	11.1434	12.5892	NA	12.6637	10.5003	7.93208	11.3779	12.4948	11.913	12.3202	12.9598
sp|Q9BVC5|ASHWN_HUMAN Ashwin OS=Homo sapiens GN=C2orf49 PE=1 SV=1	4	0.202586	12.6193	10.3141	11.0097	12.1249	11.5285	10.8463	10.6682	12.464	12.8509	NA	13.0422	11.1276	12.3092	12.5148	12.7861	NA	NA	NA	8.08888	10.309	11.5059	11.9476	12.6639	NA	9.43537	11.519	NA	11.9324	9.12482	12.3877	NA	11.3514	11.4878	11.6959	9.44105	10.8222	10.712	12.2497	12.4228	10.8475	11.8245	10.7305	12.0453	11.3037	10.3951	7.87703	12.7918
sp|P17405|ASM_HUMAN Sphingomyelin phosphodiesterase OS=Homo sapiens GN=SMPD1 PE=1 SV=4	2	0.0317965	13.0628	12.2918	11.3998	13.1142	12.9958	11.4108	NA	13.6305	13.0648	NA	11.7358	11.4293	14.6303	12.7714	12.3545	13.4848	13.2719	12.3791	NA	10.7957	11.7082	11.4764	12.4553	12.4847	12.9671	12.9947	12.856	13.3722	13.0192	10.1956	NA	13.2468	12.7995	12.698	12.9533	12.4297	11.5066	10.7386	13.7975	NA	9.52302	11.3473	13.0144	13.8032	14.048	12.7753	12.932
sp|Q92484|ASM3A_HUMAN Acid sphingomyelinase-like phosphodiesterase 3a OS=Homo sapiens GN=SMPDL3A PE=1 SV=2	5	0.112583	1.67877	NA	12.3177	NA	10.7556	10.1219	11.7776	11.208	14.702	NA	12.2547	4.93536	13.4005	10.6773	12.8953	6.9955	11.5217	9.7046	10.9564	NA	11.0464	9.58941	9.67009	NA	10.4644	9.69577	NA	10.423	10.6048	8.82975	11.6271	12.0264	12.6682	12.3162	NA	NA	11.3188	10.7829	11.8362	NA	8.45935	NA	10.7641	10.9759	NA	NA	11.6736
sp|Q92485|ASM3B_HUMAN Acid sphingomyelinase-like phosphodiesterase 3b OS=Homo sapiens GN=SMPDL3B PE=1 SV=2	7	0.237363	12.8483	10.711	11.7573	12.7079	13.3271	11.0204	14.1215	13.3121	14.0064	13.05	13.6337	NA	10.8495	13.3556	12.4325	12.0502	13.3079	NA	12.3982	11.6006	14.1528	12.2181	13.3348	NA	NA	9.89233	11.1514	11.4253	12.6891	11.519	11.9974	14.7913	13.8915	13.1904	8.69322	10.8043	13.357	13.42	13.5909	12.1336	13.8652	NA	11.5144	13.4364	12.332	NA	13.4851
sp|O95671|ASML_HUMAN N-acetylserotonin O-methyltransferase-like protein OS=Homo sapiens GN=ASMTL PE=1 SV=3	15	0.304348	12.3754	11.8532	12.4193	13.8695	13.0572	12.7376	11.6982	13.2509	12.7053	11.9732	12.2805	12.4731	13.4521	12.3596	12.9383	12.8783	10.8255	12.4893	12.0346	12.586	12.6744	12.87	13.8087	12.6636	11.8076	11.9852	13.5396	13.9764	12.5603	12.2739	NA	12.9537	12.9654	11.9657	14.1256	13.401	13.5274	12.6495	12.2577	10.8353	11.7915	11.3974	12.3079	12.416	13.9155	NA	12.2469
sp|O43681|ASNA_HUMAN ATPase ASNA1 OS=Homo sapiens GN=ASNA1 PE=1 SV=2	11	0.402299	14.6712	13.2736	14.2365	13.9626	13.7973	14.4139	13.7487	14.0412	14.743	10.9871	14.7751	13.9267	14.3584	14.13	14.715	14.2291	14.8364	14.2746	13.6147	12.681	13.8781	14.0344	14.082	12.0051	12.3431	13.4079	14.8537	14.3098	14.0878	13.8911	14.7675	13.87	14.8158	13.831	14.169	13.304	13.8601	14.2504	13.6452	14.3845	14.975	12.968	13.4021	13.8906	14.2887	15.7356	14.36
sp|P08243|ASNS_HUMAN Asparagine synthetase [glutamine-hydrolyzing] OS=Homo sapiens GN=ASNS PE=1 SV=4	16	0.315508	NA	3.70515	11.7779	11.5008	9.56405	11.0821	NA	13.0263	10.5483	-0.138742	14.5348	8.29687	11.0112	4.79791	13.0638	12.0943	8.61172	11.433	10.8837	10.4604	12.6636	10.6026	11.6757	11.5444	10.3704	NA	0.295496	11.1415	NA	9.66822	NA	10.5722	13.2848	12.1393	11.6466	13.0422	5.48998	13.183	10.8192	NA	10.8218	5.66121	10.3565	11.5625	12.5175	13.5363	12.4518
sp|Q9BZE9|ASPC1_HUMAN Tether containing UBX domain for GLUT4 OS=Homo sapiens GN=ASPSCR1 PE=1 SV=1	11	0.301989	13.0906	12.0137	13.6122	13.5147	12.7809	13.6204	13.3714	13.2638	12.9777	13.3544	13.2155	11.4396	13.5051	11.5769	13.2858	12.5463	12.1675	12.5597	13.2354	12.8802	12.3679	12.8635	13.4576	11.9375	12.7395	13.9823	13.966	13.4413	13.3493	12.9073	NA	13.3555	13.4954	13.5605	13.6435	13.9504	13.1717	13.5251	13.7684	NA	12.0372	12.9358	13.0923	14.7863	13.2775	14.3783	13.5461
sp|P20933|ASPG_HUMAN N(4)-(beta-N-acetylglucosaminyl)-L-asparaginase OS=Homo sapiens GN=AGA PE=1 SV=2	4	0.187861	12.9608	14.9176	15.9406	14.4674	14.6334	14.9069	13.7753	14.1429	11.255	12.3906	13.2936	13.1673	13.6917	8.17392	8.92623	13.5412	14.7423	14.0085	14.2417	13.8059	14.8465	13.5583	15.0872	12.9415	14.8489	13.5597	12.4289	13.2289	9.63316	15.4049	11.4699	13.0504	13.4193	12.98	14.9922	12.242	15.6589	11.5587	15.2961	12.9998	14.9517	13.783	14.7113	15.8367	14.0909	15.1859	15.6512
sp|Q12797|ASPH_HUMAN Aspartyl/asparaginyl beta-hydroxylase OS=Homo sapiens GN=ASPH PE=1 SV=3	22	0.328496	13.8863	13.8342	13.4712	13.0447	13.6733	12.3627	12.9656	14.2053	13.8894	13.0065	15.3078	14.2914	12.7383	13.9115	13.9902	12.861	14.3317	13.1011	11.455	13.2398	12.8234	13.7831	14.683	13.8893	13.0125	13.2951	13.7765	13.5055	13.8531	12.9902	NA	13.3687	13.2137	13.5812	14.1401	11.9052	12.508	12.8648	12.7678	13.9221	13.95	14.2488	12.9127	13.1396	13.9798	10.8919	13.5395
sp|Q9BXN1|ASPN_HUMAN Asporin OS=Homo sapiens GN=ASPN PE=1 SV=2	12	0.315789	15.1606	11.2307	12.5526	14.0329	11.9054	13.6345	13.886	15.5874	14.9057	11.281	12.8627	15.4269	16.3869	15.8565	13.7979	13.4904	13.7719	14.1317	13.5714	16.0798	15.7395	13.8177	12.1487	14.5051	15.2578	16.0036	15.3304	14.6075	14.8865	16.3071	16.3968	12.7725	15.3026	13.9748	15.9616	16.0234	14.1734	14.0403	15.0101	NA	12.9406	12.2171	13.0678	14.6276	14.4765	12.3193	13.1866
sp|Q96KQ4|ASPP1_HUMAN Apoptosis-stimulating of p53 protein 1 OS=Homo sapiens GN=PPP1R13B PE=1 SV=3	10	0.116514	11.46	NA	8.6147	11.061	NA	8.96184	NA	2.9203	6.38492	NA	NA	8.117	NA	NA	NA	6.56544	10.9484	NA	10.0358	NA	11.4071	10.4782	11.553	11.1211	9.76441	11.6364	11.2243	12.2168	10.9967	10.8627	NA	8.86436	11.088	0.08175	10.3306	10.7666	10.6927	NA	11.0571	NA	9.9256	NA	11.5673	11.1292	10.8376	NA	10.0517
sp|Q13625|ASPP2_HUMAN Apoptosis-stimulating of p53 protein 2 OS=Homo sapiens GN=TP53BP2 PE=1 SV=2	13	0.125887	12.771	10.5066	11.1802	11.7331	10.5416	10.9744	11.1198	12.529	12.163	NA	11.7429	10.9855	11.5268	10.5326	11.5983	12.089	11.8754	12.3309	11.6626	12.3503	11.7389	12.4712	11.9868	9.49548	12.1594	12.4702	11.5236	13.1475	12.9349	11.7451	NA	9.34773	12.8003	9.73824	11.7981	12.2442	12.5083	12.6024	12.2197	11.3285	11.9836	11.9763	12.5922	12.4738	13.0791	11.6558	11.2709
sp|P00966|ASSY_HUMAN Argininosuccinate synthase OS=Homo sapiens GN=ASS1 PE=1 SV=2	20	0.555825	12.6978	15.4405	13.4838	14.7198	16.8055	16.051	13.1709	13.8271	14.536	15.263	14.6553	15.162	14.9242	14.5058	14.3704	14.3137	12.6821	14.5974	13.8802	14.4536	14.1671	15.2444	14.4572	12.422	13.2432	13.085	13.9944	13.9971	14.0422	13.0134	13.6948	13.2655	13.194	14.2661	14.2477	13.8578	12.9609	14.1023	13.744	13.6662	14.8953	14.1292	11.7206	13.1579	14.2054	11.4423	13.0554
sp|Q96CP6|ASTRA_HUMAN Protein Aster-A OS=Homo sapiens OX=9606 GN=GRAMD1A PE=1 SV=2	3	0.058011	9.72057	NA	6.98705	NA	NA	NA	NA	NA	9.92657	NA	9.91176	12.6634	NA	11.7407	12.4112	NA	NA	NA	NA	NA	8.3329	NA	12.139	NA	11.4054	12.0988	NA	12.4945	9.91921	NA	NA	NA	NA	NA	6.35521	NA	NA	NA	NA	NA	NA	NA	NA	NA	NA	NA	NA
sp|L0R819|ASURF_HUMAN ASNSD1 upstream open reading frame protein OS=Homo sapiens GN=ASDURF PE=1 SV=1	5	0.625	12.2411	NA	NA	9.37306	1.95863	NA	8.03614	10.6618	10.8377	NA	11.2155	NA	8.51919	NA	9.38681	9.65964	NA	NA	NA	NA	11.26	10.206	12.503	NA	NA	11.483	NA	11.3963	9.60417	11.5957	NA	9.21247	11.0187	9.32643	NA	10.3566	NA	0.921672	NA	NA	NA	3.14526	NA	NA	NA	12.2762	NA
sp|Q76L83|ASXL2_HUMAN Putative Polycomb group protein ASXL2 OS=Homo sapiens GN=ASXL2 PE=1 SV=1	4	0.0285714	9.22201	-0.937861	NA	NA	13.6655	13.7744	NA	NA	NA	NA	11.8251	NA	NA	13.3543	NA	9.17063	NA	NA	4.09887	NA	NA	11.4083	NA	NA	NA	6.35613	NA	NA	8.63825	7.76815	NA	NA	NA	9.15863	9.66187	NA	NA	9.75886	NA	NA	NA	NA	0.929716	9.60247	8.67538	NA	NA
sp|P98196|AT11A_HUMAN Probable phospholipid-transporting ATPase IH OS=Homo sapiens GN=ATP11A PE=1 SV=3	7	0.0802469	NA	NA	0.487106	NA	NA	-1.29266	NA	-1.68851	13.3002	NA	NA	NA	NA	NA	-0.983123	11.2428	NA	NA	12.2606	NA	12.9932	NA	1.68399	NA	NA	NA	6.85269	6.8178	9.38394	13.4278	NA	11.0776	NA	NA	NA	10.4469	NA	NA	NA	4.77273	8.30957	NA	NA	6.85492	12.9576	3.47092	7.42601
sp|Q9Y2G3|AT11B_HUMAN Probable phospholipid-transporting ATPase IF OS=Homo sapiens GN=ATP11B PE=1 SV=2	12	0.123195	11.5836	NA	10.061	11.5173	NA	11.7841	NA	10.8424	9.63342	NA	11.138	NA	11.6402	NA	9.23007	12.1693	13.186	10.0794	NA	NA	11.5518	12.466	NA	NA	NA	NA	13.799	10.4471	NA	11.0549	NA	6.9599	7.74074	11.2688	NA	11.423	NA	11.6808	11.2032	NA	NA	8.24178	NA	NA	12.6895	11.3396	NA
sp|Q8NB49|AT11C_HUMAN Phospholipid-transporting ATPase IG OS=Homo sapiens GN=ATP11C PE=1 SV=3	7	0.0803887	9.32539	NA	6.8941	11.7646	11.2999	8.95171	9.50835	10.9724	12.1603	-1.65979	10.666	9.4124	10.1701	4.99447	11.5277	11.8336	NA	NA	10.7324	NA	NA	10.8119	11.5306	NA	NA	11.7866	NA	11.9256	3.29356	9.85528	NA	8.98891	10.5503	NA	8.18915	9.94759	NA	4.80958	7.57273	8.88883	11.1086	NA	12.492	10.7711	8.58678	11.8836	NA
sp|Q9HD20|AT131_HUMAN Manganese-transporting ATPase 13A1 OS=Homo sapiens GN=ATP13A1 PE=1 SV=2	27	0.278239	13.7716	12.3624	13.6426	13.6772	13.3658	13.8319	12.843	12.7943	13.8317	11.875	14.2962	12.2694	13.9422	13.0686	13.6424	13.6386	12.3253	12.2732	11.8268	12.6946	13.0532	13.2135	12.9926	11.3836	12.1405	12.3236	12.6314	13.639	13.0564	12.7048	13.3151	13.7865	13.2097	13.2354	12.131	12.5033	12.7237	13.2643	13.2242	12.4831	11.8854	11.8996	12.6008	12.4936	13.8193	14.6112	13.2819
sp|Q9H7F0|AT133_HUMAN Probable cation-transporting ATPase 13A3 OS=Homo sapiens GN=ATP13A3 PE=1 SV=4	6	0.0693312	10.3012	NA	NA	NA	NA	10.1483	8.57574	11.5554	10.0653	NA	11.0229	-1.71882	NA	NA	7.53439	NA	6.14846	7.75215	1.1751	NA	6.84175	NA	4.97833	NA	NA	7.89785	9.34612	6.31907	NA	NA	NA	NA	NA	NA	15.76	NA	4.8991	NA	1.79051	NA	NA	NA	NA	7.73547	6.49907	NA	6.59355
sp|P05023|AT1A1_HUMAN Sodium/potassium-transporting ATPase subunit alpha-1 OS=Homo sapiens GN=ATP1A1 PE=1 SV=1	33	0.512219	17.0381	16.7034	17.008	17.7153	16.9558	17.9863	16.5713	17.6648	17.3914	16.3087	16.9257	16.3543	16.9379	16.4394	16.7724	17.7688	16.0859	16.5096	16.4097	16.8455	17.542	16.8761	17.655	15.2942	16.2974	16.5265	16.4723	17.3731	16.9323	17.3304	14.6851	16.6942	17.099	17.2354	16.4391	16.9023	16.5809	16.1974	17.4345	16.1976	16.9972	16.1951	17.0218	16.7541	17.1636	16.7735	15.8123
sp|P50993|AT1A2_HUMAN Sodium/potassium-transporting ATPase subunit alpha-2 OS=Homo sapiens GN=ATP1A2 PE=1 SV=1	35	0.403922	15.8273	16.195	15.675	16.7748	16.482	16.8897	15.6788	16.2985	16.197	15.3394	15.6747	15.5175	15.5662	15.9912	15.6271	16.3029	15.6316	16.1408	16.2703	16.4312	16.9565	16.4247	16.9491	14.8753	15.888	16.1147	15.3885	16.9057	16.4	17.0359	15.5919	16.3001	16.7786	16.6022	16.1512	16.2454	15.5569	15.9118	16.6352	15.6571	16.3671	15.7551	16.5285	15.4628	16.2888	16.358	16.0338
sp|P13637|AT1A3_HUMAN Sodium/potassium-transporting ATPase subunit alpha-3 OS=Homo sapiens GN=ATP1A3 PE=1 SV=3	12	0.370188	15.3365	15.6631	15.7108	16.4013	15.8307	16.5194	14.9716	16.072	15.9793	15.5606	15.4511	14.7562	14.8371	15.397	15.5817	16.1029	13.7247	14.8723	15.1862	14.7013	15.7079	15.1941	15.9565	13.7358	14.7577	14.7424	14.7129	15.4811	15.3954	15.7972	14.393	14.8913	15.628	15.2606	14.9092	15.2712	15.1303	14.7876	15.8586	13.947	15.3718	14.6607	15.5432	14.6538	15.0043	15.0811	14.6557
sp|P05026|AT1B1_HUMAN Sodium/potassium-transporting ATPase subunit beta-1 OS=Homo sapiens GN=ATP1B1 PE=1 SV=1	8	0.320132	13.3541	15.2263	14.041	14.3168	14.6181	14.4625	NA	14.685	14.9392	13.8863	13.6984	15.3758	14.3106	15.3138	15.5122	14.0502	12.3431	13.5202	14.7175	13.852	14.5957	15.373	15.3727	12.2677	12.8483	13.068	11.0744	13.9541	13.2066	14.9308	14.0399	13.881	13.9353	13.4566	14.1838	13.2786	13.2284	13.9244	15.4064	13.7757	14.154	13.7904	13.5196	13.3054	15.027	13.4374	14.4939
sp|P54709|AT1B3_HUMAN Sodium/potassium-transporting ATPase subunit beta-3 OS=Homo sapiens GN=ATP1B3 PE=1 SV=1	12	0.426523	14.811	13.0809	13.5337	14.4692	13.9657	15.1914	14.2615	15.2655	14.5137	13.2187	14.3627	13.6179	14.8729	14.3024	14.0741	15.4752	2.56297	12.795	12.9709	14.8643	14.7288	13.4025	9.32499	NA	3.79863	7.65426	13.4028	14.7399	14.0959	13.4044	14.9186	14.0075	14.6689	14.7758	13.5503	13.7183	12.1717	14.3247	13.0859	8.33385	13.1022	6.32728	12.0757	12.9969	13.922	13.0451	12.9519
sp|O14983|AT2A1_HUMAN Sarcoplasmic/endoplasmic reticulum calcium ATPase 1 OS=Homo sapiens GN=ATP2A1 PE=1 SV=1	2	0.145854	NA	NA	NA	NA	NA	NA	NA	NA	NA	NA	NA	NA	10.209	10.0687	NA	NA	NA	NA	NA	NA	NA	11.9292	NA	NA	NA	NA	NA	10.6517	11.8343	NA	NA	NA	NA	10.9736	10.8766	NA	NA	12.7371	10.2961	NA	NA	NA	NA	NA	NA	12.2405	NA
sp|P16615|AT2A2_HUMAN Sarcoplasmic/endoplasmic reticulum calcium ATPase 2 OS=Homo sapiens GN=ATP2A2 PE=1 SV=1	38	0.370441	16.4641	15.6523	15.4168	15.7501	15.8368	15.7817	14.8088	15.5686	16.3114	14.7744	16.7809	15.5356	16.1906	15.8331	16.0836	16.0071	14.4163	15.1766	15.7477	15.6879	15.9445	16.1789	15.1351	14.0709	13.4639	14.3439	14.0077	16.0694	16.223	16.2958	14.3348	15.9065	15.8057	15.7869	17.043	14.9154	15.0191	16.3168	15.2536	14.6702	15.5393	15.0671	15.7836	14.6396	15.9706	16.1792	15.9261
sp|Q93084|AT2A3_HUMAN Sarcoplasmic/endoplasmic reticulum calcium ATPase 3 OS=Homo sapiens GN=ATP2A3 PE=1 SV=2	7	0.16395	10.4366	11.9063	9.85633	11.7145	12.1734	10.2705	NA	10.73	11.1834	NA	11.9609	11.9835	NA	11.5707	11.0522	NA	NA	NA	NA	10.8482	11.7107	12.7262	NA	NA	NA	NA	NA	NA	12.1824	NA	NA	0.270063	12.01	11.4213	11.8127	NA	NA	12.9265	12.0555	11.3744	NA	NA	NA	10.5223	NA	12.6228	11.4413
sp|P20020|AT2B1_HUMAN Plasma membrane calcium-transporting ATPase 1 OS=Homo sapiens GN=ATP2B1 PE=1 SV=3	31	0.275835	15.1937	14.7331	14.8829	15.8232	14.8581	14.0435	13.4592	14.2207	14.7871	14.9599	13.4256	14.4589	14.3767	14.1943	14.6444	14.0786	13.2226	14.4949	13.7062	12.9886	14.3572	14.0163	13.7424	13.7261	12.9378	13.5594	13.2425	14.2458	14.0533	14.0154	13.2068	14.3745	13.7361	13.7049	13.3679	13.1532	14.2375	13.7719	13.718	12.8537	13.6542	13.6064	13.6346	14.3014	13.0689	12.6145	13.4359
sp|P23634|AT2B4_HUMAN Plasma membrane calcium-transporting ATPase 4 OS=Homo sapiens GN=ATP2B4 PE=1 SV=2	17	0.259468	13.3778	15.0329	13.5952	14.2774	14.5804	12.5793	12.0626	13.0638	14.1804	13.8433	13.4874	15.4479	13.0207	14.4468	14.6944	13.8037	13.8916	13.519	14.0059	14.1796	12.7564	14.6416	12.8022	13.0631	12.3228	13.4868	13.221	12.5033	13.7393	12.9953	13.6137	13.3628	13.6539	13.27	13.3679	13.1188	13.3847	13.9656	13.1163	11.4332	13.5111	13.413	12.477	12.7846	13.6666	11.7633	14.2508
sp|P98194|AT2C1_HUMAN Calcium-transporting ATPase type 2C member 1 OS=Homo sapiens GN=ATP2C1 PE=1 SV=3	20	0.284004	13.9304	12.5604	13.4847	14.7819	12.9878	15.5928	13.8881	14.6458	12.5725	13.2359	12.133	NA	14.2484	12.8305	12.8299	15.0132	10.7997	13.4557	11.2407	12.2798	14.3522	7.8275	12.7876	11.1007	12.418	12.805	12.7327	14.8223	14.3336	13.2045	12.5977	13.1664	12.7778	13.5113	12.9389	12.1283	13.311	13.2241	13.8508	NA	13.6862	9.03301	13.784	13.0832	13.5843	13.5613	11.4904
sp|Q8IUZ5|AT2L2_HUMAN 5-phosphohydroxy-L-lysine phospho-lyase OS=Homo sapiens GN=PHYKPL PE=1 SV=1	6	0.157778	11.6693	9.99382	11.2814	11.8009	11.2824	4.50413	10.2831	8.14637	10.7163	NA	10.4489	NA	12.0651	11.0191	9.39156	9.32842	10.4895	10.8863	10.4825	NA	10.6169	11.2924	11.5062	NA	NA	NA	NA	10.3216	11.2124	10.4271	NA	10.1379	11.394	NA	10.533	11.4799	10.6311	11.5775	9.66655	NA	10.4874	NA	10.4148	11.701	11.0134	NA	NA
sp|P24539|AT5F1_HUMAN ATP synthase F(0) complex subunit B1, mitochondrial OS=Homo sapiens GN=ATP5F1 PE=1 SV=2	13	0.421875	16.7774	15.9606	16.6482	16.8964	16.6747	16.8516	15.5402	17.2014	17.0253	15.6411	16.4426	14.7833	16.3154	15.9105	16.8094	17.1617	14.6849	13.8978	15.3385	14.7534	16.3284	15.3187	14.8268	13.0919	13.6175	14.4908	13.9239	15.8282	15.7626	15.606	14.3349	16.0376	15.7588	15.4549	15.8014	16.3971	15.2428	15.3839	14.5746	13.108	14.9601	13.686	16.1067	15.2787	15.231	15.9374	15.1673
sp|Q9Y2Q0|AT8A1_HUMAN Phospholipid-transporting ATPase IA OS=Homo sapiens GN=ATP8A1 PE=1 SV=1	21	0.230241	11.0062	11.5486	14.2352	12.97	10.1611	13.8741	9.81058	12.5339	12.4831	NA	11.2043	10.2875	14.4991	9.94949	12.3764	14.554	12.2705	12.3628	9.9809	12.9646	12.7568	11.4935	12.4373	10.3203	13.2208	10.5667	10.2073	14.0198	11.8047	14.7453	NA	10.552	12.3119	9.56865	11.3255	12.6562	14.7841	12.062	11.4524	NA	11.1719	NA	12.7754	12.0789	12.9508	12.2933	10.734
sp|Q9NTI2|AT8A2_HUMAN Phospholipid-transporting ATPase IB OS=Homo sapiens GN=ATP8A2 PE=1 SV=2	10	0.125436	10.1278	NA	11.8929	12.183	14.9953	12.8813	NA	12.3772	10.624	NA	10.2507	NA	13.4341	NA	10.2602	12.4221	12.2384	11.233	NA	NA	12.4054	NA	10.8634	NA	11.937	11.7146	10.3784	11.6985	NA	12.1371	NA	NA	11.7173	NA	NA	6.86317	13.0937	NA	NA	NA	NA	NA	3.75415	NA	10.6046	NA	10.9153
sp|O43520|AT8B1_HUMAN Phospholipid-transporting ATPase IC OS=Homo sapiens GN=ATP8B1 PE=1 SV=3	17	0.159872	13.6738	10.8562	16.738	15.4505	12.2	14.3403	12.7808	12.0629	12.5415	13.99	7.86907	11.1707	12.3066	9.29381	10.1502	14.978	14.018	18.6272	NA	NA	13.8421	18.316	12.4719	11.3047	11.9656	16.2542	16.2968	15.709	NA	12.0621	15.1561	9.53651	12.5713	12.525	13.3944	NA	13.4848	NA	15.5003	NA	NA	NA	14.9581	13.4441	15.6992	13.3303	19.0536
sp|P98198|AT8B2_HUMAN Phospholipid-transporting ATPase ID OS=Homo sapiens GN=ATP8B2 PE=1 SV=2	2	0.0223325	11.9343	14.3705	13.5314	15.4701	14.7127	6.77021	14.8644	10.7072	13.8188	14.6768	13.2428	15.6069	13.7653	NA	-0.125821	14.9411	NA	NA	NA	NA	NA	NA	9.99377	NA	10.8222	10.0869	NA	14.9377	NA	NA	NA	14.4122	15.217	NA	NA	NA	NA	NA	NA	13.6827	NA	NA	NA	NA	NA	NA	NA
sp|Q8NBU5|ATAD1_HUMAN ATPase family AAA domain-containing protein 1 OS=Homo sapiens GN=ATAD1 PE=1 SV=1	8	0.299169	12.7037	10.9712	10.7476	11.7186	9.51235	11.6719	11.2743	12.4516	13.2376	11.4272	12.6814	11.3777	13.2147	11.5503	12.9558	12.8373	10.5024	10.2636	10.1038	10.5615	11.6819	12.0784	11.4898	NA	9.4468	11.1883	10.3387	11.5064	12.1909	11.5309	NA	12.2544	11.435	11.9353	10.3687	12.2029	9.05144	6.97087	9.46632	NA	9.32534	10.1814	12.1485	NA	11.6851	11.7818	11.6152
sp|Q6PL18|ATAD2_HUMAN ATPase family AAA domain-containing protein 2 OS=Homo sapiens GN=ATAD2 PE=1 SV=1	12	0.12446	9.36985	NA	NA	12.2493	NA	NA	NA	11.6677	9.84352	NA	11.0058	NA	NA	NA	9.29992	4.47509	11.4335	NA	NA	NA	NA	NA	NA	9.04911	10.5408	10.7244	9.99615	NA	9.01006	9.7885	8.89876	NA	11.9043	6.88547	9.55861	9.72995	9.15289	NA	NA	NA	NA	NA	10.0994	10.5379	10.0454	11.0889	NA
sp|Q9ULI0|ATD2B_HUMAN ATPase family AAA domain-containing protein 2B OS=Homo sapiens GN=ATAD2B PE=1 SV=3	7	0.0603567	10.7787	NA	15.9669	15.8416	NA	NA	NA	12.8269	6.38684	NA	11.3947	-1.6753	NA	NA	14.2331	14.342	NA	NA	NA	NA	7.30627	NA	NA	NA	12.9803	8.78923	NA	NA	4.02483	4.60355	NA	NA	10.8141	NA	NA	12.3861	NA	NA	NA	NA	NA	NA	NA	NA	NA	11.8706	9.39374
sp|Q9NVI7|ATD3A_HUMAN ATPase family AAA domain-containing protein 3A OS=Homo sapiens GN=ATAD3A PE=1 SV=2	26	0.438486	15.3667	13.4258	13.8794	14.4965	14.0351	14.2303	13.8108	15.4849	14.4611	13.4324	15.7354	13.4488	14.4599	14.0632	15.1765	14.5551	12.843	12.724	13.2555	14.5537	14.3348	14.3602	14.5121	12.4149	13.4118	14.2421	13.5065	14.8572	15.0772	13.9537	12.6105	15.758	14.8876	15.1858	14.465	15.3025	13.6625	14.1478	13.3933	12.5191	12.8381	13.1244	15.2477	14.0863	14.5898	14.4945	14.1608
sp|O95260|ATE1_HUMAN Arginyl-tRNA--protein transferase 1 OS=Homo sapiens GN=ATE1 PE=1 SV=2	9	0.22973	11.2097	NA	11.8755	10.8204	11.4461	10.179	NA	11.4012	10.2439	NA	9.1653	11.5747	11.1191	NA	8.3509	11.6108	NA	NA	NA	NA	NA	NA	NA	2.16739	4.5949	NA	NA	11.1761	9.38476	9.74742	NA	7.30246	10.8746	9.34754	9.92254	NA	9.70698	6.4635	NA	1.82118	NA	NA	NA	NA	NA	NA	10.2167
sp|Q2TAZ0|ATG2A_HUMAN Autophagy-related protein 2 homolog A OS=Homo sapiens GN=ATG2A PE=1 SV=3	8	0.0583075	9.62534	NA	9.79841	11.2317	5.23351	4.74505	3.86653	8.82451	11.126	NA	10.0918	NA	7.72003	4.31881	4.79892	7.83096	11.6359	NA	NA	NA	9.38538	10.9222	11.0549	9.26347	9.63705	11.4423	11.811	9.3731	10.096	9.57124	NA	NA	10.3144	8.69967	NA	NA	11.2825	10.0138	10.662	NA	10.7113	9.47485	11.1122	7.56996	11.0014	8.18318	NA
sp|Q96BY7|ATG2B_HUMAN Autophagy-related protein 2 homolog B OS=Homo sapiens GN=ATG2B PE=1 SV=5	24	0.150626	11.8196	17.291	12.6686	11.2249	10.8807	11.5453	11.424	10.976	11.7203	10.0171	11.3046	NA	11.8893	9.84019	11.0607	11.7199	12.1878	NA	8.34368	9.46692	11.5864	10.3418	10.797	NA	11.7656	NA	12.5507	11.4739	10.6254	11.0051	NA	10.1426	10.9693	9.55177	8.44504	11.1599	11.1185	9.70596	10.8674	NA	11.2799	11.1152	10.7582	11.4711	10.7992	11.9225	10.7557
sp|Q9NT62|ATG3_HUMAN Ubiquitin-like-conjugating enzyme ATG3 OS=Homo sapiens GN=ATG3 PE=1 SV=1	7	0.257962	11.4041	11.9808	11.6105	12.3224	12.5202	12.0995	12.2065	11.6352	13.0067	11.9185	13.1212	12.5352	12.4866	12.3564	12.9678	12.2784	8.1505	11.5549	12.3432	12.1278	11.952	12.7875	11.8793	11.4373	11.0518	11.8793	11.6874	12.6644	13.1528	11.7649	NA	12.4838	13.277	12.3438	12.4186	12.0285	11.2027	13.034	11.6346	9.90119	10.5495	9.65297	11.1513	11.6786	11.5642	12.8607	12.4785
sp|Q9Y4P1|ATG4B_HUMAN Cysteine protease ATG4B OS=Homo sapiens GN=ATG4B PE=1 SV=2	6	0.178117	12.2239	NA	NA	12.0177	NA	NA	NA	NA	8.67216	NA	11.2949	NA	12.4072	4.88394	11.7644	12.1658	NA	11.4951	5.10047	NA	NA	NA	NA	NA	NA	NA	NA	12.6076	NA	11.4261	NA	NA	11.7867	7.41444	11.7263	11.5019	NA	NA	7.96914	NA	NA	NA	NA	NA	11.1386	NA	NA
sp|Q96DT6|ATG4C_HUMAN Cysteine protease ATG4C OS=Homo sapiens GN=ATG4C PE=1 SV=1	2	0.0414847	11.3959	NA	10.9223	10.8958	10.5496	9.71594	11.3128	12.04	11.3587	NA	10.7108	10.6586	11.8133	9.97138	10.9342	12.3332	NA	10.9515	10.6835	10.5561	12.6217	12.03	10.9179	NA	NA	NA	NA	11.884	NA	11.6146	NA	12.3249	12.2876	10.0164	11.2459	11.068	NA	12.2374	10.5586	NA	11.0274	NA	11.0704	10.6309	11.5682	NA	11.5333
sp|Q9H1Y0|ATG5_HUMAN Autophagy protein 5 OS=Homo sapiens GN=ATG5 PE=1 SV=2	7	0.265455	11.1089	8.78668	10.0697	11.8372	10.9799	11.5514	2.47934	10.8777	11.5419	9.27769	12.1162	10.1226	12.3021	7.01052	11.5662	7.70791	NA	11.6583	12.0416	11.7978	12.5317	11.3616	10.9284	NA	NA	NA	NA	12.5509	11.6487	11.8083	NA	12.2345	12.8363	11.3584	11.4041	12.2524	12.0398	8.72838	8.86184	NA	10.5078	7.74029	10.6072	NA	11.6076	12.6083	12.8587
sp|O95352|ATG7_HUMAN Ubiquitin-like modifier-activating enzyme ATG7 OS=Homo sapiens GN=ATG7 PE=1 SV=1	12	0.180654	12.8876	11.516	12.1622	11.6847	12.1189	8.52308	10.6462	10.4544	12.3473	9.70976	12.4809	11.6343	11.285	11.8474	12.5805	11.2751	13.3404	11.2602	11.4903	10.5968	11.5901	12.5812	11.4837	11.1231	NA	12.8226	NA	12.0608	11.5324	11.0823	11.0938	11.1893	13.1761	11.8003	12.55	11.6593	NA	12.6402	11.3939	13.248	10.8624	11.7439	11.9792	12.2823	11.4679	11.8823	10.4834
sp|Q7Z3C6|ATG9A_HUMAN Autophagy-related protein 9A OS=Homo sapiens GN=ATG9A PE=1 SV=3	11	0.159714	11.4186	NA	12.1643	12.6915	11.1593	10.8202	NA	12.3999	12.4621	NA	12.6188	6.69405	11.6385	11.2825	12.3569	11.1064	14.1522	NA	11.4125	NA	12.6933	12.774	11.6007	13.3545	12.6688	13.0731	14.4149	12.1835	11.772	11.6522	NA	11.4702	11.9508	10.8771	NA	12.8209	12.4883	10.905	10.1493	11.2715	11.7391	13.2764	13.768	13.4328	11.6515	NA	11.2108
sp|Q9BSB4|ATGA1_HUMAN Autophagy-related protein 101 OS=Homo sapiens GN=ATG101 PE=1 SV=1	2	0.100917	10.7261	NA	NA	10.4833	NA	NA	NA	5.66543	10.6234	5.52599	NA	NA	NA	NA	11.3838	10.6723	NA	NA	NA	NA	10.311	NA	NA	NA	NA	NA	NA	NA	NA	NA	NA	NA	9.22758	NA	NA	NA	NA	NA	NA	NA	NA	NA	NA	9.34424	NA	NA	8.00089
sp|Q9UII2|ATIF1_HUMAN ATPase inhibitor, mitochondrial OS=Homo sapiens GN=ATPIF1 PE=1 SV=1	8	0.311321	10.3146	13.3791	14.4809	14.2001	13.2016	13.0798	15.3771	11.7195	10.2711	13.484	-0.107932	NA	13.6953	NA	11.8058	13.3046	14.9985	8.0204	3.58024	NA	1.9946	7.93294	13.366	13.8383	14.3219	11.1551	14.8096	12.176	14.2495	7.23586	10.0445	12.2704	NA	NA	NA	12.3532	13.5609	NA	15.2421	12.3769	NA	14.7594	6.30535	8.08841	8.14009	11.3615	4.23895
sp|Q8N6G6|ATL1_HUMAN ADAMTS-like protein 1 OS=Homo sapiens GN=ADAMTSL1 PE=1 SV=4	4	0.0255392	13.5953	11.3627	NA	-0.972078	13.886	13.9703	NA	12.4092	11.844	NA	10.7255	NA	13.7321	NA	11.6925	NA	12.1619	11.7803	10.2037	NA	NA	10.7564	NA	NA	NA	NA	12.0842	NA	5.96377	4.56579	NA	NA	NA	12.1269	7.12202	NA	16.4254	NA	NA	NA	NA	NA	NA	NA	NA	NA	NA
sp|Q6UY14|ATL4_HUMAN ADAMTS-like protein 4 OS=Homo sapiens GN=ADAMTSL4 PE=1 SV=2	3	0.0288641	-1.73273	11.2672	NA	4.51557	NA	NA	NA	10.7424	10.9169	NA	12.115	12.8091	NA	4.99552	6.43772	NA	10.0089	NA	NA	9.86911	NA	11.683	11.7341	12.0063	11.0289	13.2661	NA	NA	12.1084	11.0635	NA	9.70097	NA	10.8042	11.3984	9.79458	NA	11.1936	2.29868	10.834	11.1359	NA	10.1596	NA	NA	NA	NA
sp|Q8WXF7|ATLA1_HUMAN Atlastin-1 OS=Homo sapiens GN=ATL1 PE=1 SV=1	17	0.322581	14.2288	10.2968	10.4618	11.1625	10.9297	11.1497	10.1615	10.0971	10.1258	NA	-1.36119	11.9852	12.175	10.1337	12.2108	11.9161	NA	10.9758	9.57353	9.7413	10.3132	10.8138	0.606537	10.443	NA	NA	11.3659	12.4103	11.5134	8.09831	11.1564	11.7124	11.1659	NA	10.9372	10.8371	7.62463	9.71494	9.29805	NA	10.2992	NA	10.5634	11.7837	11.0621	NA	10.8994
sp|Q8NHH9|ATLA2_HUMAN Atlastin-2 OS=Homo sapiens GN=ATL2 PE=1 SV=2	11	0.245283	12.0623	12.1332	11.6304	12.2769	11.2519	13.5833	8.62223	11.7403	11.8591	NA	12.264	15.4449	13.7962	10.3444	12.4281	12.0786	10.2074	12.3891	12.212	10.0505	13.5996	11.615	11.7576	NA	11.5969	13.5501	10.8123	13.8805	12.7547	11.9932	NA	11.5535	11.8337	12.2698	12.7743	11.3314	11.2068	12.3664	13.048	NA	11.8642	11.8757	13.4014	12.2273	12.6357	12.6981	11.9455
sp|Q6DD88|ATLA3_HUMAN Atlastin-3 OS=Homo sapiens GN=ATL3 PE=1 SV=1	24	0.465804	13.5052	13.2262	13.2704	13.3709	13.5398	13.7242	12.4764	12.875	13.8898	9.43948	14.3892	14.7923	13.8809	14.2793	14.7365	13.4319	10.6788	13.2396	14.0671	14.034	13.8916	14.1286	12.7173	10.7897	9.89176	11.4593	11.7398	14.2136	13.692	13.5873	13.2738	13.5672	14.1285	13.991	13.9676	13.8272	12.7304	14.1892	12.9795	11.4094	12.8227	11.5691	11.919	11.5439	13.9539	13.5379	14.6526
sp|Q13315|ATM_HUMAN Serine-protein kinase ATM OS=Homo sapiens GN=ATM PE=1 SV=4	26	0.0998037	12.3146	9.93637	11.4	11.4927	11.632	1.12747	NA	11.9934	11.0647	5.77243	12.5501	13.5143	11.8298	10.8388	10.1291	10.6847	12.4133	NA	14.6925	12.0823	11.6366	13.5874	11.2686	NA	2.32095	NA	NA	NA	12.0621	11.8874	12.988	14.339	11.9149	13.2149	11.3667	15.4566	10.3221	13.6612	12.0088	15.2653	15.5617	13.6451	12.7088	15.9417	8.7494	0.597969	12.1082
sp|P54259|ATN1_HUMAN Atrophin-1 OS=Homo sapiens GN=ATN1 PE=1 SV=3	7	0.0857143	11.8017	NA	NA	NA	NA	NA	NA	10.2619	11.6067	11.8405	11.6067	0.288581	10.1505	NA	11.7085	12.2073	11.3779	9.33684	NA	7.4225	10.0179	NA	11.6129	NA	12.642	8.48463	NA	10.7796	NA	10.2959	NA	NA	6.57074	NA	10.0029	7.72233	-0.122221	10.179	NA	NA	NA	NA	NA	11.0939	NA	9.00511	10.4372
sp|O00244|ATOX1_HUMAN Copper transport protein ATOX1 OS=Homo sapiens GN=ATOX1 PE=1 SV=1	5	0.573529	12.129	12.5891	12.4012	12.4426	12.0229	13.1363	13.0446	10.6773	12.22	10.181	12.0209	12.2476	12.3718	12.3233	12.4852	12.5609	13.8319	13.9842	14.0267	13.0403	13.3246	14.5932	13.2686	14.1458	14.0764	14.9068	13.6436	14.0298	14.0101	11.3675	NA	13.9063	12.869	11.8162	13.1931	12.658	12.5604	13.2059	14.1939	12.7213	14.017	13.8777	12.913	14.9418	12.7259	13.244	13.7899
#REF!	2	0.313725	16.8413	15.8296	16.1552	16.5798	16.3689	16.7891	15.6714	17.0616	17.1053	14.2744	16.9102	15.5215	16.8739	15.7661	16.5958	16.9405	14.7631	14.6151	14.6523	15.4906	16.5586	15.7779	15.2685	14.4233	15.6889	16.0735	14.6848	16.1599	15.813	15.3725	13.8229	16.8367	15.8165	15.5419	12.2231	15.8375	15.1853	14.983	14.4261	14.184	14.273	14.2364	15.7731	14.3808	11.1377	15.2784	14.9213
sp|O75947|ATP5H_HUMAN ATP synthase subunit d, mitochondrial OS=Homo sapiens GN=ATP5H PE=1 SV=3	13	0.78882	16.6667	15.172	16.1908	15.2157	16.8021	16.1685	16.3268	16.3607	15.9949	13.561	15.5402	15.9666	16.4047	15.9537	16.2572	16.5668	16.0543	15.3817	15.9884	16.211	17.1829	16.655	16.907	16.3836	17.6746	17.7039	16.475	17.3089	17.3594	16.7369	12.9455	17.3908	16.9427	16.5587	16.9821	17.5903	16.3899	16.1642	16.4906	15.4751	16.0283	15.9343	17.999	16.9385	16.5797	16.2639	16.0245
sp|P56385|ATP5I_HUMAN ATP synthase subunit e, mitochondrial OS=Homo sapiens GN=ATP5I PE=1 SV=2	3	0.405797	15.6878	14.4001	15.498	15.643	15.5913	15.8779	15.0073	15.9457	14.2565	13.6329	13.1827	14.6224	15.665	15.5576	15.914	16.0877	14.1629	11.2456	14.4954	14.6737	16.1005	15.6925	15.5419	15.1284	16.1558	11.0256	14.0968	15.5441	15.6816	15.3235	15.1149	16.3778	15.5343	14.9426	15.0308	15.1015	14.6588	14.7211	14.3323	14.4582	15.3918	15.1897	16.3223	12.4238	13.9601	16.2766	14.3062
sp|P18859|ATP5J_HUMAN ATP synthase-coupling factor 6, mitochondrial OS=Homo sapiens GN=ATP5J PE=1 SV=1	9	0.555556	14.5606	13.2519	13.8513	14.2103	13.8602	14.2661	13.7723	14.9258	14.9119	12.5555	14.2848	13.2281	14.7844	13.947	14.9427	14.9083	14.0171	11.6346	13.5079	14.1054	15.0418	14.2847	13.5181	12.7405	13.2889	13.9207	11.7483	14.8075	14.1893	13.713	NA	14.759	14.9949	14.2299	14.7252	14.5881	12.619	14.5873	12.447	12.6503	10.2644	11.1675	14.6066	10.7483	12.9795	14.1205	12.7656
sp|O75964|ATP5L_HUMAN ATP synthase subunit g, mitochondrial OS=Homo sapiens GN=ATP5L PE=1 SV=3	7	0.533981	13.9438	13.6557	13.5762	14.2583	13.372	14.4814	14.4959	14.4284	15.0701	12.4382	14.9516	13.5103	14.1101	14.0601	14.4111	14.4796	NA	11.6058	12.8139	13.191	14.951	14.0518	13.2108	NA	13.4092	13.8614	-1.32569	14.633	13.516	13.5422	14.4482	15.2658	14.4147	13.667	14.0611	13.1948	11.9582	13.4317	10.8771	9.49998	11.6851	11.5572	13.7763	10.8064	12.3223	12.8435	13.9226
sp|Q99766|ATP5S_HUMAN ATP synthase subunit s, mitochondrial OS=Homo sapiens GN=ATP5S PE=1 SV=3	4	0.181395	12.6806	11.3019	11.9091	11.616	11.6625	11.6846	13.0063	13.1317	12.6026	10.0912	12.4359	9.624	13.0602	11.9592	12.6539	12.8397	10.4597	10.5783	11.1566	13.4201	12.5493	11.4849	12.9904	NA	11.8402	11.2459	11.9028	12.6071	11.1397	12.4543	11.6305	13.0718	11.9526	13.3209	12.2786	12.6407	12.4751	12.228	11.4807	NA	12.8007	3.24236	12.4811	12.5844	13.0684	13.2067	13.5613
sp|Q04656|ATP7A_HUMAN Copper-transporting ATPase 1 OS=Homo sapiens GN=ATP7A PE=1 SV=3	20	0.191333	13.8689	15.2404	13.5112	12.9534	12.9661	13.0225	12.8285	12.5713	11.9399	NA	10.9604	4.47081	13.0972	NA	13.1415	12.9604	12.7974	12.1276	7.60536	10.9635	8.81343	10.1882	12.3775	11.4709	13.7702	10.3689	12.8366	13.1237	13.2264	9.11906	11.2867	11.7275	12.3723	13.1784	11.4011	12.0568	10.1167	12.5264	13.5733	10.6999	8.49516	9.98328	10.0911	13.535	11.8408	9.44695	11.1135
sp|O75110|ATP9A_HUMAN Probable phospholipid-transporting ATPase IIA OS=Homo sapiens GN=ATP9A PE=1 SV=3	11	0.146132	13.2901	10.3411	12.5933	13.3644	11.0983	13.4099	12.8443	13.4975	12.2053	11.0082	11.8801	9.80037	14.297	12.3543	12.2546	12.3494	13.6454	12.866	12.1479	12.4083	13.7551	11.1685	12.7851	12.9692	12.4381	12.32	NA	13.7463	12.0311	13.524	11.8371	11.7724	12.6434	12.0734	12.2582	13.5014	13.8307	11.9602	12.7107	11.2704	13.6241	12.2892	12.6245	12.3162	13.9568	12.9433	14.0164
sp|O43861|ATP9B_HUMAN Probable phospholipid-transporting ATPase IIB OS=Homo sapiens GN=ATP9B PE=2 SV=4	13	0.126417	12.3274	NA	9.6446	12.1885	10.6946	12.0095	10.0363	12.1344	11.3443	NA	11.3099	0.662932	12.679	9.40842	11.1127	11.59	10.1983	NA	9.35132	NA	11.1344	NA	11.1721	NA	NA	9.7149	NA	11.6402	10.114	10.4931	NA	10.7997	11.4635	9.97817	11.1165	NA	10.7663	8.3885	NA	NA	NA	NA	NA	9.57187	9.42225	7.17572	NA
sp|P25705|ATPA_HUMAN ATP synthase subunit alpha, mitochondrial OS=Homo sapiens GN=ATP5A1 PE=1 SV=1	36	0.54792	17.8773	16.8882	18.1975	18.0314	17.7317	18.2617	17.3782	17.9319	17.7573	17.1405	17.0673	16.2555	17.014	16.4816	17.3074	17.9544	18.0611	17.3581	17.4227	17.4917	18.8997	17.9489	18.118	17.9266	19.0202	19.0641	18.3577	18.2068	18.4461	18.0406	16.9592	18.501	18.6424	18.0272	18.2125	19.164	18.1414	17.7448	17.7211	17.1414	17.8795	17.1885	19.1226	18.5712	18.2721	17.8092	17.6371
sp|P06576|ATPB_HUMAN ATP synthase subunit beta, mitochondrial OS=Homo sapiens GN=ATP5B PE=1 SV=3	35	0.79017	20.5542	18.8215	20.4319	20.4079	19.9517	20.5311	19.7693	20.6693	20.2927	19.2924	19.9736	18.2145	20.1439	19.5675	19.8161	20.7225	19.2173	18.8268	18.826	19.5628	20.7832	19.2051	19.6416	18.1259	19.5816	19.7909	19.3625	20.858	20.2754	19.8378	18.3553	20.479	20.7991	20.531	20.4355	21.4248	19.8246	20.1468	19.2603	18.7638	19.5084	18.4557	20.689	19.9967	20.3695	20.5609	20.172
sp|P30049|ATPD_HUMAN ATP synthase subunit delta, mitochondrial OS=Homo sapiens GN=ATP5D PE=1 SV=2	4	0.261905	16.1775	15.0767	16.1445	16.2328	15.8321	15.8374	15.4462	15.982	15.7705	15.3745	15.6244	14.6705	15.6374	15.1593	15.5863	16.0662	14.7828	14.5082	13.714	15.1857	16.5634	15.4837	14.8496	14.4925	16.1325	15.8292	15.7058	15.2737	15.2503	14.2863	13.7006	15.1558	15.4372	14.6625	15.2355	15.5299	15.4088	14.081	15.0142	13.8568	14.6098	14.7343	15.4613	15.8327	14.9755	14.8273	15.3038
sp|Q5TC12|ATPF1_HUMAN ATP synthase mitochondrial F1 complex assembly factor 1 OS=Homo sapiens GN=ATPAF1 PE=1 SV=1	5	0.20122	12.1216	NA	11.1844	11.0621	11.0084	11.1279	11.452	11.6564	12.4017	NA	12.3754	10.8101	11.561	12.6359	11.8094	11.3929	NA	11.0036	11.0796	NA	12.095	12.2085	NA	NA	8.42402	NA	NA	11.8849	9.24149	13.2373	NA	12.8479	11.9485	13.1252	13.571	11.7709	12.2934	NA	NA	NA	NA	4.43707	12.8417	11.3986	12.8053	12.6495	NA
sp|Q8N5M1|ATPF2_HUMAN ATP synthase mitochondrial F1 complex assembly factor 2 OS=Homo sapiens GN=ATPAF2 PE=1 SV=1	7	0.297578	13.2433	11.4783	12.07	13.2989	11.9422	13.1234	11.9027	12.8376	13.8625	9.48798	12.7732	10.2033	13.1617	11.5884	12.3056	12.5762	10.7507	12.3193	11.1183	11.8345	13.3019	12.0766	12.0242	NA	10.2591	NA	11.905	13.1315	12.9277	12.4036	12.1122	13.157	12.9508	13.2664	12.9704	13.8112	12.2601	11.8758	11.6466	NA	11.9294	9.62176	13.2397	12.2336	12.6073	12.391	12.203
sp|P36542|ATPG_HUMAN ATP synthase subunit gamma, mitochondrial OS=Homo sapiens GN=ATP5C1 PE=1 SV=1	13	0.355705	17.0538	15.2192	16.1935	16.2231	15.9752	16.3757	15.5486	17.1638	16.8635	15.3176	16.2523	15.6279	16.6603	16.1577	16.6358	17.1021	14.7786	15.1765	15.4894	15.8424	17.0862	16.2442	15.9803	14.7097	15.364	15.8977	15.3738	16.7206	16.7714	16.2143	15.2542	16.8537	16.6529	16.3866	16.3693	16.9258	15.5975	15.8505	15.346	14.6894	15.5485	14.4704	17.0132	15.6445	16.4959	16.5576	15.6413
sp|P56134|ATPK_HUMAN ATP synthase subunit f, mitochondrial OS=Homo sapiens GN=ATP5J2 PE=1 SV=3	2	0.255319	14.9972	15.1409	13.6011	14.4065	13.6784	14.3413	14.9074	15.0158	15.1666	13.6908	14.7563	15.1139	15.8002	14.8891	14.367	15.0149	NA	13.6079	13.6567	15.4303	15.2128	14.5398	13.7304	12.248	13.0099	12.6627	9.85597	15.5798	14.1915	15.3288	13.8705	15.1526	15.091	14.8103	14.783	14.5736	14.1877	14.6088	13.1298	12.2656	13.7402	13.1975	13.9824	13.1793	14.8867	14.5948	14.7631
sp|Q96IX5|ATPMD_HUMAN ATP synthase membrane subunit DAPIT, mitochondrial OS=Homo sapiens OX=9606 GN=ATP5MD PE=1 SV=1	3	0.448276	12.2331	12.5016	12.9263	12.9792	13.6964	13.2483	14.085	9.00616	12.5279	12.1197	12.7552	12.9958	13.8514	12.9672	13.0221	13.7011	NA	11.4797	12.1499	13.594	13.8318	12.2142	10.864	NA	12.4016	12.7999	NA	15.0214	12.0655	13.146	12.9649	13.6384	13.9943	13.2245	13.3816	12.593	NA	12.6669	NA	NA	NA	NA	11.2138	9.39047	13.5637	12.7292	13.0938
sp|P48047|ATPO_HUMAN ATP synthase subunit O, mitochondrial OS=Homo sapiens GN=ATP5O PE=1 SV=1	11	0.596244	18.5552	17.1884	18.4933	18.3172	18.12	18.4306	17.0553	18.6677	18.3888	17.4555	17.8755	16.8586	17.7704	17.6706	18.1825	18.863	17.135	16.9065	16.936	16.7667	18.2722	17.4882	17.5788	17.009	18.3307	18.2833	17.6735	17.7498	18.0484	17.7087	16.5399	18.3145	17.74	17.3766	17.7008	18.7789	17.4644	17.1867	17.3525	16.5634	17.3328	16.6693	18.4866	17.9308	17.4699	17.7249	17.1743
sp|Q6RW13|ATRAP_HUMAN Type-1 angiotensin II receptor-associated protein OS=Homo sapiens GN=AGTRAP PE=1 SV=1	3	0.295597	14.2624	11.7619	13.8938	9.67851	13.1616	10.5462	13.4393	12.1699	12.3526	12.4065	13.4179	12.0194	13.401	13.6979	9.50144	13.8113	13.8092	13.809	13.5182	14.5278	13.8266	14.0043	14.515	12.9493	13.7853	10.1741	15.0191	15.7254	14.6784	14.8849	6.94132	15.0639	11.0178	14.9173	14.9189	13.7221	12.0135	14.4443	9.36851	12.8466	15.8772	14.4374	14.892	16.8921	15.7132	15.1705	15.6536
sp|P46100|ATRX_HUMAN Transcriptional regulator ATRX OS=Homo sapiens GN=ATRX PE=1 SV=5	31	0.145265	12.7952	11.1022	12.1629	11.8751	11.0397	12.0244	10.904	12.0141	12.2199	10.6325	12.5102	8.02175	11.7817	11.0649	9.64204	12.0638	12.9296	11.5827	10.2403	9.87816	11.882	11.5189	12.6447	12.2563	12.7671	12.9519	12.9481	12.985	12.2273	11.7732	11.1704	10.7691	11.6216	10.8813	10.8982	10.9171	11.6654	10.1992	11.7796	10.1533	12.1855	11.826	12.5732	12.6228	11.2193	12.2475	11.0899
sp|Q9UHI8|ATS1_HUMAN A disintegrin and metalloproteinase with thrombospondin motifs 1 OS=Homo sapiens GN=ADAMTS1 PE=1 SV=4	7	0.0868666	5.09402	NA	NA	NA	11.874	13.2288	NA	10.9935	11.0835	NA	NA	NA	11.1514	NA	11.1241	12.999	NA	NA	NA	NA	11.1751	NA	NA	NA	NA	NA	0.555986	13.3235	NA	NA	NA	NA	NA	NA	NA	NA	NA	NA	NA	NA	NA	NA	8.27893	NA	9.11347	NA	NA
sp|P54253|ATX1_HUMAN Ataxin-1 OS=Homo sapiens GN=ATXN1 PE=1 SV=2	4	0.0809816	NA	NA	NA	-1.15777	NA	NA	NA	NA	NA	NA	NA	NA	NA	NA	5.06653	NA	NA	NA	NA	NA	NA	NA	8.68714	11.1313	NA	NA	11.6547	11.0666	NA	6.92875	NA	NA	NA	NA	NA	NA	NA	10.4159	NA	NA	10.1935	10.7443	10.6442	NA	NA	8.31395	NA
sp|Q9UBB4|ATX10_HUMAN Ataxin-10 OS=Homo sapiens GN=ATXN10 PE=1 SV=1	15	0.277895	14.171	12.149	11.9265	13.1344	12.6237	13.8994	11.7013	14.1723	9.25852	11.6817	14.253	11.9267	13.7953	12.2433	14.208	13.7605	14.8058	13.6903	11.4164	12.7676	12.8137	11.8248	13.3349	13.7865	14.3296	13.9935	11.9016	13.7432	13.1667	13.2171	13.9441	12.4854	12.5402	13.9127	12.6913	14.5058	13.5918	13.5015	13.1423	12.4341	13.2618	2.04498	11.6669	14.5128	14.3451	13.6583	14.5184
sp|P0C7T5|ATX1L_HUMAN Ataxin-1-like OS=Homo sapiens GN=ATXN1L PE=1 SV=1	2	0.0362845	10.8678	NA	NA	NA	NA	8.43045	NA	NA	10.5234	NA	10.5998	NA	5.65682	NA	6.26333	10.6547	NA	NA	13.7001	NA	13.2896	NA	3.161	NA	NA	NA	NA	NA	NA	NA	NA	NA	NA	NA	NA	NA	NA	NA	NA	NA	NA	NA	NA	9.73602	11.8238	NA	NA
sp|Q99700|ATX2_HUMAN Ataxin-2 OS=Homo sapiens GN=ATXN2 PE=1 SV=2	16	0.133283	12.1084	11.9467	13.7292	12.349	12.1427	12.107	11.0002	11.7584	12.1505	10.7419	11.3882	NA	13.069	11.5377	12.2709	12.0867	13.5267	12.803	NA	11.2565	12.5456	NA	12.6636	12.7342	13.452	12.7382	12.6194	13.3802	12.8942	12.2582	17.9867	11.4412	11.1416	10.1459	11.5146	11.7021	12.5154	12.4248	13.2818	11.9367	12.4727	11.5162	13.7216	12.927	12.6131	13.3198	11.2765
sp|Q8WWM7|ATX2L_HUMAN Ataxin-2-like protein OS=Homo sapiens GN=ATXN2L PE=1 SV=2	24	0.291163	14.6625	13.5061	15.1858	14.5157	13.9984	14.7906	13.5061	14.5119	14.7862	13.6608	15.4311	13.0216	14.2549	13.8062	14.6408	15.3364	14.5612	13.4235	12.6673	13.9866	13.8412	13.415	14.3331	14.1274	14.8011	14.8604	14.968	14.3767	13.8674	14.1742	12.9486	14.2328	13.6429	14.1558	13.0087	13.5366	13.6842	12.5031	13.9013	13.981	13.476	13.8698	14.5773	14.5993	13.764	14.7196	13.5953
sp|P54252|ATX3_HUMAN Ataxin-3 OS=Homo sapiens GN=ATXN3 PE=1 SV=5	8	0.218837	11.8276	11.2205	12.215	10.9096	11.5028	12.9689	11.8216	12.292	12.8569	NA	12.0384	11.8385	12.4945	10.749	12.9158	13.1745	11.6974	13.3731	8.61027	11.1423	NA	12.0728	10.6528	12.3535	12.8586	12.914	12.7074	13.0457	9.07155	11.9639	NA	11.3803	10.8675	8.82605	9.99454	NA	10.8857	NA	10.3988	11.1402	NA	11.8123	11.1729	12.2834	NA	NA	11.3703
sp|Q13825|AUHM_HUMAN Methylglutaconyl-CoA hydratase, mitochondrial OS=Homo sapiens GN=AUH PE=1 SV=1	9	0.259587	15.4008	13.954	16.0181	16.389	14.9707	14.4706	17.1927	15.3099	14.7906	14.5631	14.1209	12.7574	15.7045	13.85	14.8196	14.7326	14.2492	12.522	13.4289	13.3204	14.2297	14.1564	14.6501	13.4643	17.0341	15.1969	13.2283	15.3551	14.6178	14.507	12.0008	14.821	14.3767	12.8789	14.5213	15.8208	15.9827	13.2439	14.4808	10.2441	15.21	13.6024	14.5558	14.6917	14.9545	12.0513	14.1886
sp|Q9Y679|AUP1_HUMAN Ancient ubiquitous protein 1 OS=Homo sapiens GN=AUP1 PE=1 SV=1	10	0.228992	13.8247	11.4958	12.6622	12.8323	11.7172	13.0372	12.2922	12.7325	14.2344	11.2476	13.6914	12.3093	12.9943	12.7062	13.0932	13.3513	11.0637	12.4055	12.0499	11.2417	13.4196	12.7402	13.3181	12.3643	12.5953	12.5674	12.2149	12.6794	13.1468	12.8348	12.4163	13.5927	13.0257	12.6879	12.7874	13.1305	12.6105	12.656	12.5585	12.3723	11.9164	11.9434	12.4309	13.2082	12.7405	13.5919	12.653
sp|Q8WXX7|AUTS2_HUMAN Autism susceptibility gene 2 protein OS=Homo sapiens GN=AUTS2 PE=1 SV=1	3	0.0341541	10.0751	NA	NA	4.77009	NA	4.44705	NA	7.57295	8.89314	NA	NA	4.1406	10.8457	NA	NA	0.599973	NA	7.60785	NA	NA	10.3187	7.52494	NA	NA	NA	10.1546	NA	4.68646	NA	0.92436	11.0567	NA	10.8939	NA	NA	6.04442	7.21685	NA	NA	NA	NA	NA	NA	7.92344	NA	NA	4.59357
sp|Q8NBF6|AVL9_HUMAN Late secretory pathway protein AVL9 homolog OS=Homo sapiens GN=AVL9 PE=1 SV=1	8	0.165123	13.0741	10.9271	12.1431	12.5844	12.2959	12.3455	11.8766	14.3077	13.1467	11.322	13.1023	NA	12.8092	11.393	12.8206	12.9728	12.9568	10.61	5.76152	6.37073	13.5385	12.5533	12.4128	10.6463	12.9683	13.1973	12.3838	12.4457	11.3359	11.3772	NA	12.4727	13.4107	12.4617	12.151	11.294	11.9769	11.8698	12.1288	NA	11.9421	11.2964	12.6417	12.5042	11.5937	10.4668	10.1702
sp|Q9H6S1|AZI2_HUMAN 5-azacytidine-induced protein 2 OS=Homo sapiens GN=AZI2 PE=1 SV=1	5	0.127551	10.7172	10.1183	11.3932	11.3875	6.24113	7.5662	NA	14.3908	1.09438	NA	7.64137	10.5341	13.916	11.221	11.2858	8.57951	10.1994	11.5386	14.6063	11.0649	13.1611	10.9749	11.417	NA	10.7435	13.1889	11.3905	12.2434	NA	14.0036	NA	14.0464	NA	11.023	11.542	11.875	11.2663	14.8196	9.47356	NA	11.3132	11.4336	11.5132	9.3842	11.3541	11.3895	15.2828
sp|Q07817|B2CL1_HUMAN Bcl-2-like protein 1 OS=Homo sapiens GN=BCL2L1 PE=1 SV=1	2	0.0815451	13.5247	11.3292	12.3061	12.6283	12.0541	12.1967	11.699	12.644	12.9739	11.2022	13.487	11.4212	12.0828	11.8724	12.9417	12.177	11.4985	11.3484	11.1063	10.9076	11.9072	11.2135	12.5073	12.2779	10.1403	12.6079	11.3649	12.4664	12.3333	11.5433	11.2734	11.9851	11.9726	12.0626	11.4143	11.5733	11.4938	11.3474	12.503	11.4687	11.6792	11.3451	12.5921	12.3287	11.7598	13.3337	12.6797
sp|Q92843|B2CL2_HUMAN Bcl-2-like protein 2 OS=Homo sapiens GN=BCL2L2 PE=1 SV=2	3	0.181347	8.94316	8.93307	10.8919	11.1218	8.6665	9.98318	NA	10.1859	10.3075	NA	12.4103	NA	NA	NA	11.0973	NA	10.4835	NA	10.0882	8.8868	NA	NA	11.4852	11.5035	NA	12.2629	NA	9.94618	11.6514	11.2354	NA	NA	11.5399	NA	11.1938	11.2331	10.1463	NA	10.9732	NA	11.2447	10.7535	10.1707	11.3894	NA	11.6708	11.0299
sp|O43521|B2L11_HUMAN Bcl-2-like protein 11 OS=Homo sapiens GN=BCL2L11 PE=1 SV=1	2	0.146465	8.65884	NA	9.21508	8.59359	NA	9.39195	NA	11.5502	10.8646	NA	10.6837	NA	NA	NA	NA	11.0626	NA	NA	NA	NA	11.272	11.4832	NA	NA	NA	11.4336	NA	11.1397	11.5078	NA	NA	-1.57089	11.2832	7.3167	NA	10.7678	NA	NA	NA	NA	10.8475	NA	10.3858	NA	NA	10.8117	NA
sp|Q9BXK5|B2L13_HUMAN Bcl-2-like protein 13 OS=Homo sapiens GN=BCL2L13 PE=1 SV=1	16	0.513402	13.6922	10.8244	13.3001	13.2764	12.3016	12.5825	13.9335	14.166	12.4643	12.1459	14.1332	11.3622	13.4014	12.1385	14.0755	12.709	12.017	12.144	12.6109	12.6334	12.2167	12.474	12.1009	10.1447	10.7183	11.9316	12.4916	13.0991	13.0871	13.3369	NA	11.909	13.9367	13.2477	12.8205	13.1384	13.1511	13.0201	10.9693	NA	12.7477	11.1597	12.2505	13.0809	11.5465	11.2866	11.6039
sp|P61769|B2MG_HUMAN Beta-2-microglobulin OS=Homo sapiens GN=B2M PE=1 SV=1	4	0.378151	14.7659	9.56459	14.5219	14.5854	14.8119	13.0417	13.397	14.5822	14.7208	14.2734	14.8196	16.5484	15.1323	16.7213	14.7288	14.3707	NA	NA	NA	NA	NA	6.65376	11.1855	NA	NA	NA	10.6949	5.25544	10.1695	NA	NA	8.22013	-1.13161	NA	NA	1.21669	NA	11.8341	-1.51907	10.8282	NA	10.6141	NA	9.1659	NA	7.04873	8.75921
sp|P04920|B3A2_HUMAN Anion exchange protein 2 OS=Homo sapiens GN=SLC4A2 PE=1 SV=4	15	0.184529	12.6383	9.41804	11.3491	11.7342	11.1846	12.3731	12.0601	11.3934	13.5425	NA	13.2494	NA	12.5428	11.4164	14.1041	12.6677	11.1515	NA	NA	10.4699	11.4242	11.5355	12.5359	NA	12.1061	11.7391	12.6573	12.2947	11.2432	11.6563	NA	12.0925	12.7077	11.878	10.3401	11.6925	11.7303	12.9053	9.31697	6.58615	11.1036	11.4158	12.4657	13.1032	12.1738	13.8032	11.3508
sp|P02730|B3AT_HUMAN Band 3 anion transport protein OS=Homo sapiens GN=SLC4A1 PE=1 SV=3	18	0.263447	13.8434	14.2164	12.2419	13.7207	15.0938	15.5462	14.4823	12.5917	13.0257	12.6666	14.7131	13.4861	12.5657	13.9261	13.2951	13.175	14.488	12.9335	13.9443	13.889	13.9976	12.1974	15.0556	14.1172	11.688	17.998	14.2227	15.0888	12.1798	17.0861	-0.337419	12.6576	15.0274	14.1702	14.8675	12.6654	13.6609	13.4556	8.71833	15.0455	13.6621	13.6294	14.4953	14.0929	13.4998	19.5071	14.6031
sp|O94766|B3GA3_HUMAN Galactosylgalactosylxylosylprotein 3-beta-glucuronosyltransferase 3 OS=Homo sapiens GN=B3GAT3 PE=1 SV=2	8	0.289552	12.841	10.7335	13.3261	13.2375	12.5336	12.9473	12.9213	13.7411	12.8805	11.9929	12.9644	12.1692	12.6559	11.4895	12.7263	12.2894	12.4323	11.0122	10.0229	7.24875	11.6292	10.7581	8.63697	12.847	12.5826	12.5676	12.0732	11.2345	11.4612	11.9784	NA	11.0692	11.2904	11.09	11.1016	11.9469	12.6185	11.6891	12.1427	9.85522	11.3735	4.78514	11.456	9.22444	12.1444	12.5596	10.9796
sp|Q6Y288|B3GLT_HUMAN Beta-1,3-glucosyltransferase OS=Homo sapiens GN=B3GLCT PE=1 SV=2	4	0.10241	7.6192	NA	NA	8.68513	5.40934	NA	NA	5.65558	10.3876	NA	NA	10.4792	7.81547	3.28388	7.57866	NA	NA	NA	10.5737	NA	NA	10.467	NA	NA	NA	NA	NA	NA	NA	NA	-0.0517048	NA	NA	NA	NA	NA	NA	NA	NA	NA	10.7004	NA	NA	NA	9.27048	NA	10.8776
sp|Q6ZMB0|B3GN6_HUMAN Acetylgalactosaminyl-O-glycosyl-glycoprotein beta-1,3-N-acetylglucosaminyltransferase OS=Homo sapiens GN=B3GNT6 PE=1 SV=2	3	0.109375	NA	NA	NA	NA	NA	11.7858	-1.56756	NA	NA	NA	14.0114	NA	NA	11.3289	NA	NA	NA	NA	NA	9.41279	NA	NA	NA	NA	NA	NA	NA	NA	NA	11.7913	NA	NA	0.257642	NA	NA	NA	NA	NA	13.5252	NA	NA	NA	3.44664	NA	12.563	NA	NA
sp|Q96L58|B3GT6_HUMAN Beta-1,3-galactosyltransferase 6 OS=Homo sapiens GN=B3GALT6 PE=1 SV=2	5	0.18541	11.9017	NA	9.91489	12.1042	9.71802	11.5789	10.6169	13.1866	10.8664	NA	12.8827	6.56561	12.7777	10.8972	12.1341	11.3054	10.1274	10.5034	10.0702	10.4508	11.3256	7.54434	9.37287	NA	8.02271	10.7412	NA	11.6567	10.2009	11.3567	12.6384	10.3628	10.8523	10.9601	11.0964	10.6772	NA	10.4802	10.9278	NA	0.109427	NA	NA	6.26906	11.1729	11.6456	10.4345
sp|O43505|B4GA1_HUMAN Beta-1,4-glucuronyltransferase 1 OS=Homo sapiens GN=B4GAT1 PE=1 SV=1	5	0.151807	13.1681	10.2459	13.1211	13.2277	11.8089	12.0284	12.7455	13.3254	12.5219	NA	13.0905	8.54402	13.0603	11.9563	11.906	12.1291	12.3947	NA	11.5247	11.2254	12.9354	11.7178	12.3921	11.2026	11.9353	13.2433	9.1387	13.6451	12.3626	12.3241	NA	12.4798	11.8538	7.54839	10.9417	12.6614	12.6134	12.4359	12.5926	8.66456	6.81254	10.476	12.2391	12.7957	13.3206	13.4541	12.9547
sp|P15291|B4GT1_HUMAN Beta-1,4-galactosyltransferase 1 OS=Homo sapiens GN=B4GALT1 PE=1 SV=5	2	0.0703518	12.5207	NA	NA	11.8903	NA	NA	NA	12.1255	11.399	NA	11.5948	NA	NA	NA	7.01774	11.245	NA	NA	8.5044	NA	10.1791	NA	NA	NA	NA	10.3326	NA	10.9389	7.05165	7.84716	NA	10.4762	NA	NA	11.4163	NA	NA	NA	11.286	NA	NA	NA	9.42317	NA	4.80024	10.594	10.3164
sp|Q9NWV8|BABA1_HUMAN BRISC and BRCA1-A complex member 1 OS=Homo sapiens GN=BABAM1 PE=1 SV=1	7	0.243161	10.3343	10.5666	11.34	11.764	11.2251	11.6815	11.8834	11.4732	11.9163	9.45561	11.9913	10.6702	10.1603	6.84642	11.4484	12.2636	NA	NA	7.09649	11.2872	11.1935	NA	11.808	6.63358	NA	NA	NA	NA	10.8404	8.39716	NA	NA	11.2112	NA	10.3641	9.76764	10.8397	8.58429	7.72682	NA	10.3742	7.14903	11.3164	7.20019	NA	10.959	10.5338
sp|Q9NXR7|BABA2_HUMAN BRISC and BRCA1-A complex member 2 OS=Homo sapiens GN=BABAM2 PE=1 SV=2	9	0.295039	12.8941	13.7231	14.3502	14.421	14.305	10.2042	13.8168	11.9929	12.1328	10.6494	10.7127	13.4026	12.5858	10.8746	10.8916	11.8193	14.7398	9.93566	13.4422	8.8213	13.456	8.68481	14.0555	10.7098	12.6716	13.2923	7.73222	13.8897	13.4348	12.5646	NA	13.2919	11.9869	11.9921	11.3531	13.7006	12.6389	10.7368	8.64281	12.3935	13.0027	13.4177	10.8512	14.2884	12.9951	10.9415	12.3559
sp|Q9H3F6|BACD3_HUMAN BTB/POZ domain-containing adapter for CUL3-mediated RhoA degradation protein 3 OS=Homo sapiens GN=KCTD10 PE=1 SV=1	5	0.111821	11.1561	11.3696	11.9053	11.1148	8.06679	NA	NA	8.57164	10.9933	NA	8.37645	7.18804	8.13156	11.6229	10.1035	12.234	NA	11.1175	11.1812	10.4644	11.7181	12.0788	10.3445	NA	11.0676	11.2646	NA	11.6533	10.7588	9.86808	NA	11.7403	5.91338	9.86676	7.46102	NA	NA	11.6185	9.89735	NA	11.402	NA	10.9672	10.3039	11.4539	11.805	10.3365
sp|O00154|BACH_HUMAN Cytosolic acyl coenzyme A thioester hydrolase OS=Homo sapiens GN=ACOT7 PE=1 SV=3	9	0.323684	13.8881	13.3407	13.9162	14.0661	14.3112	14.6298	14.0014	12.4243	13.4139	NA	14.71	13.4615	11.5067	13.8239	14.2895	14.4398	4.59082	13.7326	12.609	12.7604	12.5859	13.8106	12.1898	13.0698	8.83848	13.1905	13.2919	13.4995	14.4492	12.2293	14.3008	13.3635	13.1637	13.1169	13.2174	13.1035	13.8367	14.0118	13.1207	12.6076	12.8163	13.6182	14.0596	13.6425	13.9623	15.0185	13.3086
sp|O14867|BACH1_HUMAN Transcription regulator protein BACH1 OS=Homo sapiens GN=BACH1 PE=1 SV=2	6	0.0896739	8.0837	16.365	11.9404	12.2148	16.1869	11.5014	12.5	13.3524	15.6434	15.5384	12.2241	17.3718	14.8818	11.601	13.628	15.4177	15.2975	15.6679	NA	14.7545	14.5977	15.8982	17.054	16.9969	16.7113	15.8848	16.5927	11.65	15.5807	15.1893	-1.05383	12.6858	15.0756	14.5531	7.40539	15.1495	14.7391	14.8661	15.0075	14.7861	15.8962	16.3429	16.8147	7.8918	13.8253	11.5858	15.4156
sp|Q92934|BAD_HUMAN Bcl2-associated agonist of cell death OS=Homo sapiens GN=BAD PE=1 SV=3	7	0.589286	12.5952	12.0988	12.2078	13.2214	12.4852	13.3905	12.5192	12.2686	14.1927	13.5715	12.8432	10.701	12.4274	10.6139	12.5022	12.3023	10.6578	11.3696	10.3038	10.7497	11.9811	12.3193	13.0841	10.0473	11.9748	12.0571	13.5365	12.5558	12.3871	11.3546	NA	12.8886	11.8907	12.0903	11.5196	12.2914	12.5704	12.3482	12.6592	11.8082	12.1672	12.7455	12.5737	13.3672	12.3038	12.7742	12.3909
sp|O75531|BAF_HUMAN Barrier-to-autointegration factor OS=Homo sapiens GN=BANF1 PE=1 SV=1	11	0.505618	15.651	14.2968	14.6334	16.3919	14.543	14.1796	14.5335	16.2477	16.1939	12.7893	15.8202	14.8059	13.4257	14.7681	15.0688	15.5756	13.6483	14.1439	13.9253	14.5736	15.8029	14.7471	15.1066	12.4495	13.9396	13.6517	13.9568	15.1024	14.9407	14.7689	14.8089	14.8474	15.4332	15.3633	14.6735	13.727	13.4744	14.6676	12.2537	12.967	13.5091	12.7793	14.3812	13.1546	14.0035	15.1045	15.1546
sp|Q99933|BAG1_HUMAN BAG family molecular chaperone regulator 1 OS=Homo sapiens GN=BAG1 PE=1 SV=4	4	0.130435	6.89748	9.3742	NA	NA	12.276	11.4846	9.92418	13.2578	13.1203	NA	11.3076	NA	NA	NA	11.6129	12.1927	13.7523	NA	NA	NA	12.026	NA	10.9508	NA	NA	NA	NA	10.1966	7.28721	10.5362	NA	NA	NA	NA	NA	NA	10.9759	7.27065	NA	NA	NA	NA	11.692	14.2474	NA	11.883	NA
sp|O95816|BAG2_HUMAN BAG family molecular chaperone regulator 2 OS=Homo sapiens GN=BAG2 PE=1 SV=1	10	0.473934	13.4228	15.1902	14.8879	14.8651	15.044	12.3905	14.972	15.7367	15.9057	14.0256	15.362	14.2413	16.2985	14.7816	15.7439	13.0081	15.4384	14.497	14.376	14.3521	15.3192	14.5201	15.4206	14.2386	12.4711	13.9915	13.3921	15.6606	15.0105	13.7192	13.5698	14.4191	14.5671	13.8462	14.3351	15.397	14.4096	14.7842	15.0277	14.0249	14.1166	14.5538	12.4647	14.9508	14.7595	12.919	14.3593
sp|O95817|BAG3_HUMAN BAG family molecular chaperone regulator 3 OS=Homo sapiens GN=BAG3 PE=1 SV=3	31	0.643478	12.3927	13.1274	9.36915	11.9311	12.9678	12.4549	10.8659	11.7758	13.2448	12.1795	12.275	13.6105	12.3132	13.3375	13.8262	12.0984	9.85382	9.47994	13.5599	11.369	11.9024	12.6684	12.3356	13.5276	12.6158	13.0876	11.7281	12.6172	12.7403	12.5618	NA	12.8901	11.3938	11.7452	13.7259	10.5057	NA	11.9732	12.939	11.9568	12.1987	13.057	12.5257	11.7534	11.7531	11.2683	11.2462
sp|O95429|BAG4_HUMAN BAG family molecular chaperone regulator 4 OS=Homo sapiens GN=BAG4 PE=1 SV=1	7	0.205689	10.7043	NA	NA	NA	NA	NA	NA	11.2751	11.3733	NA	NA	NA	NA	NA	NA	11.1405	14.3442	NA	6.28079	NA	13.4978	NA	13.0192	10.3146	13.8642	13.4861	NA	10.5523	11.7388	NA	13.2859	12.3492	10.8335	12.5022	5.02965	12.2148	11.7156	NA	11.8181	NA	11.3675	12.343	NA	13.0137	NA	8.70586	NA
sp|Q9UL15|BAG5_HUMAN BAG family molecular chaperone regulator 5 OS=Homo sapiens GN=BAG5 PE=1 SV=1	11	0.308725	11.5564	8.74099	7.72028	0.561538	11.0766	11.1627	11.3205	11.7856	11.5983	NA	11.2786	11.7914	11.5084	NA	11.9193	11.5823	NA	NA	NA	11.5306	11.3069	12.547	12.7872	NA	11.4156	NA	NA	12.2166	11.5358	12.4876	NA	11.7652	12.2981	12.4815	12.5936	NA	NA	12.293	10.8984	NA	10.5756	NA	11.7462	11.9649	11.9049	11.9071	NA
sp|P46379|BAG6_HUMAN Large proline-rich protein BAG6 OS=Homo sapiens GN=BAG6 PE=1 SV=2	30	0.360424	15.3021	13.5784	15.0984	14.5691	14.2161	14.9484	13.8293	14.6694	15.4385	13.2601	15.0489	13.5084	15.2	14.1122	15.0591	14.83	14.8904	14.0616	14.0679	14.0311	14.2955	14.6298	15.4571	14.2447	15.1878	15.7382	14.7328	15.4951	15.201	14.9628	13.4908	14.7165	15.4906	14.6115	14.523	14.7399	15.3282	14.5171	14.9508	12.8556	14.2746	14.5186	14.9504	15.5189	14.9442	15.5781	14.7184
sp|Q9UQB8|BAIP2_HUMAN Brain-specific angiogenesis inhibitor 1-associated protein 2 OS=Homo sapiens GN=BAIAP2 PE=1 SV=1	23	0.456522	14.1695	12.1873	13.8932	14.1771	12.2969	14.4964	14.1162	13.7485	14.0867	12.2356	11.8252	7.44333	14.2898	12.7006	14.1574	14.2574	12.769	12.7819	12.9234	13.159	12.8935	11.9346	13.761	12.5133	13.1654	13.7633	13.042	14.3695	13.0976	13.5147	13.0419	14.1983	13.4816	13.7498	12.9875	13.6676	13.7969	13.6418	14.1749	10.9185	12.5095	12.3582	14.8062	13.68	13.5214	12.3209	13.6524
sp|Q16611|BAK_HUMAN Bcl-2 homologous antagonist/killer OS=Homo sapiens GN=BAK1 PE=1 SV=1	2	0.21327	12.5202	NA	NA	NA	11.5828	11.4067	10.5363	12.32	13.2504	NA	13.5089	NA	11.5049	10.9264	11.764	11.9115	NA	NA	NA	10.4497	NA	11.2861	NA	NA	NA	10.3359	NA	11.4219	11.2236	NA	NA	11.328	11.2703	NA	10.5966	11.3859	NA	13.1146	NA	NA	NA	NA	NA	NA	NA	NA	NA
sp|Q8NDB2|BANK1_HUMAN B-cell scaffold protein with ankyrin repeats OS=Homo sapiens GN=BANK1 PE=1 SV=3	6	0.0828025	11.3748	NA	NA	12.8575	5.49888	12.1201	13.2238	8.30434	NA	NA	NA	NA	NA	NA	11.26	12.2699	NA	6.62116	NA	NA	NA	NA	4.80869	NA	NA	11.3319	NA	12.1631	11.8824	10.5612	NA	NA	10.5202	NA	13.1598	NA	8.42347	NA	13.1392	NA	8.03188	NA	11.0355	9.95135	NA	NA	NA
sp|Q92560|BAP1_HUMAN Ubiquitin carboxyl-terminal hydrolase BAP1 OS=Homo sapiens GN=BAP1 PE=1 SV=2	4	0.0672154	NA	NA	NA	NA	NA	NA	NA	NA	NA	NA	NA	NA	NA	NA	NA	NA	NA	NA	NA	NA	NA	NA	NA	NA	11.771	10.9818	7.34443	NA	NA	9.18112	NA	NA	-0.608415	NA	NA	NA	NA	NA	NA	NA	NA	NA	9.95893	10.6775	NA	NA	NA
sp|Q8IXM2|BAP18_HUMAN Chromatin complexes subunit BAP18 OS=Homo sapiens GN=BAP18 PE=1 SV=1	7	0.69186	11.9426	12.5883	13.4094	13.2993	11.7745	12.9729	12.4192	12.4773	13.3168	11.4642	13.5806	11.9668	12.6932	12.0049	12.0994	12.7571	13.6534	13.6595	11.6832	11.9612	13.2181	13.5945	14.1743	13.8071	14.3449	14.8782	12.7143	13.7319	13.7332	13.8331	14.2173	12.0537	13.4772	11.7764	12.7315	12.372	13.0312	13.1221	12.5147	13.4226	12.4968	10.8906	14.0203	13.1252	13.8637	11.8299	12.4791
sp|Q9UHQ4|BAP29_HUMAN B-cell receptor-associated protein 29 OS=Homo sapiens GN=BCAP29 PE=1 SV=2	4	0.165975	5.48079	10.5778	NA	12.3163	10.7513	11.4869	7.27132	11.094	10.2576	11.0927	11.3872	11.0847	11.3293	5.77811	6.27202	10.6637	NA	NA	NA	NA	NA	NA	NA	NA	NA	NA	NA	NA	NA	NA	NA	NA	NA	NA	6.7307	5.32144	NA	NA	NA	NA	NA	NA	NA	NA	NA	NA	7.33243
sp|P51572|BAP31_HUMAN B-cell receptor-associated protein 31 OS=Homo sapiens GN=BCAP31 PE=1 SV=3	15	0.361789	15.934	15.1521	15.7381	15.7826	14.9212	17.3188	14.3312	15.3752	16.1069	15.2475	15.9502	15.5561	15.697	14.9304	16.6431	15.8646	12.1626	14.6078	15.202	13.6781	15.9503	15.6618	15.229	13.7267	12.9832	14.2601	14.3383	15.4026	14.5854	14.0874	12.4332	16.0024	15.074	14.5759	14.5559	12.2904	14.4985	14.6684	13.7612	13.3389	14.0524	14.1321	14.6593	13.4128	14.1442	17.6184	14.3316
sp|P35613|BASI_HUMAN Basigin OS=Homo sapiens GN=BSG PE=1 SV=2	6	0.231169	16.1485	14.9285	14.4656	16.8608	15.4127	16.3545	15.5213	16.6964	14.982	14.923	16.2358	15.281	16.4371	15.719	15.9181	16.9671	13.2007	14.7602	14.2121	14.791	15.1262	14.3336	13.8412	14.7645	15.5551	16.683	16.154	15.805	14.9587	15.8017	13.2589	15.0832	14.9697	14.6767	15.6863	14.3949	14.8008	15.4831	15.6183	12.6237	17.3452	15.0077	16.0215	18.0871	14.3975	16.4807	14.3853
sp|P80723|BASP1_HUMAN Brain acid soluble protein 1 OS=Homo sapiens GN=BASP1 PE=1 SV=2	13	0.60793	15.5852	15.4102	15.3941	17.7461	15.9829	18.8522	15.3478	13.0891	14.9276	15.6061	14.6314	14.1204	16.6911	15.2665	14.7252	17.9533	14.7326	14.5541	14.442	14.4798	16.4836	14.6123	15.293	15.6448	15.7144	16.886	16.002	15.5913	15.029	14.2743	10.7354	14.3843	14.0867	13.7316	14.5884	15.8791	16.5237	13.899	16.1685	12.6323	15.3755	13.3175	14.6442	12.4013	15.3751	13.1743	13.4954
sp|Q07812|BAX_HUMAN Apoptosis regulator BAX OS=Homo sapiens GN=BAX PE=1 SV=1	7	0.369792	14.3683	13.6584	14.1361	14.4165	14.1939	14.404	13.9842	14.2368	14.1865	13.2813	14.5167	13.325	14.1428	13.6217	14.6059	14.5538	14.468	12.6543	13.9902	13.0045	13.3677	14.0154	13.686	12.9068	14.2596	14.1565	11.5475	13.9675	14.1741	13.8152	12.7109	13.5609	14.5279	13.1511	14.5002	13.2326	14.1188	14.0426	13.85	13.1911	12.7203	12.7509	12.9073	13.6318	13.7201	14.728	13.9548
sp|Q9NRL2|BAZ1A_HUMAN Bromodomain adjacent to zinc finger domain protein 1A OS=Homo sapiens GN=BAZ1A PE=1 SV=2	10	0.0706941	14.6202	14.8182	18.2775	16.7279	17.2295	21.7243	18.53	14.7502	14.839	21.5303	14.8623	18.443	23.7663	10.0301	12.1075	12.1545	11.7888	15.8978	14.4453	13.5378	14.2696	NA	16.1114	17.0348	16.4413	16.8098	16.8576	17.1983	15.6017	13.4978	NA	10.1347	10.9883	14.512	12.9543	NA	16.9259	13.1759	16.8868	15.9169	NA	15.1331	11.0398	13.6799	11.4553	11.5173	13.2143
sp|Q9UIG0|BAZ1B_HUMAN Tyrosine-protein kinase BAZ1B OS=Homo sapiens GN=BAZ1B PE=1 SV=2	37	0.271746	14.1929	13.0891	12.7589	12.8232	13.2109	11.8244	13.0553	14.2396	13.7279	12.7596	13.8571	13.2683	13.0547	13.7579	13.4633	13.8749	12.1102	12.6303	12.7652	12.105	12.9319	13.1858	12.5205	9.85304	13.4503	13.468	11.5709	11.8621	12.4386	13.0931	11.8965	12.9755	14.0973	12.2171	11.5121	12.7026	12.849	12.2612	13.7302	9.6181	13.1187	13.1292	11.8795	13.7343	12.0127	14.3077	11.9413
sp|Q9UIF9|BAZ2A_HUMAN Bromodomain adjacent to zinc finger domain protein 2A OS=Homo sapiens GN=BAZ2A PE=1 SV=4	12	0.0729659	11.2695	NA	NA	7.2886	10.1026	10.4775	NA	NA	11.4017	3.31972	11.1046	NA	NA	NA	11.2864	5.82302	NA	9.22918	-0.0576394	NA	NA	NA	10.8852	NA	4.26825	11.172	8.89035	10.2942	NA	11.3796	NA	NA	10.594	NA	NA	8.40057	NA	9.42886	NA	-0.979792	11.2214	10.8676	11.4161	7.90362	NA	10.2912	6.43703
sp|Q8NFJ9|BBS1_HUMAN Bardet-Biedl syndrome 1 protein OS=Homo sapiens GN=BBS1 PE=1 SV=1	6	0.11973	NA	4.90376	NA	7.60201	NA	NA	NA	7.51067	4.81769	NA	NA	NA	7.09991	NA	NA	7.01767	NA	6.39264	NA	9.14873	10.6968	7.29848	9.3074	NA	NA	9.05578	9.20979	0.304226	8.4614	7.78855	NA	NA	NA	6.64373	NA	NA	NA	NA	8.79488	NA	NA	7.37568	11.7598	7.55889	NA	NA	8.49345
sp|Q9BXC9|BBS2_HUMAN Bardet-Biedl syndrome 2 protein OS=Homo sapiens GN=BBS2 PE=1 SV=1	11	0.176144	9.20442	9.5599	10.2203	13.9065	4.9896	14.8997	6.76741	NA	11.3446	NA	2.89472	11.4761	10.1647	7.63746	7.71525	10.2712	NA	5.61325	NA	10.7036	6.75457	4.4577	NA	NA	NA	11.7268	11.6541	8.01275	NA	4.94682	NA	4.86481	NA	NA	NA	NA	2.69808	6.76792	11.0328	NA	NA	NA	7.64858	10.1803	8.67166	6.66188	10.8699
sp|Q96RK4|BBS4_HUMAN Bardet-Biedl syndrome 4 protein OS=Homo sapiens GN=BBS4 PE=1 SV=2	4	0.0867052	NA	NA	0.952935	NA	NA	NA	3.76742	NA	NA	4.71223	NA	NA	NA	NA	NA	6.22211	NA	NA	NA	NA	9.96784	NA	10.5432	NA	NA	NA	NA	9.33414	NA	NA	NA	5.25723	NA	NA	NA	NA	NA	NA	NA	5.10265	NA	NA	NA	NA	9.31688	NA	NA
sp|Q8WY36|BBX_HUMAN HMG box transcription factor BBX OS=Homo sapiens GN=BBX PE=1 SV=1	9	0.123273	13.5872	NA	12.2172	NA	NA	12.2008	5.03358	10.0869	NA	NA	10.4842	NA	NA	10.8137	9.17987	13.3637	11.0087	NA	12.755	6.45062	10.1105	11.7493	12.7014	NA	NA	NA	11.3967	NA	9.86364	10.7675	NA	NA	NA	NA	10.5648	-0.349166	10.8349	11.4416	11.7183	9.38283	NA	11.028	12.7962	NA	7.89923	NA	-2.37081
sp|P50895|BCAM_HUMAN Basal cell adhesion molecule OS=Homo sapiens GN=BCAM PE=1 SV=2	21	0.464968	16.0025	15.3859	15.9381	16.5109	15.1573	16.1334	15.9499	16.117	16.0064	15.017	13.6475	16.3029	16.0214	16.1171	16.5802	15.594	14.9265	15.3715	16.421	15.1543	15.041	14.6825	16.982	14.6764	16.4237	15.5424	16.2459	17.0033	15.5324	15.5533	12.9696	15.5432	15.4194	15.4041	14.7726	15.5008	16.3331	14.6571	16.3426	13.8222	15.8606	15.0451	15.9097	15.5251	15.4846	13.6834	16.9642
sp|Q6ZUJ8|BCAP_HUMAN Phosphoinositide 3-kinase adapter protein 1 OS=Homo sapiens GN=PIK3AP1 PE=1 SV=2	5	0.0732919	11.8581	5.86091	13.4934	NA	14.5203	13.0824	11.5157	7.41072	9.57701	13.4433	13.217	NA	13.8488	14.5604	10.6105	12.7277	9.65167	NA	NA	NA	NA	13.5866	10.1965	NA	NA	NA	14.5898	11.3886	13.8927	9.8931	NA	13.2729	10.2347	NA	NA	NA	NA	NA	NA	NA	NA	14.8442	NA	NA	13.2028	10.0851	NA
sp|P56945|BCAR1_HUMAN Breast cancer anti-estrogen resistance protein 1 OS=Homo sapiens GN=BCAR1 PE=1 SV=2	10	0.152874	12.6274	NA	NA	NA	NA	4.71264	-1.6594	NA	NA	NA	7.90765	NA	NA	NA	11.3399	NA	NA	NA	NA	2.46473	NA	NA	NA	NA	NA	6.67632	NA	9.93288	2.92236	NA	9.90926	NA	NA	5.2885	9.94519	NA	8.3201	NA	NA	NA	NA	5.63237	NA	NA	NA	9.71469	8.56492
sp|O75363|BCAS1_HUMAN Breast carcinoma-amplified sequence 1 OS=Homo sapiens GN=BCAS1 PE=1 SV=2	8	0.219178	11.8667	12.0949	12.0733	13.5781	13.1291	13.4114	15.3013	15.2865	13.6325	12.5008	10.0882	NA	13.7128	10.1622	13.4627	13.2983	NA	11.3038	12.3057	NA	10.8447	6.14594	10.6038	NA	13.1238	11.765	13.5204	9.68641	NA	NA	10.0523	9.08882	12.0837	11.4653	NA	11.1041	11.3962	4.44683	11.0219	NA	13.4085	NA	14.3814	11.1752	12.4242	11.6318	9.81033
sp|Q9H6U6|BCAS3_HUMAN Breast carcinoma-amplified sequence 3 OS=Homo sapiens GN=BCAS3 PE=1 SV=3	12	0.188578	11.3428	11.9112	11.7752	12.0718	10.2599	11.739	11.9265	11.0633	11.262	3.78995	11.2269	8.95851	10.1628	11.2606	11.6138	11.9038	11.2238	11.1669	10.7174	10.8549	11.4791	11.2337	11.9534	9.96102	9.70168	11.034	11.4437	12.0906	11.3317	10.9277	NA	11.4261	11.6765	10.9956	10.7062	11.5534	11.6898	11.3623	11.5474	NA	11.3573	11.4734	11.7484	11.7488	11.6347	11.5382	11.5309
sp|O15382|BCAT2_HUMAN Branched-chain-amino-acid aminotransferase, mitochondrial OS=Homo sapiens GN=BCAT2 PE=1 SV=2	18	0.464286	15.2497	13.4979	14.5485	15.8979	14.2431	15.643	15.4657	15.2387	14.9154	13.6342	14.9764	12.9408	14.5163	14.321	14.1245	15.0045	13.9696	12.3613	13.216	13.411	14.1987	12.2259	14.1614	12.2985	14.5365	14.1901	13.5818	15.0773	14.2861	13.2196	NA	13.7815	12.6811	14.6508	13.8673	15.1576	14.3513	12.9108	14.0973	11.4923	13.23	12.333	15.2079	14.7461	13.8397	12.4203	12.6333
sp|Q9P287|BCCIP_HUMAN BRCA2 and CDKN1A-interacting protein OS=Homo sapiens GN=BCCIP PE=1 SV=1	7	0.264331	13.4551	7.62821	11.8115	11.8588	10.7882	12.0823	11.7494	13.436	13.6565	8.69181	12.9718	9.70447	12.8657	11.9832	13.1571	13.5279	9.90261	10.887	12.9753	10.4867	12.6979	12.4699	11.0971	NA	11.4424	11.4698	11.0821	12.1062	10.2776	12.0654	NA	11.7229	12.5194	12.4071	11.6235	9.71628	12.0284	12.0338	11.1214	9.08173	10.7949	9.3584	11.49	11.0761	11.0681	13.56	10.9542
sp|Q9NWK9|BCD1_HUMAN Box C/D snoRNA protein 1 OS=Homo sapiens GN=ZNHIT6 PE=1 SV=1	3	0.093617	14.7213	12.5336	NA	14.69	13.0652	13.4555	7.92169	15.4942	11.4528	NA	12.2033	NA	15.0671	NA	10.4802	10.934	12.6031	12.7372	NA	11.6117	11.3662	11.5995	14.8978	NA	13.3728	NA	13.961	15.2237	9.58077	12.5568	NA	NA	10.1479	NA	NA	13.3946	NA	-0.515707	8.56801	11.206	NA	13.4015	13.323	14.0057	12.9681	11.8605	NA
sp|O14874|BCKD_HUMAN [3-methyl-2-oxobutanoate dehydrogenase [lipoamide]] kinase, mitochondrial OS=Homo sapiens GN=BCKDK PE=1 SV=2	10	0.237864	13.6682	12.4509	13.6285	13.226	11.3698	12.4128	12.3881	13.7446	12.9831	11.4619	13.9243	12.3367	13.276	13.4886	12.0609	12.2324	11.7929	12.8664	13.0189	12.9928	12.5454	13.3812	12.5904	9.77631	11.2563	12.5741	10.924	13.7072	13.4241	13.6646	13.4164	12.9218	13.3933	13.8553	13.6139	14.4803	12.7805	13.4083	13.0224	11.8129	12.0849	11.8396	12.654	13.7979	13.1633	11.6986	13.2805
sp|O95999|BCL10_HUMAN B-cell lymphoma/leukemia 10 OS=Homo sapiens GN=BCL10 PE=1 SV=1	5	0.150215	8.41865	10.9759	10.7913	6.88423	NA	NA	10.5159	12.2343	7.78037	NA	12.1182	10.29	7.73404	7.18235	11.698	9.45968	NA	11.0337	7.49037	13.8219	11.4053	10.3509	7.12223	NA	NA	12.4918	NA	13.0118	11.0603	NA	NA	5.09314	9.51672	10.9487	11.3783	12.0039	9.38112	9.78493	5.42416	10.7916	6.74535	5.00414	4.52312	13.1414	11.541	10.0608	11.097
sp|Q8WUZ0|BCL7C_HUMAN B-cell CLL/lymphoma 7 protein family member C OS=Homo sapiens GN=BCL7C PE=1 SV=3	3	0.225806	14.6595	13.0854	13.1973	10.657	13.295	13.7657	8.35462	13.489	13.7683	11.8031	14.2219	11.8593	13.5813	13.4248	13.6225	13.6334	12.9854	13.0849	12.8128	12.9687	13.9053	13.6931	14.6395	13.0799	8.73471	14.0283	13.4486	7.21378	13.9536	14.0297	NA	13.2203	13.5014	13.3466	12.127	12.7517	13.4804	13.5704	14.0576	12.3352	13.1543	13.016	13.8326	13.4726	13.7295	14.0032	13.418
sp|O00512|BCL9_HUMAN B-cell CLL/lymphoma 9 protein OS=Homo sapiens GN=BCL9 PE=1 SV=4	9	0.0834502	NA	NA	NA	NA	4.59395	NA	NA	NA	10.6506	NA	10.2895	NA	NA	NA	NA	NA	NA	NA	NA	NA	11.715	10.2937	11.0973	NA	13.7494	11.7111	NA	11.8621	6.07839	NA	5.74041	NA	NA	10.6207	NA	NA	11.4965	NA	NA	NA	NA	NA	10.6782	11.2728	1.75769	11.0101	9.99969
sp|Q86UU0|BCL9L_HUMAN B-cell CLL/lymphoma 9-like protein OS=Homo sapiens GN=BCL9L PE=1 SV=1	9	0.078052	NA	NA	NA	10.774	6.82423	10.9567	NA	12.6075	12.5917	3.10329	12.1726	15.9433	11.4757	13.7115	NA	9.9015	11.4283	NA	NA	NA	NA	NA	9.39535	NA	11.8066	10.7468	10.2257	10.1482	NA	NA	0.167574	10.2348	11.3414	13.3846	11.4629	NA	11.2463	NA	12.8571	11.2788	NA	NA	10.5864	NA	NA	NA	NA
sp|A2AJT9|BCLA3_HUMAN BCLAF1 and THRAP3 family member 3 OS=Homo sapiens GN=BCLAF3 PE=1 SV=1	8	0.139241	9.58299	10.9585	12.7158	NA	12.1715	9.76647	NA	8.20457	7.7394	8.37019	11.2004	10.7277	11.4344	NA	9.56983	NA	8.43263	NA	11.8116	12.6315	NA	NA	11.6937	NA	8.42759	10.4399	NA	8.56592	11.2232	11.409	NA	NA	9.90448	13.6783	10.0477	NA	NA	9.79934	11.3871	10.4855	NA	4.09232	10.699	10.3451	8.80491	13.7115	NA
sp|Q9NYF8|BCLF1_HUMAN Bcl-2-associated transcription factor 1 OS=Homo sapiens GN=BCLAF1 PE=1 SV=2	25	0.277174	15.1487	13.4361	14.4242	14.5037	14.1409	15.0657	13.5257	14.4763	14.4274	14.3319	15.0271	12.9042	14.25	13.834	14.4393	15.171	14.5797	12.8204	12.6015	NA	13.8971	13.3494	14.2333	13.504	14.4087	13.6177	13.7731	13.8055	14.2968	13.9158	NA	14.1092	13.3752	13.2144	12.0022	12.3012	14.1324	12.7959	14.0175	12.7161	12.4552	13.3207	12.6301	13.7307	13.6758	14.4793	13.4717
sp|Q6W2J9|BCOR_HUMAN BCL-6 corepressor OS=Homo sapiens GN=BCOR PE=1 SV=1	6	0.0347578	6.38238	NA	NA	NA	NA	NA	NA	2.07192	NA	NA	3.74322	NA	10.5507	NA	NA	4.66594	NA	NA	NA	NA	10.5726	10.7481	4.91059	NA	NA	NA	NA	NA	8.49514	NA	10.6702	NA	NA	6.04213	9.27274	NA	NA	NA	NA	NA	NA	NA	NA	NA	NA	5.80118	NA
sp|P11274|BCR_HUMAN Breakpoint cluster region protein OS=Homo sapiens GN=BCR PE=1 SV=2	20	0.1786	11.4277	11.3504	11.631	11.6086	10.9375	10.9817	10.937	10.376	11.1597	10.3219	11.5564	11.8952	10.5096	11.1138	11.5827	11.0037	11.0771	10.9892	11.8055	10.6581	11.143	11.9029	11.0474	11.4876	11.9362	11.6275	11.5961	11.7824	11.1817	11.7461	NA	10.9526	11.1021	9.17146	11.0585	11.2431	10.4026	8.71561	9.34128	10.8033	10.9349	11.1054	12.3354	12.4956	11.4612	11.6874	10.3828
sp|Q9Y276|BCS1_HUMAN Mitochondrial chaperone BCS1 OS=Homo sapiens GN=BCS1L PE=1 SV=1	10	0.257757	13.7655	11.9156	12.6402	12.9801	12.0275	8.58823	12.9883	13.8315	13.1571	11.8918	13.3301	11.57	13.6	12.1975	13.3897	12.875	11.6379	NA	12.5769	12.081	12.4427	12.5243	12.0087	10.7825	13.0079	12.1782	12.1328	12.8358	12.1272	12.1409	11.3442	13.1593	12.9884	12.7268	12.663	14.1072	12.1836	11.9279	11.5198	11.1185	12.1909	11.2836	13.7748	13.3185	12.7791	12.3392	12.7072
sp|Q8NFC6|BD1L1_HUMAN Biorientation of chromosomes in cell division protein 1-like 1 OS=Homo sapiens GN=BOD1L1 PE=1 SV=2	24	0.114061	11.1394	6.79526	NA	9.78075	7.14385	10.2807	9.93184	10.944	10.926	NA	11.4556	9.87878	NA	10.0608	10.7844	11.0092	9.88329	12.9446	NA	10.7212	NA	8.42982	11.7335	NA	NA	10.6602	7.01387	5.04284	14.1692	9.60972	3.84599	NA	11.6428	9.20936	NA	11.8142	9.6984	12.5672	10.6309	12.2201	8.66065	9.5353	10.7396	11.1547	12.0766	14.5707	0.849579
sp|Q02338|BDH_HUMAN D-beta-hydroxybutyrate dehydrogenase, mitochondrial OS=Homo sapiens GN=BDH1 PE=1 SV=3	12	0.346939	17.8739	13.933	16.0241	16.4025	15.829	16.2193	16.6892	16.3124	16.449	14.7641	16.2129	13.2424	15.6183	15.1953	14.8007	16.6186	14.1199	14.6707	14.0257	14.7566	16.0725	14.5564	15.3058	13.6943	16.178	15.7563	15.4694	17.262	15.0949	16.4987	14.2763	16.6548	15.975	17.2264	15.9605	15.5374	15.3772	14.572	15.4159	13.5097	15.0091	12.7054	16.6162	15.754	14.8314	15.5087	13.8111
sp|Q9BUT1|BDH2_HUMAN 3-hydroxybutyrate dehydrogenase type 2 OS=Homo sapiens GN=BDH2 PE=1 SV=2	7	0.281633	11.8679	14.4564	14.2548	13.7942	14.1243	11.9325	12.1767	12.2069	13.4505	13.4778	13.3213	14.1708	12.3485	13.1442	13.8333	13.0799	11.4227	12.7084	13.5151	13.6842	14.3022	13.5692	13.3088	13.7954	12.442	12.1848	11.9245	12.0467	11.8659	12.8464	11.9283	12.2871	12.1895	12.1648	12.7206	13.5889	11.6713	12.6621	12.8874	13.0271	13.1454	12.8225	12.7391	12.3905	12.9857	NA	13.1826
sp|Q14457|BECN1_HUMAN Beclin-1 OS=Homo sapiens GN=BECN1 PE=1 SV=2	12	0.224444	13.2016	10.4514	9.0578	13.2794	17.5593	2.96039	16.7441	11.1073	10.3446	NA	11.7137	16.1632	10.5246	13.8619	12.5487	10.1258	14.6896	11.581	9.98854	NA	11.8492	13.3634	13.8764	15.3457	16.3121	13.3899	16.2631	15.4354	10.622	15.9603	10.7151	14.3574	15.2248	NA	7.87566	12.9896	15.5252	15.3689	17.5851	10.3427	10.8403	NA	12.1974	11.9266	15.3079	10.4287	11.5809
sp|O15155|BET1_HUMAN BET1 homolog OS=Homo sapiens GN=BET1 PE=1 SV=1	2	0.245763	12.3883	10.8228	12.735	12.2569	11.4516	12.6883	NA	12.1767	12.2576	9.82354	12.701	NA	12.7096	10.3129	12.011	11.8927	NA	10.1068	8.25157	NA	13.9148	9.40927	12.7954	9.87733	10.7746	11.3184	NA	12.051	10.5268	10.8089	NA	12.4863	12.41	6.22148	12.0884	11.1965	10.0696	NA	12.2221	NA	NA	NA	11.1582	11.7885	10.6565	NA	10.5503
sp|Q9NYM9|BET1L_HUMAN BET1-like protein OS=Homo sapiens GN=BET1L PE=1 SV=1	4	0.36036	12.3454	7.65856	10.8367	12.6913	12.5561	12.0191	10.7423	13.0925	10.6839	11.126	12.4673	4.73086	14.0866	11.2199	11.3189	12.2842	11.2885	7.01255	NA	10.2975	12.3693	11.1871	11.4633	11.0564	12.3526	12.6035	9.16134	12.3488	10.6555	11.9133	NA	11.7794	11.4681	8.17714	11.3165	11.9133	11.1855	11.0413	12.1745	NA	10.4825	11.2058	11.4392	10.8873	11.4547	11.3602	12.716
sp|P16278|BGAL_HUMAN Beta-galactosidase OS=Homo sapiens GN=GLB1 PE=1 SV=2	8	0.159527	14.6426	13.8591	15.1769	14.5783	14.6948	14.6718	14.8179	14.7418	15.7381	13.9344	14.0523	12.8158	14.6694	14.2876	14.5905	13.9888	13.4057	13.2268	13.4417	14.7083	14.917	13.5878	14.5023	13.4044	14.2155	14.083	12.417	14.2785	14.3401	15.6505	14.2991	13.6429	13.508	14.6493	15.5048	15.1524	15.232	14.6245	14.2984	12.8915	14.0905	13.2237	14.754	13.9618	14.8022	14.1884	14.8061
sp|Q15582|BGH3_HUMAN Transforming growth factor-beta-induced protein ig-h3 OS=Homo sapiens GN=TGFBI PE=1 SV=1	26	0.42899	17.4496	18.6063	16.7064	17.4324	17.6973	16.4578	16.0195	18.0699	18.7087	17.428	17.9512	18.5316	17.04	18.6253	18.3971	17.1395	17.9463	18.2118	18.6189	18.7324	17.241	18.9191	17.9982	17.3443	18.0204	17.4278	17.3941	17.7746	19.2839	18.5385	16.2906	18.3792	17.9154	19.039	17.6773	18.7549	17.3281	19.1584	17.8088	18.3172	18.3577	18.3214	18.3699	17.926	18.7646	16.0801	18.6882
sp|P08236|BGLR_HUMAN Beta-glucuronidase OS=Homo sapiens GN=GUSB PE=1 SV=2	14	0.281106	16.5505	14.8483	15.2469	15.9187	16.6907	14.1441	13.7966	18.1024	16.7624	16.8382	16.1813	13.8166	17.7277	15.8026	15.7991	15.8896	13.0194	15.0919	14.9683	15.4641	16.449	14.292	15.6831	12.0663	15.3421	14.9755	13.7409	18.5825	16.4478	16.0735	NA	15.4471	17.054	15.6675	19.5854	17.5736	14.8849	15.1886	16.5043	15.1148	15.6928	14.4735	16.1737	14.2112	16.0404	15.7967	18.5354
sp|Q7RTS1|BHA15_HUMAN Class A basic helix-loop-helix protein 15 OS=Homo sapiens GN=BHLHA15 PE=1 SV=1	7	0.492063	14.8115	NA	11.052	13.8402	7.54307	10.8037	NA	9.73439	11.3348	NA	10.8769	NA	12.9864	4.96362	10.9143	13.311	NA	NA	NA	10.5767	13.2135	11.9042	10.4609	NA	9.14755	11.6995	11.2932	12.6523	10.9901	NA	NA	14.0663	13.1485	10.6268	10.5074	12.1221	10.6897	11.7239	12.5271	11.422	12.5255	10.6055	13.8193	11.9303	9.48482	NA	NA
sp|Q93088|BHMT1_HUMAN Betaine--homocysteine S-methyltransferase 1 OS=Homo sapiens GN=BHMT PE=1 SV=2	3	0.118227	11.3374	11.2781	11.9456	10.2489	16.0204	-1.01944	11.7435	10.9408	11.2788	NA	12.7116	12.1973	12.1113	10.5306	10.6993	11.2887	12.1316	5.50225	11.1698	11.2604	11.5727	NA	10.3721	11.4047	11.1433	NA	12.7297	11.1866	10.4412	11.2351	12.5509	11.8025	10.6282	10.8696	NA	10.7744	11.556	10.0978	11.5535	12.3369	10.3112	11.4268	10.8744	11.6353	10.8889	11.1713	10.5365
sp|Q9UHR4|BI2L1_HUMAN Brain-specific angiogenesis inhibitor 1-associated protein 2-like protein 1 OS=Homo sapiens GN=BAIAP2L1 PE=1 SV=2	20	0.407045	14.2116	11.9931	12.9774	13.9472	12.6566	13.4688	13.3026	14.014	12.4846	12.302	12.8807	10.8407	13.3889	11.5825	12.6105	13.0684	13.7499	12.408	13.3307	NA	15.4219	11.9259	12.7152	13.0918	14.9008	14.7909	13.3353	14.5096	14.0394	12.5276	4.96266	12.4552	14.1069	13.4219	13.1875	13.2414	13.2568	11.0331	13.3202	11.3133	12.2349	12.1461	14.0087	13.77	13.4578	14.3799	13.2359
sp|Q96G01|BICD1_HUMAN Protein bicaudal D homolog 1 OS=Homo sapiens GN=BICD1 PE=1 SV=3	9	0.134359	8.62616	NA	12.3471	NA	NA	5.66741	9.54308	NA	11.054	NA	7.57376	NA	NA	-0.969397	NA	6.21704	10.5274	NA	NA	NA	NA	NA	11.2287	NA	NA	NA	NA	NA	NA	NA	NA	3.06869	8.71387	NA	NA	10.7427	9.00551	NA	NA	NA	NA	NA	NA	NA	NA	NA	NA
sp|Q8TD16|BICD2_HUMAN Protein bicaudal D homolog 2 OS=Homo sapiens GN=BICD2 PE=1 SV=1	17	0.242718	11.8122	10.1348	10.592	11.2397	8.08705	9.46583	10.3732	10.9157	11.7207	NA	12.4892	10.9904	9.61971	11.0152	11.889	10.9564	8.32079	11.0423	10.7069	8.64783	11.0789	11.472	11.4572	11.3831	11.2275	10.3027	10.8829	10.9706	11.2118	NA	NA	10.5045	10.8009	10.9086	10.4063	NA	10.7887	11.0963	10.3532	NA	10.3436	8.7516	10.847	10.4689	10.4448	10.7509	11.1917
sp|A1A5D9|BICL2_HUMAN BICD family-like cargo adapter 2 OS=Homo sapiens GN=BICDL2 PE=1 SV=2	4	0.0885827	10.745	NA	NA	NA	10.4054	NA	NA	NA	NA	NA	9.22509	NA	NA	NA	NA	NA	NA	NA	NA	NA	NA	NA	NA	NA	12.2736	NA	12.3913	NA	NA	11.6125	NA	NA	NA	NA	NA	NA	NA	NA	11.6326	NA	NA	NA	NA	NA	NA	NA	NA
sp|Q6AI39|BICRL_HUMAN BRD4-interacting chromatin-remodeling complex-associated protein-like OS=Homo sapiens GN=BICRAL PE=1 SV=2	3	0.0444856	NA	NA	NA	NA	NA	NA	NA	10.3518	NA	NA	10.081	NA	2.48442	NA	8.63333	NA	NA	NA	NA	10.7235	0.339456	-1.47254	NA	NA	2.49878	NA	NA	NA	NA	NA	5.84271	NA	NA	NA	NA	NA	NA	NA	NA	NA	NA	NA	NA	NA	NA	NA	NA
sp|P55957|BID_HUMAN BH3-interacting domain death agonist OS=Homo sapiens GN=BID PE=1 SV=1	5	0.287179	12.8613	10.887	11.6072	14.0962	11.6632	13.5221	14.3186	13.4426	13.3086	12.6419	13.1826	9.66118	10.3463	9.61142	11.9264	12.7865	13.4425	12.8143	12.1147	10.193	8.54329	11.429	13.5062	10.4011	11.9325	4.50379	13.6298	11.287	13.2666	12.3161	11.891	13.4723	12.6104	12.0453	11.7793	7.10746	10.3842	12.1172	12.7898	NA	9.22594	10.3942	10.0747	12.0545	NA	12.1525	5.64451
sp|P53004|BIEA_HUMAN Biliverdin reductase A OS=Homo sapiens GN=BLVRA PE=1 SV=2	11	0.368243	15.4998	15.0514	15.5361	15.2297	15.0035	15.3718	15.2519	14.7434	15.5379	13.9182	15.1219	15.0337	15.4547	14.6674	14.8719	15.3287	13.1878	15.2655	15.4359	14.3207	15.2688	15.1976	14.8739	14.7911	14.1703	15.6975	14.78	15.8921	16.156	14.9142	15.2117	14.562	16.3063	14.5526	15.4126	14.7379	15.4753	15.4945	15.1869	14.3401	15.0637	14.7375	15.1624	15.4974	14.4403	16.1828	15.4837
sp|Q9Y6D6|BIG1_HUMAN Brefeldin A-inhibited guanine nucleotide-exchange protein 1 OS=Homo sapiens GN=ARFGEF1 PE=1 SV=2	27	0.213629	12.7566	9.84456	10.9549	12.9312	10.8601	12.4391	9.8374	12.9063	12.717	9.37698	13.1926	5.50275	12.8682	12.3	13.5878	11.6373	11.3598	11.2601	9.29808	7.66001	11.6066	11.6177	12.3651	4.83272	11.394	12.0836	11.9213	13.0606	12.8164	12.6631	12.4803	10.5488	12.3394	11.8439	13.5371	12.076	10.8906	11.7125	11.8379	NA	11.4801	10.7922	13.8464	12.6019	12.9214	12.7742	12.2425
sp|Q9Y6D5|BIG2_HUMAN Brefeldin A-inhibited guanine nucleotide-exchange protein 2 OS=Homo sapiens GN=ARFGEF2 PE=1 SV=3	29	0.203361	12.9696	8.67117	11.2114	12.1829	10.7612	11.7574	11.5795	12.8879	12.2716	NA	12.285	10.6192	13.0897	11.7258	12.1984	12.1282	10.7862	11.8842	11.4586	11.3769	11.8774	12.0776	10.8447	8.9036	11.6706	11.121	10.7069	13.1967	12.1992	12.4567	12.2363	11.6972	12.0206	12.0876	12.6005	12.1237	11.8549	12.4468	10.9293	10.8293	11.5686	10.2369	12.157	11.9357	13.1773	11.5066	12.9139
sp|Q5TH69|BIG3_HUMAN Brefeldin A-inhibited guanine nucleotide-exchange protein 3 OS=Homo sapiens GN=ARFGEF3 PE=1 SV=3	39	0.210381	13.2794	8.65968	13.1935	13.8247	13.098	14.062	12.3692	14.2803	13.144	12.1938	13.1989	7.92296	14.9729	13.4464	11.8946	13.7412	14.5688	12.9136	11.0598	13.1983	14.1226	11.2663	14.1322	13.2823	14.9535	14.7251	12.9935	13.8789	12.0857	13.8766	NA	12.615	14.3241	12.4335	12.8353	14.6493	14.5756	11.5936	13.2434	NA	14.8298	12.0802	11.4038	14.8472	14.659	14.2812	12.2517
sp|O00499|BIN1_HUMAN Myc box-dependent-interacting protein 1 OS=Homo sapiens GN=BIN1 PE=1 SV=1	13	0.288364	6.09194	12.7411	11.5899	12.4048	11.9148	7.86151	9.98281	8.11839	10.6331	11.5745	6.9042	12.7551	10.2863	11.6613	11.6797	10.7438	10.6286	12	12.5633	11.434	11.8255	12.975	11.6829	12.3395	11.9009	11.999	11.282	11.4508	11.15	12.9823	NA	9.50888	12.1849	11.3576	13.6043	10.9378	10.2335	11.4544	11.683	10.1328	12.6144	12.4577	12.1356	12.5743	11.5862	11.0117	11.9704
sp|Q9UBW5|BIN2_HUMAN Bridging integrator 2 OS=Homo sapiens GN=BIN2 PE=1 SV=3	9	0.238938	7.0398	NA	NA	6.47439	NA	NA	NA	8.28936	6.29074	11.633	10.9965	10.132	2.68441	8.2932	9.05039	8.71308	NA	NA	NA	14.2219	NA	11.5469	13.4162	NA	NA	NA	NA	NA	NA	NA	NA	NA	9.77701	NA	10.2059	NA	9.94436	NA	NA	NA	NA	NA	NA	NA	NA	NA	NA
sp|Q9NQY0|BIN3_HUMAN Bridging integrator 3 OS=Homo sapiens GN=BIN3 PE=1 SV=1	11	0.387352	13.0875	11.1301	10.1495	12.5904	11.6744	12.4119	12.648	12.9806	11.4741	12.2016	11.0062	12.6578	11.2598	12.2395	11.7262	12.8647	14.1809	11.7908	13.7404	6.8998	13.1685	5.74654	11.9003	12.7308	11.4806	12.4426	NA	10.2482	11.8948	11.6391	15.5974	13.7032	11.3191	13.579	9.90716	13.8694	NA	14.2869	13.1107	NA	13.3694	NA	11.435	13.3998	12.2804	12.9422	13.5118
sp|P11021|BIP_HUMAN Endoplasmic reticulum chaperone BiP OS=Homo sapiens OX=9606 GN=HSPA5 PE=1 SV=2	48	0.593272	18.1328	17.3737	19.4422	19.3993	18.5532	18.9125	18.9392	17.964	17.6667	17.7616	17.9578	16.3796	19.3143	17.7505	17.9645	18.5023	17.7616	17.6792	17.6419	18.0561	19.1387	18.5571	18.8954	16.9631	17.9157	18.45	17.9001	19.9874	18.6725	19.0174	17.4103	19.4849	19.0662	18.477	18.7402	18.4682	19.1358	19.0428	19.0001	18.0715	18.1307	17.9746	18.4526	18.9914	18.9083	18.5475	18.9918
sp|Q13490|BIRC2_HUMAN Baculoviral IAP repeat-containing protein 2 OS=Homo sapiens GN=BIRC2 PE=1 SV=2	12	0.226537	11.9833	8.8594	NA	11.7232	NA	11.4347	NA	10.9108	10.1367	NA	11.4241	NA	9.87348	6.49646	10.8746	10.9502	4.36335	3.21634	NA	11.5176	11.348	10.3495	6.89861	NA	10.5092	11.2276	NA	10.6263	12.3088	9.81308	10.6889	NA	10.0707	NA	NA	13.5257	10.7125	6.36583	9.89015	7.50091	NA	10.5065	10.9979	10.5668	NA	10.1215	NA
sp|Q9NR09|BIRC6_HUMAN Baculoviral IAP repeat-containing protein 6 OS=Homo sapiens GN=BIRC6 PE=1 SV=2	29	0.0745316	12.4115	6.84862	10.4757	11.8606	8.88431	12.0727	10.4078	12.1951	12.6286	11.572	12.3458	7.34986	10.6644	9.30142	12.2049	11.9029	13.5599	10.6072	9.4903	10.8535	11.4788	NA	11.4405	NA	9.55214	10.9109	NA	11.8378	11.5313	11.4803	11.4915	10.9942	11.8782	11.3752	10.9225	10.7448	11.0025	10.9817	10.714	6.9266	10.5934	13.5029	11.0876	11.5842	11.2339	12.1588	11.0634
sp|P78537|BL1S1_HUMAN Biogenesis of lysosome-related organelles complex 1 subunit 1 OS=Homo sapiens GN=BLOC1S1 PE=1 SV=2	6	0.477124	11.9557	10.7714	11.245	12.3208	11.2502	11.8006	11.5243	11.8602	12.3114	11.0669	12.6959	11.4692	12.6908	11.4919	11.5066	11.6414	12.6968	NA	10.9049	10.6246	11.7544	12.2911	12.7654	11.2669	12.5186	12.6748	12.6607	12.2578	11.785	11.5465	10.8493	11.9854	11.9346	11.0181	11.1452	12.1392	11.8874	11.6452	11.0731	11.0072	11.5762	12.0493	12.3103	12.2828	11.3846	11.1026	11.7547
sp|Q6QNY1|BL1S2_HUMAN Biogenesis of lysosome-related organelles complex 1 subunit 2 OS=Homo sapiens GN=BLOC1S2 PE=1 SV=1	3	0.225352	13.0711	11.9668	13.0777	12.8871	12.3465	11.7468	11.1338	13.5624	12.9927	11.788	13.4308	11.0079	11.554	11.6892	12.7653	12.9456	11.6038	NA	12.0227	11.625	10.6527	NA	13.31	11.7995	12.4792	12.5761	12.323	12.6936	NA	NA	11.5195	13.0113	12.4492	NA	NA	12.2003	NA	12.2636	12.5462	NA	11.4523	NA	11.4336	13.1543	12.3362	12.4523	NA
sp|Q6QNY0|BL1S3_HUMAN Biogenesis of lysosome-related organelles complex 1 subunit 3 OS=Homo sapiens GN=BLOC1S3 PE=1 SV=1	7	0.40099	11.5617	12.14	12.8509	13.3002	12.8677	12.3919	11.4427	13.615	13.3411	11.1748	12.605	8.39264	13.2216	12.7022	12.8289	12.0166	13.4799	11.8257	12.011	11.9029	12.9661	13.1266	13.2137	12.6733	13.3376	13.6057	14.0771	12.6104	12.7672	12.4885	16.4711	10.7456	11.3787	12.7588	12.0059	12.7968	13.2213	12.6729	12.9076	12.0626	12.3389	12.7159	13.2346	13.3205	12.677	12.0766	12.6108
sp|Q9NUP1|BL1S4_HUMAN Biogenesis of lysosome-related organelles complex 1 subunit 4 OS=Homo sapiens GN=BLOC1S4 PE=1 SV=1	5	0.285714	11.3128	11.0414	11.4641	7.94967	11.3327	11.8444	9.17513	12.7655	12.4855	NA	12.432	NA	12.7834	11.3099	11.7438	11.4655	NA	NA	NA	10.6649	12.4967	11.5941	11.3299	NA	NA	NA	NA	NA	11.2832	4.86996	NA	11.8917	11.7792	11.0017	10.917	11.1303	10.0456	10.3177	NA	NA	NA	10.2268	NA	10.9103	11.2351	11.3013	0.404994
sp|Q8TDH9|BL1S5_HUMAN Biogenesis of lysosome-related organelles complex 1 subunit 5 OS=Homo sapiens GN=BLOC1S5 PE=1 SV=1	6	0.342246	11.5553	NA	NA	12.6181	10.6491	12.5001	10.3341	12.9895	12.8543	10.9993	12.0038	11.0524	11.9069	9.0316	9.32741	11.3057	11.9289	2.51006	NA	11.6911	9.8878	12.5743	11.9239	10.3588	12.4034	12.3744	11.7205	7.71371	10.7238	11.567	NA	11.9035	NA	11.7434	3.70065	11.0439	11.0449	8.53935	NA	NA	10.6843	11.121	11.8588	11.8164	8.10786	10.804	12.0502
sp|Q13867|BLMH_HUMAN Bleomycin hydrolase OS=Homo sapiens GN=BLMH PE=1 SV=1	6	0.178022	13.11	0.131057	13.6254	11.6557	11.2177	8.64287	13.0553	10.3267	12.9692	10.9582	11.8968	13.0935	12.4073	11.5587	12.614	10.502	12.9308	13.7428	11.6206	13.927	11.8589	13.0435	12.141	10.8297	11.5154	12.5059	12.5161	13.5473	12.0243	14.7393	14.5815	13.402	13.45	13.7734	14.6386	14.4904	13.0313	14.5644	13.0799	12.8558	13.0575	13.2962	13.2263	13.3202	12.3357	12.4064	14.9032
sp|P30043|BLVRB_HUMAN Flavin reductase (NADPH) OS=Homo sapiens GN=BLVRB PE=1 SV=3	9	0.597087	15.1244	15.73	16.5065	17.8741	16.2163	17.9344	17.9157	15.9678	15.1378	13.2251	15.0081	15.611	16.4847	14.6905	16.2282	15.4357	12.1761	15.0334	16.0935	14.4622	14.0342	15.2392	15.364	13.8642	13.7966	15.1735	14.0386	15.8534	15.3217	14.1128	12.0175	15.5229	17.4677	14.8798	16.7665	17.0072	15.7607	16.5956	16.0759	13.551	15.7767	14.1653	14.3494	15.1076	15.6839	19.1483	15.7889
sp|P35226|BMI1_HUMAN Polycomb complex protein BMI-1 OS=Homo sapiens GN=BMI1 PE=1 SV=2	3	0.134969	11.8213	NA	11.7102	11.4023	17.5678	11.8874	NA	13.1294	7.56463	NA	11.3468	7.59824	11.3747	NA	10.8938	7.70427	NA	11.2144	NA	10.0791	12.193	11.3432	14.2074	NA	10.2374	11.3485	10.7281	NA	11.1558	15.543	NA	12.1393	14.9801	10.1815	17.506	11.2529	15.9456	NA	13.8195	NA	9.4527	NA	12.4653	11.4554	10.3573	11.7064	NA
sp|Q9NSY1|BMP2K_HUMAN BMP-2-inducible protein kinase OS=Homo sapiens GN=BMP2K PE=1 SV=2	15	0.171404	5.26457	6.40127	9.74383	NA	NA	10.0329	0.634873	9.99727	11.1792	-1.91661	5.73968	10.2075	6.0944	8.06489	10.7299	10.8507	NA	11.0317	10.497	NA	NA	10.0603	10.5645	NA	NA	NA	8.55654	11.5374	11.2311	11.45	NA	9.71447	9.38964	11.1074	11.5549	10.4935	NA	11.3068	9.78582	9.13172	10.3519	4.5488	NA	8.97833	11.5223	3.57769	11.2175
sp|Q13873|BMPR2_HUMAN Bone morphogenetic protein receptor type-2 OS=Homo sapiens GN=BMPR2 PE=1 SV=2	5	0.0626204	9.30227	4.56374	5.61486	10.941	10.0654	NA	NA	9.52429	10.8059	NA	NA	5.58606	11.6389	NA	10.7246	NA	NA	NA	NA	5.28612	NA	NA	11.24	NA	NA	NA	NA	6.31607	NA	6.78447	NA	11.3221	NA	NA	NA	NA	10.1188	NA	NA	NA	NA	NA	10.9972	NA	12.6759	10.1935	-1.98397
sp|P36894|BMR1A_HUMAN Bone morphogenetic protein receptor type-1A OS=Homo sapiens GN=BMPR1A PE=1 SV=2	5	0.12218	7.32352	NA	3.15053	9.1902	0.146636	9.70883	5.96604	8.8625	8.72675	3.28409	5.43415	NA	8.44675	NA	10.0149	9.70446	NA	-0.123104	5.26457	NA	10.9404	3.78697	NA	NA	1.88924	NA	NA	NA	NA	10.5604	7.81826	NA	NA	NA	NA	6.59548	NA	5.63156	NA	NA	NA	NA	NA	-1.68791	10.3614	NA	NA
sp|O00238|BMR1B_HUMAN Bone morphogenetic protein receptor type-1B OS=Homo sapiens GN=BMPR1B PE=1 SV=1	2	0.113546	10.5906	NA	NA	11.3336	NA	10.633	NA	10.1764	6.0934	NA	3.48489	NA	NA	NA	NA	10.7642	NA	NA	NA	NA	NA	NA	NA	NA	NA	NA	NA	NA	NA	11.0331	NA	NA	NA	NA	NA	NA	NA	NA	NA	NA	NA	NA	NA	NA	10.6446	NA	NA
sp|Q14692|BMS1_HUMAN Ribosome biogenesis protein BMS1 homolog OS=Homo sapiens GN=BMS1 PE=1 SV=1	17	0.164587	13.0994	5.65349	12.5936	11.964	10.7	10.7557	11.4301	12.6936	13.1424	8.04547	13.5003	6.21137	11.7404	11.5991	12.2523	12.5655	11.9044	NA	10.3075	11.2294	12.9373	11.6613	12.491	12.2329	11.9415	11.9641	13.1206	11.6825	11.9956	12.4023	NA	12.1852	12.6756	11.9169	11.8775	10.5769	11.8261	11.5907	11.8147	9.86515	11.2607	11.0394	13.003	13.3735	11.6976	12.9686	10.8184
sp|Q12983|BNIP3_HUMAN BCL2/adenovirus E1B 19 kDa protein-interacting protein 3 OS=Homo sapiens GN=BNIP3 PE=1 SV=3	4	0.119691	12.5856	NA	8.8432	6.8058	9.04258	9.48998	10.4746	11.5951	10.7418	6.82377	9.81533	NA	10.4822	NA	11.0645	10.6509	10.7791	NA	NA	NA	11.5811	6.78732	10.1005	12.4807	10.9382	16.4491	NA	14.5006	NA	NA	NA	NA	10.5922	NA	9.47169	5.13578	8.00726	NA	10.2605	NA	NA	-0.153286	10.8643	18.1241	NA	10.273	7.08097
sp|Q96IK1|BOD1_HUMAN Biorientation of chromosomes in cell division protein 1 OS=Homo sapiens GN=BOD1 PE=1 SV=2	3	0.237838	NA	NA	8.87282	10.9306	NA	NA	NA	11.0691	11.1205	8.83089	10.3625	NA	8.21928	9.97024	10.8781	11.493	NA	NA	NA	NA	5.44814	NA	5.41494	NA	NA	11.161	11.0543	9.55721	10.7111	10.1726	NA	NA	NA	NA	NA	10.7933	10.353	9.88074	NA	NA	NA	NA	NA	10.7494	NA	NA	10.2622
sp|Q9UMX3|BOK_HUMAN Bcl-2-related ovarian killer protein OS=Homo sapiens GN=BOK PE=1 SV=1	4	0.20283	11.5594	12.0972	11.1363	7.02499	11.5484	NA	11.2588	10.7118	10.7151	12.9812	9.20893	12.2285	12.7012	8.25672	11.9016	9.29925	NA	9.81536	13.2152	NA	4.86167	10.4828	NA	12.579	NA	8.32983	7.5515	9.38978	12.4411	NA	NA	4.87637	8.13601	11.7042	10.1599	6.23745	NA	9.82431	7.14967	11.0542	12.1164	13.012	12.0815	10.0504	9.12718	7.07824	12.1976
sp|Q9Y3E2|BOLA1_HUMAN BolA-like protein 1 OS=Homo sapiens GN=BOLA1 PE=1 SV=1	4	0.29927	12.1906	NA	NA	NA	NA	12.2813	10.1461	11.763	9.61848	NA	12.1675	NA	12.6641	NA	11.4623	NA	10.6587	11.4198	NA	NA	11.9296	6.95853	9.73126	12.1012	11.7346	12.2442	11.6935	10.8705	10.7796	11.5366	NA	10.5426	11.311	11.2873	11.4614	NA	12.2995	NA	10.5625	NA	11.0957	-1.33807	12.064	11.8837	NA	NA	9.92797
sp|Q9H3K6|BOLA2_HUMAN BolA-like protein 2 OS=Homo sapiens GN=BOLA2 PE=1 SV=1	4	0.616279	14.9893	12.5288	14.7126	14.6552	11.4699	13.1908	14.5332	14.2936	14.7994	12.8451	14.7053	12.8614	14.669	13.7757	14.0847	14.6433	12.6672	12.158	12.1617	13.0731	12.3334	13.331	14.2705	14.6623	14.9611	14.7588	13.3013	15.0456	13.8517	NA	NA	13.7751	14.0046	13.1012	10.0565	12.756	12.6967	12.4844	11.7724	13.4404	13.9451	14.5613	13.3257	12.4426	12.8511	13.1751	12.3225
sp|Q53S33|BOLA3_HUMAN BolA-like protein 3 OS=Homo sapiens GN=BOLA3 PE=1 SV=1	2	0.158879	NA	NA	NA	10.2528	NA	-2.30249	NA	NA	NA	NA	-1.89312	NA	NA	NA	NA	NA	NA	NA	0.367336	NA	6.1536	NA	NA	NA	12.3764	3.56573	0.875559	6.55385	NA	NA	NA	NA	-0.224513	16.3086	NA	9.78187	NA	-0.116186	1.19994	-1.90996	NA	NA	1.65278	NA	2.30803	NA	NA
sp|Q14137|BOP1_HUMAN Ribosome biogenesis protein BOP1 OS=Homo sapiens GN=BOP1 PE=1 SV=2	15	0.242627	14.7818	12.0229	13.4537	13.2806	13.1278	12.5974	13.2873	14.2799	14.4422	12.0747	14.6453	12.0494	12.1363	12.4128	13.2148	13.6821	14.2693	12.3589	11.8242	12.5655	13.9691	12.9763	14.2204	12.2829	14.18	13.7285	13.6236	12.9526	13.1146	12.9281	12.3179	13.5872	13.7154	13.6254	12.7126	13.2516	13.2303	13.0076	13.0999	9.37394	12.3866	13.1212	13.9531	14.7935	12.6851	14.1843	11.5435
sp|Q969J3|BORC5_HUMAN BLOC-1-related complex subunit 5 OS=Homo sapiens GN=BORCS5 PE=1 SV=1	8	0.428571	12.6527	9.04806	10.2057	10.6909	9.7537	8.27406	7.98631	9.98024	10.9976	NA	11.7319	NA	7.85118	NA	12.0857	8.38444	11.7319	NA	NA	NA	5.89912	6.2299	2.27008	NA	6.83329	8.04584	9.32111	8.06151	NA	5.59178	NA	0.523073	NA	NA	NA	NA	NA	10.0739	10.1837	NA	NA	NA	NA	9.56484	NA	7.90464	5.70703
sp|Q96B45|BORC7_HUMAN BLOC-1-related complex subunit 7 OS=Homo sapiens GN=BORCS7 PE=3 SV=1	6	0.714286	12.824	13.335	14.5171	14.7382	0.326239	14.2173	13.8941	NA	7.91666	NA	12.8511	12.3012	12.8931	9.19788	12.3864	-1.99254	14.5281	8.78934	NA	11.7992	8.58825	6.27927	NA	NA	14.1679	13.8143	5.96711	13.8519	NA	NA	NA	12.0482	NA	11.5068	NA	NA	NA	NA	11.2291	12.575	NA	NA	10.7314	14.0966	10.7354	9.37966	NA
sp|Q96FH0|BORC8_HUMAN BLOC-1-related complex subunit 8 OS=Homo sapiens GN=BORCS8 PE=1 SV=1	3	0.336134	0.330023	5.85382	11.6567	NA	8.09784	10.6341	NA	10.859	NA	NA	12.1825	NA	12.8437	NA	11.2543	10.9875	NA	11.6091	NA	NA	11.6134	NA	12.5995	11.3352	NA	9.7506	11.4038	12.8107	12.0547	11.5146	NA	11.8503	12.0666	11.3571	NA	NA	NA	11.8077	10.977	NA	11.8086	11.551	11.6143	12.4028	12.3685	NA	11.7716
sp|Q9UKI2|BORG2_HUMAN Cdc42 effector protein 3 OS=Homo sapiens GN=CDC42EP3 PE=1 SV=1	3	0.244094	NA	11.7256	NA	10.279	11.1982	NA	NA	NA	8.98868	NA	NA	10.2553	5.13722	NA	10.9124	10.2136	9.92803	10.8352	NA	NA	-1.06906	11.5047	11.4609	12.5917	NA	NA	NA	NA	11.3847	7.97261	NA	10.9564	NA	10.064	NA	NA	NA	5.20332	NA	NA	11.6997	12.5075	10.9799	NA	2.31819	NA	NA
sp|Q9H3Q1|BORG4_HUMAN Cdc42 effector protein 4 OS=Homo sapiens GN=CDC42EP4 PE=1 SV=1	10	0.407303	11.1543	12.9254	12.8331	12.0913	11.5039	11.6455	NA	11.2497	12.3557	10.687	7.78585	12.2627	12.5004	11.9334	12.6864	11.5528	NA	10.6347	11.2527	11.7537	NA	10.6495	12.6276	11.5385	12.1998	12.6505	NA	NA	NA	NA	NA	NA	11.926	NA	NA	NA	NA	10.4831	11.4419	NA	9.47515	12.3084	2.95593	NA	NA	NA	NA
sp|Q00587|BORG5_HUMAN Cdc42 effector protein 1 OS=Homo sapiens GN=CDC42EP1 PE=1 SV=1	12	0.424552	12.9566	12.1898	11.6494	12.2005	11.7384	11.5919	11.2961	12.0537	13.1834	12.8568	13.3766	12.8701	12.7529	12.8736	13.1772	11.7945	13.8108	12.7831	11.3619	11.9166	12.4048	12.3271	12.3976	12.9786	11.7896	11.6033	14.1923	NA	12.6939	12.3672	NA	12.158	11.8322	12.4878	11.958	10.1377	11.7069	12.8182	12.8414	NA	11.1822	12.9807	12.1254	12.0734	11.9293	10.2887	13.1434
sp|Q86WA6|BPHL_HUMAN Valacyclovir hydrolase OS=Homo sapiens GN=BPHL PE=1 SV=1	9	0.357388	12.1938	12.3349	12.7512	13.5048	11.7946	12.5805	13.9688	13.5694	13.0138	NA	13.8839	9.04651	13.0713	4.4178	11.9897	11.2788	8.4425	NA	9.7039	12.0351	13.2407	11.3268	12.85	13.0816	12.3684	12.7167	12.8666	13.3905	11.4785	10.9909	NA	13.065	13.2477	12.3651	13.8837	12.7414	11.854	9.95973	11.7301	11.1102	NA	NA	11.4334	14.6991	11.9101	NA	12.145
sp|P50747|BPL1_HUMAN Biotin--protein ligase OS=Homo sapiens GN=HLCS PE=1 SV=1	5	0.0867769	18.0485	NA	10.5213	12.644	6.33569	12.9462	NA	14.0482	16.4271	NA	15.5813	NA	13.4224	18.9439	17.1776	12.3409	NA	NA	NA	10.3863	12.3402	NA	NA	NA	NA	9.80875	NA	12.959	12.4035	8.26033	NA	NA	11.3205	11.7056	11.6508	11.495	10.8916	NA	9.79708	NA	10.8127	13.6503	NA	11.2637	11.0468	10.7207	11.319
sp|O95861|BPNT1_HUMAN 3'(2'),5'-bisphosphate nucleotidase 1 OS=Homo sapiens GN=BPNT1 PE=1 SV=1	12	0.444805	13.068	12.6911	14.4771	13.8649	13.0775	13.5242	13.6733	13.6659	14.0756	12.4364	14.125	13.0363	13.8494	12.6783	13.708	13.1735	12.547	11.3518	12.8189	11.7268	13.8216	12.6977	13.5776	12.3228	11.9628	12.472	11.2651	13.4012	12.6265	13.0559	10.7678	12.7237	14.4613	11.9353	13.6745	12.3872	14.0083	13.1411	12.8349	10.8856	12.2385	11.6276	12.2744	14.3815	12.7282	14.0383	13.1921
sp|Q12830|BPTF_HUMAN Nucleosome-remodeling factor subunit BPTF OS=Homo sapiens GN=BPTF PE=1 SV=3	32	0.121799	11.9391	NA	9.95649	10.265	6.93533	7.99511	NA	9.56248	10.2479	8.82394	11.4149	NA	11.9725	9.22846	12.2402	9.86216	12.0053	9.72703	5.68805	13.9149	9.76794	NA	12.2581	8.39022	7.997	14.1016	8.96541	NA	10.7886	12.3943	NA	NA	10.9379	11.0398	13.5424	NA	10.6098	NA	11.7281	NA	11.7117	6.35542	9.8198	8.39126	9.88727	11.939	NA
sp|P15056|BRAF_HUMAN Serine/threonine-protein kinase B-raf OS=Homo sapiens GN=BRAF PE=1 SV=4	3	0.120104	14.5	NA	NA	1.16733	NA	NA	NA	10.1844	13.8365	NA	14.5388	NA	-1.09867	NA	11.7433	4.82656	NA	NA	NA	NA	NA	NA	NA	NA	NA	NA	NA	NA	0.138731	NA	NA	NA	NA	NA	NA	NA	NA	NA	NA	NA	NA	NA	NA	NA	NA	NA	NA
sp|Q7Z569|BRAP_HUMAN BRCA1-associated protein OS=Homo sapiens GN=BRAP PE=1 SV=2	9	0.221284	10.6023	-0.36762	NA	NA	NA	NA	NA	10.9603	10.0341	NA	9.72187	NA	NA	NA	NA	NA	NA	NA	NA	NA	NA	10.59	NA	NA	NA	NA	NA	NA	NA	NA	NA	NA	10.915	8.05949	8.99885	NA	NA	NA	11.0537	NA	NA	NA	NA	NA	NA	11.1179	NA
sp|Q6PJG6|BRAT1_HUMAN BRCA1-associated ATM activator 1 OS=Homo sapiens GN=BRAT1 PE=1 SV=2	13	0.215591	13.3452	10.4623	10.6257	10.8494	NA	9.89034	10.2621	12.8237	12.4258	NA	11.9474	NA	12.0706	10.7378	11.8727	11.0192	13.4329	11.459	NA	NA	11.7903	11.1258	13.0865	11.0432	13.1229	13.535	12.1016	12.7973	11.8901	11.6532	NA	12.6578	7.162	11.6953	11.5151	11.4079	12.4459	11.4344	12.5808	10.3971	12.6578	11.233	12.9131	12.7869	12.2767	12.4775	11.5192
sp|P38398|BRCA1_HUMAN Breast cancer type 1 susceptibility protein OS=Homo sapiens GN=BRCA1 PE=1 SV=2	2	0.0161031	NA	NA	NA	NA	NA	NA	NA	NA	9.28569	NA	NA	NA	NA	NA	NA	NA	7.26675	NA	NA	NA	10.1757	NA	NA	NA	NA	NA	NA	NA	NA	NA	NA	NA	NA	NA	NA	NA	NA	10.2151	NA	NA	NA	NA	NA	NA	NA	NA	10.3713
sp|P46736|BRCC3_HUMAN Lys-63-specific deubiquitinase BRCC36 OS=Homo sapiens GN=BRCC3 PE=1 SV=2	8	0.281646	13.7272	13.4009	12.3403	13.9705	12.6978	13.5171	12.8155	13.4894	13.7572	NA	11.405	13.2029	13.2319	12.5461	13.7359	11.67	NA	NA	NA	8.9814	NA	13.033	12.15	10.9204	NA	NA	10.6414	NA	12.5224	12.6675	NA	11.9044	12.5158	10.9023	12.24	NA	12.4338	11.8406	12.1218	9.37958	11.8775	NA	12.4784	11.2148	11.4163	11.8018	11.9533
sp|O95696|BRD1_HUMAN Bromodomain-containing protein 1 OS=Homo sapiens GN=BRD1 PE=1 SV=1	11	0.112476	12.0947	10.5591	NA	11.616	10.0816	6.44719	NA	9.18037	9.99891	10.867	11.9052	NA	10.5604	2.45929	11.4386	9.67208	11.7696	NA	NA	NA	10.6174	10.4232	10.1491	10.6443	11.9599	11.6072	12.0783	11.3948	9.80881	11.8642	NA	10.2936	10.9112	8.15136	NA	9.75801	10.8146	8.62005	10.7194	NA	12.5061	6.6363	10.7512	13.7542	NA	12.575	10.0754
sp|P25440|BRD2_HUMAN Bromodomain-containing protein 2 OS=Homo sapiens GN=BRD2 PE=1 SV=2	15	0.235955	12.8215	0.79469	11.5592	10.9325	11.359	9.87502	10.6437	9.60529	11.6438	NA	12.0405	16.49	11.1058	11.0495	12.0761	9.5685	10.5316	NA	12.7986	16.809	NA	11.7646	11.7169	9.89616	12.0159	13.037	10.6932	10.5901	10.9807	10.6139	10.239	9.2959	12.9515	NA	NA	NA	NA	16.4701	10.2391	NA	16.0736	16.7943	11.2476	12.0208	NA	15.2032	14.1885
sp|Q15059|BRD3_HUMAN Bromodomain-containing protein 3 OS=Homo sapiens GN=BRD3 PE=1 SV=1	14	0.287879	11.931	9.30685	12.6933	12.8229	11.5748	11.5636	NA	12.3371	12.688	NA	11.8544	NA	12.9713	11.37	13.1349	11.458	NA	NA	NA	NA	11.8775	13.5499	11.3382	NA	NA	10.348	NA	10.0668	11.7214	11.3114	NA	12.4441	12.3378	11.5548	NA	8.04038	10.9009	12.164	8.92671	NA	NA	NA	NA	NA	NA	11.9103	12.1301
sp|O60885|BRD4_HUMAN Bromodomain-containing protein 4 OS=Homo sapiens GN=BRD4 PE=1 SV=2	23	0.159325	12.7092	11.5665	11.546	11.7296	11.8016	11.5366	10.5808	12.773	13.0279	9.8519	12.4763	11.1305	11.7636	11.5647	13.0692	11.8374	11.651	11.1957	11.0258	9.26775	12.4361	12.1173	12.6948	12.0908	12.6373	13.1119	12.4047	10.3314	12.3616	11.9485	NA	11.06	12.0554	11.4953	11.189	7.47327	11.7303	11.0151	12.5463	NA	11.0199	12.5185	11.5364	11.6324	11.0202	11.4602	11.5762
sp|Q9H0E9|BRD8_HUMAN Bromodomain-containing protein 8 OS=Homo sapiens GN=BRD8 PE=1 SV=2	9	0.0761134	11.7332	10.3847	10.0229	10.4709	9.07196	10.7785	10.0378	11.6173	11.601	NA	11.5282	NA	10.838	10.3812	11.3043	10.8954	11.2767	NA	9.83691	10.4536	11.6959	7.24477	11.6616	NA	11.7682	6.18559	NA	9.87164	11.9099	11.0851	NA	10.847	12.1961	9.35811	11.3901	10.077	11.2099	11.5231	10.1054	7.79735	10.5391	10.1687	11.1904	11.8866	NA	12.1451	4.04539
sp|Q5VTR2|BRE1A_HUMAN E3 ubiquitin-protein ligase BRE1A OS=Homo sapiens GN=RNF20 PE=1 SV=2	36	0.373333	12.6558	7.99936	12.0187	12.1661	10.1222	11.8722	11.4959	12.1697	12.5087	10.8429	12.3857	5.428	11.8219	10.3448	11.9318	11.9274	13.0474	12.0543	11.2618	11.7237	13.0062	11.9764	12.6659	10.8222	13.0151	13.4978	12.5487	12.4625	12.7295	12.8334	12.2227	12.6259	12.5005	11.9032	11.613	11.9454	12.3157	11.9019	13.0502	10.5343	11.872	11.4286	12.5986	12.4669	12.1465	13.0989	11.1901
sp|O75150|BRE1B_HUMAN E3 ubiquitin-protein ligase BRE1B OS=Homo sapiens GN=RNF40 PE=1 SV=4	33	0.448551	13.1218	11.6053	12.9286	12.9845	11.8472	12.7877	12.0576	12.9231	13.0317	11.615	13.1833	4.95828	12.5202	11.773	12.3096	12.4742	12.9122	11.8874	11.0795	11.2327	12.724	12.2249	13.2208	11.8478	12.7636	13.1869	13.0925	12.8745	12.8455	12.4728	NA	12.0565	12.4976	11.4122	12.0837	11.5972	12.3569	11.3241	13.0334	10.3513	11.7262	12.4109	12.9797	12.4238	12.0059	13.1535	10.8328
sp|Q8WY22|BRI3B_HUMAN BRI3-binding protein OS=Homo sapiens GN=BRI3BP PE=1 SV=1	3	0.171315	11.7956	12.3105	13.881	13.0643	13.405	14.195	13.7	10.2366	12.735	NA	12.1685	12.4334	13.2317	10.5956	13.4086	14.1047	13.0731	13.0171	11.6002	NA	NA	10.504	12.5461	NA	12.4746	13.5535	12.3524	13.3556	13.3563	12.7051	13.4585	12.77	12.3995	12.5329	13.5308	NA	NA	13.4041	NA	12.5427	13.7111	9.62108	9.26187	13.2783	11.3841	12.452	12.7422
sp|Q8WUW1|BRK1_HUMAN Protein BRICK1 OS=Homo sapiens GN=BRK1 PE=1 SV=1	5	0.386667	13.4736	11.3401	11.7649	12.87	12.4963	13.0322	12.7693	12.28	13.1067	12.5233	13.1039	12.7077	13.0814	12.7985	12.7856	12.7211	13.8553	11.3154	11.7178	12.0988	12.4781	13.0018	11.4256	13.6373	13.42	12.2465	13.9298	13.0561	12.6979	10.7371	10.6121	11.2376	12.3582	12.2488	12.2425	11.3361	13.4451	12.8625	11.4269	12.9023	13.0369	12.7964	11.2264	11.5782	12.6074	12.5351	11.8541
sp|Q5PSV4|BRM1L_HUMAN Breast cancer metastasis-suppressor 1-like protein OS=Homo sapiens GN=BRMS1L PE=1 SV=2	8	0.275542	9.50382	NA	1.60648	12.6342	0.127521	9.73039	NA	10.167	11.3206	NA	10.1091	7.50792	11.209	NA	12.0441	9.29965	NA	12.343	NA	10.0331	NA	10.3626	10.5067	NA	NA	NA	NA	NA	NA	12.9216	NA	NA	9.97852	12.4617	11.4496	NA	12.6148	9.4281	12.1763	12.4564	NA	NA	NA	13.8706	NA	NA	NA
sp|Q9HCU9|BRMS1_HUMAN Breast cancer metastasis-suppressor 1 OS=Homo sapiens GN=BRMS1 PE=1 SV=1	2	0.109756	10.8652	NA	NA	NA	NA	NA	NA	11.3909	7.044	NA	10.8546	NA	NA	NA	6.7885	NA	NA	NA	NA	NA	NA	0.561989	NA	NA	NA	NA	NA	10.4298	10.6909	NA	NA	NA	12.183	7.39227	9.30992	NA	NA	10.4496	2.90576	NA	NA	NA	NA	NA	6.9021	11.5828	NA
sp|Q5VW32|BROX_HUMAN BRO1 domain-containing protein BROX OS=Homo sapiens GN=BROX PE=1 SV=1	5	0.16545	12.9728	12.2863	12.1071	12.7786	12.1939	11.8262	11.7205	13.3665	13.0734	13.1982	12.8399	13.3998	12.2427	12.7374	12.5418	13.0581	12.1382	13.5608	11.728	12.6567	13.1776	13.0898	13.7255	8.1315	11.6479	12.9757	11.1788	13.5496	13.6825	13.1785	NA	12.6175	13.7878	12.8946	13.7122	12.7462	13.8537	12.0748	12.5194	11.4845	13.9598	13.4646	13.155	13.2178	13.1172	13.4318	13.1975
sp|P55201|BRPF1_HUMAN Peregrin OS=Homo sapiens GN=BRPF1 PE=1 SV=2	9	0.0996705	10.7711	-0.891627	NA	13.9636	11.7585	0.358607	NA	11.1888	4.6334	12.1	NA	NA	NA	NA	13.9357	10.9789	NA	NA	NA	NA	10.5911	NA	10.7674	NA	NA	6.1119	NA	9.81158	NA	NA	NA	NA	NA	NA	NA	6.88282	NA	12.4303	NA	NA	NA	NA	NA	NA	NA	NA	NA
sp|Q9ULD4|BRPF3_HUMAN Bromodomain and PHD finger-containing protein 3 OS=Homo sapiens GN=BRPF3 PE=1 SV=2	6	0.0539419	12.0922	NA	NA	NA	NA	NA	NA	10.7225	10.7704	NA	11.8169	NA	NA	6.026	10.2718	7.52105	NA	NA	NA	2.35522	NA	NA	10.7084	NA	1.26507	8.42638	4.5206	NA	10.3781	NA	NA	7.168	NA	7.94933	NA	NA	NA	NA	NA	NA	NA	NA	NA	7.86282	NA	9.06216	NA
sp|Q8IWQ3|BRSK2_HUMAN Serine/threonine-protein kinase BRSK2 OS=Homo sapiens GN=BRSK2 PE=1 SV=3	4	0.0584239	1.87095	NA	NA	7.04233	NA	NA	NA	NA	NA	NA	NA	NA	NA	NA	NA	NA	NA	NA	NA	11.8675	9.57086	NA	11.1193	NA	2.36975	NA	6.40294	6.78968	NA	NA	NA	NA	NA	NA	NA	7.72834	NA	NA	NA	NA	NA	11.1722	NA	15.1569	11.7855	10.8277	10.2629
sp|Q8TDN6|BRX1_HUMAN Ribosome biogenesis protein BRX1 homolog OS=Homo sapiens GN=BRIX1 PE=1 SV=2	15	0.422096	15.7512	11.9545	12.787	12.9327	12.6431	13.2033	13.5066	15.5074	15.4875	12.8204	15.3014	12.8077	13.8496	13.8644	14.2847	14.4862	12.6273	12.1157	13.043	13.5791	14.2702	13.4906	13.5778	14.0545	10.6614	14.2757	13.7708	13.9544	14.0637	13.4977	15.1247	13.5797	14.211	13.6069	13.6131	13.9101	12.909	13.8379	12.8401	14.7009	12.5441	12.8431	14.4699	14.056	13.4444	14.094	13.0766
sp|Q9NW68|BSDC1_HUMAN BSD domain-containing protein 1 OS=Homo sapiens GN=BSDC1 PE=1 SV=1	10	0.348837	11.4854	6.63787	11.7297	11.8721	11.3983	11.8362	10.9212	12.1321	12.3824	11.3361	11.4313	7.52553	12.0127	10.0879	11.9489	12.9532	8.84656	10.333	NA	NA	11.4443	9.63743	10.9147	6.67018	8.94257	10.4818	NA	11.4277	11.0836	11.3709	NA	10.6147	10.1729	7.53194	8.95721	11.1352	10.3861	8.83808	NA	7.27825	5.00318	NA	9.82171	10.3869	11.1503	13.0625	9.69018
sp|Q5W0U4|BSPRY_HUMAN B box and SPRY domain-containing protein OS=Homo sapiens GN=BSPRY PE=2 SV=1	5	0.131841	1.33707	NA	NA	10.5991	NA	10.7437	9.05314	11.0313	10.5973	NA	6.82717	NA	12.2625	NA	NA	9.37542	9.57546	-0.845839	NA	NA	7.49348	9.12914	10.6472	10.1603	11.5526	11.3586	12.0599	11.6612	11.0365	10.877	NA	6.80406	9.71434	NA	NA	11.3645	10.2397	NA	NA	NA	NA	NA	NA	11.0323	10.2448	10.1445	NA
sp|Q10588|BST1_HUMAN ADP-ribosyl cyclase/cyclic ADP-ribose hydrolase 2 OS=Homo sapiens GN=BST1 PE=1 SV=2	4	0.160377	12.1801	12.7396	12.3296	12.5382	10.9901	10.6071	11.5359	12.0663	11.6248	11.5082	11.9188	12.5824	10.9229	12.0557	12.2449	11.9587	12.1909	11.4235	11.6008	12.9224	12.1451	12.381	12.2865	11.7635	11.138	11.7801	11.1576	10.6489	11.9027	11.0761	14.0099	NA	12.4574	11.6993	12.1072	10.5354	11.828	11.5978	12.3706	13.3172	9.45875	12.167	11.5528	11.1896	11.2531	NA	12.0113
sp|Q10589|BST2_HUMAN Bone marrow stromal antigen 2 OS=Homo sapiens GN=BST2 PE=1 SV=1	5	0.188889	14.4925	14.2674	14.5374	12.8715	15.0622	11.6845	12.8764	NA	9.77733	13.8011	13.116	13.5331	14.0437	14.1588	12.1393	12.6555	NA	10.955	NA	NA	12.1534	15.0395	13.6871	13.0791	NA	12.2331	12.92	NA	13.4339	11.7901	11.4781	11.1485	12.3035	NA	NA	9.80518	NA	NA	9.33515	9.98852	NA	NA	10.2669	NA	11.8918	12.752	12.7697
sp|O00478|BT3A3_HUMAN Butyrophilin subfamily 3 member A3 OS=Homo sapiens GN=BTN3A3 PE=1 SV=1	7	0.142123	4.76321	12.6485	12.4675	NA	12.0602	11.2521	10.9652	12.0343	11.9736	12.4905	12.9834	12.42	11.9929	12.2397	12.7198	11.9853	3.07284	11.2252	10.9141	11.268	9.26821	13.4137	11.8337	11.5194	NA	1.73686	NA	12.277	12.5632	NA	NA	11.2657	10.4694	NA	11.3617	NA	8.99052	12.0207	NA	12.8742	NA	NA	NA	NA	NA	7.5397	NA
sp|Q96K17|BT3L4_HUMAN Transcription factor BTF3 homolog 4 OS=Homo sapiens GN=BTF3L4 PE=1 SV=1	8	0.398734	14.5741	15.732	14.4623	14.6133	14.145	14.8504	14.8802	15.7441	13.4966	13.4215	15.7913	12.5307	14.8526	14.6256	15.5532	11.5657	16.9671	14.9859	14.6363	15.3718	15.5275	15.2299	15.7523	15.9665	15.7612	9.76908	15.695	15.7438	15.2671	15.5592	15.176	15.7064	15.7324	15.0369	15.4522	15.2387	15.5174	15.1955	9.82234	14.1768	15.3866	16.2545	16.2639	15.2719	15.4862	14.0737	15.041
sp|O14981|BTAF1_HUMAN TATA-binding protein-associated factor 172 OS=Homo sapiens GN=BTAF1 PE=1 SV=2	19	0.137912	10.973	NA	NA	8.04628	NA	5.75796	NA	8.47061	10.5442	NA	11.4876	NA	9.58087	NA	7.52102	11.0833	NA	NA	NA	NA	10.5629	5.6447	7.53303	NA	NA	NA	NA	11.8042	9.94845	7.93503	NA	6.68295	10.5745	6.6866	10.2363	NA	NA	11.3198	NA	NA	NA	3.26635	NA	NA	NA	8.05039	NA
sp|Q9H0C5|BTBD1_HUMAN BTB/POZ domain-containing protein 1 OS=Homo sapiens GN=BTBD1 PE=1 SV=1	3	0.0643154	11.7805	11.1697	11.4014	NA	NA	NA	6.89401	NA	5.79641	NA	7.1107	11.2302	9.88739	10.8739	-0.96743	NA	NA	NA	9.47571	NA	9.93126	9.99714	10.264	NA	NA	NA	NA	14.1195	NA	9.43346	NA	9.85214	11.6406	NA	11.3351	NA	NA	9.79216	NA	NA	NA	NA	9.54687	13.4994	NA	11.5455	11.2763
sp|A6QL63|BTBDB_HUMAN Ankyrin repeat and BTB/POZ domain-containing protein BTBD11 OS=Homo sapiens GN=BTBD11 PE=2 SV=3	4	0.0452899	11.6661	NA	NA	10.2672	NA	NA	NA	12.0429	9.73372	NA	NA	NA	10.2898	NA	10.0481	NA	NA	NA	NA	NA	NA	NA	8.3668	NA	NA	12.9652	11.7983	NA	9.52614	6.98879	NA	NA	13.0339	3.40366	NA	NA	9.94938	NA	11.8633	NA	NA	NA	13.2971	12.4605	NA	NA	NA
sp|P43251|BTD_HUMAN Biotinidase OS=Homo sapiens GN=BTD PE=1 SV=2	4	0.108656	9.94807	NA	10.9849	11.0829	NA	11.1346	11.3272	11.3548	10.3021	NA	NA	9.48643	12.6511	11.5008	11.662	10.4321	NA	NA	NA	11.7375	12.3573	NA	NA	NA	NA	NA	NA	12.9115	14.2121	9.79605	11.8079	12.6084	12.9937	11.5103	8.45638	9.53625	12.6479	12.4284	7.0117	NA	NA	NA	NA	NA	NA	11.1698	12.2921
sp|P20290|BTF3_HUMAN Transcription factor BTF3 OS=Homo sapiens GN=BTF3 PE=1 SV=1	6	0.432039	13.3835	13.1225	12.1217	13.3045	13.0808	13.1736	12.3673	12.9266	13.6395	12.0576	13.5818	8.43632	11.997	12.4619	12.9053	11.4552	13.2919	-0.988042	7.26135	NA	13.3471	13.3093	13.9979	11.7915	14.2327	13.9263	12.541	13.5701	13.7308	8.64258	NA	13.72	13.9758	13.1201	12.8094	11.72	12.9333	12.9467	13.1572	NA	12.4902	13.9349	11.4986	14.3861	11.7006	13.6204	NA
sp|Q06187|BTK_HUMAN Tyrosine-protein kinase BTK OS=Homo sapiens GN=BTK PE=1 SV=3	8	0.16692	NA	-0.55694	7.17972	12.2206	11.181	10.7357	NA	NA	5.55716	NA	10.5682	NA	NA	NA	6.12182	-0.945043	NA	NA	NA	6.16405	8.97816	NA	NA	NA	NA	10.5479	NA	8.55709	NA	0.7952	NA	NA	NA	NA	NA	4.68872	3.10683	8.95576	NA	-0.122677	NA	NA	14.0687	8.38817	NA	NA	6.06166
sp|O43684|BUB3_HUMAN Mitotic checkpoint protein BUB3 OS=Homo sapiens GN=BUB3 PE=1 SV=1	11	0.384146	16.1927	14.6858	15.3669	15.2821	15.2948	15.7611	14.8483	16.052	16.2551	14.0199	16.4549	14.1846	15.5662	15.63	15.5835	15.9718	15.8012	15.3743	14.6426	15.342	15.9697	15.6157	16.5568	14.8329	15.3456	15.7491	15.4067	15.7212	16.252	16.6214	14.0185	15.7476	16.1438	15.7633	15.5846	15.1092	15.9481	15.7863	16.0781	14.7356	15.5784	15.3223	16.0995	15.9838	15.9056	16.5663	15.4675
sp|Q9BRD0|BUD13_HUMAN BUD13 homolog OS=Homo sapiens GN=BUD13 PE=1 SV=1	5	0.095315	12.1879	11.2874	13.9559	18.2033	9.68878	14.1403	NA	11.9632	13.7006	17.7393	14.9674	NA	12.1928	10.668	12.1318	13.8624	NA	9.87624	NA	NA	19.1944	10.8314	NA	NA	10.9219	12.7746	NA	10.7479	8.04803	12.9305	NA	10.5686	12.327	NA	11.1967	8.8455	NA	11.4002	14.2234	NA	NA	NA	11.0521	NA	NA	10.4471	12.276
sp|O43709|BUD23_HUMAN Probable 18S rRNA (guanine-N(7))-methyltransferase OS=Homo sapiens GN=BUD23 PE=1 SV=2	6	0.256228	10.4897	10.8799	12.9659	14.2512	NA	12.5017	7.71028	8.79785	11.7208	NA	10.6145	NA	6.57637	-0.897659	12.2041	4.40241	9.02952	NA	9.51601	NA	NA	NA	11.9542	NA	12.5818	12.8752	11.6727	10.1424	10.6476	11.188	NA	10.8699	14.0043	NA	10.7319	NA	5.39688	11.0216	11.4699	8.14544	NA	11.0998	12.5348	12.1393	NA	11.8839	NA
sp|P41223|BUD31_HUMAN Protein BUD31 homolog OS=Homo sapiens GN=BUD31 PE=1 SV=2	3	0.194444	13.2787	10.7944	11.7219	11.2753	10.9676	11.7498	11.0017	13.0542	11.287	9.09798	13.243	11.0488	9.33973	12.468	12.5471	12.3855	9.88046	11.7007	11.5705	11.9362	12.6414	12.2247	12.776	10.9214	11.3674	11.4981	10.3828	12.5575	12.9826	12.7358	12.738	12.6295	13.2243	12.8071	11.4091	12.579	11.5908	11.8244	11.7457	10.6289	11.5897	11.5075	12.6194	12.0807	12.0838	12.0218	11.6038
sp|Q13895|BYST_HUMAN Bystin OS=Homo sapiens GN=BYSL PE=1 SV=3	13	0.292906	13.4378	10.44	11.7407	NA	11.6226	10.1002	12.3927	13.2663	12.6691	NA	14.4273	11.1553	12.1447	11.9771	12.7503	10.6473	11.2646	NA	12.137	12.6023	13.6894	NA	12.5992	11.1005	11.9641	13.3125	11.392	12.693	12.443	12.9067	6.56757	8.53761	13.0838	11.8088	12.159	11.6771	11.6988	12.1433	11.4509	NA	11.7528	11.352	13.872	13.1624	11.9553	12.82	12.5739
sp|Q7L1Q6|BZW1_HUMAN Basic leucine zipper and W2 domain-containing protein 1 OS=Homo sapiens GN=BZW1 PE=1 SV=1	17	0.343675	14.987	14.1442	14.6013	14.5697	14.4163	14.3723	13.7825	14.1144	14.9262	13.7883	15.5502	13.9792	14.7396	14.3708	15.0402	14.8217	12.7308	14.1984	14.3189	13.6632	14.6933	14.6745	14.6198	13.7638	14.3132	13.1627	13.3647	14.4541	14.4668	15.3838	13.8467	13.7546	14.0568	13.535	14.3103	13.5522	14.2721	14.2494	13.5281	13.2319	13.1872	12.8836	14.0919	13.9228	14.7766	15.3495	14.4193
sp|Q9Y6E2|BZW2_HUMAN Basic leucine zipper and W2 domain-containing protein 2 OS=Homo sapiens GN=BZW2 PE=1 SV=1	13	0.272076	15.1334	11.9578	13.1388	11.1169	12.8247	13.0836	13.0636	14.7585	14.8616	11.2108	14.7832	12.6332	13.2714	13.1557	13.9768	13.5798	14.8609	14.1105	13.645	13.1296	14.4158	13.4225	14.6875	11.9742	13.2277	14.132	12.7378	14.1648	13.6509	14.4163	13.167	13.6622	15.1317	14.9039	13.7222	14.0508	12.3492	13.1801	13.2454	11.9064	13.4997	13.482	14.6794	14.8449	14.5266	14.5981	14.5945
sp|Q96A19|C102A_HUMAN Coiled-coil domain-containing protein 102A OS=Homo sapiens GN=CCDC102A PE=1 SV=2	7	0.129091	10.7005	11.0426	10.5561	11.6039	11.2832	11.4088	11.2076	7.28899	9.65737	NA	11.8938	11.7036	3.15603	12.2213	11.0605	12.9109	NA	12.3453	12.3765	12.9614	12.771	13.7643	13.5667	NA	10.7561	10.8531	NA	NA	12.5641	13.32	10.0736	11.6147	10.106	12.6925	12.2074	-1.75602	NA	12.675	11.9416	11.4793	12.2369	10.342	NA	12.6666	12.141	NA	12.7169
sp|Q86VB7|C163A_HUMAN Scavenger receptor cysteine-rich type 1 protein M130 OS=Homo sapiens GN=CD163 PE=1 SV=2	4	0.0432526	10.5641	12.0242	NA	10.5066	11.4234	10.0461	NA	10.8048	11.4644	NA	12.1053	9.8796	11.8423	12.4422	12.1345	NA	NA	NA	12.4187	NA	NA	NA	NA	NA	NA	NA	NA	NA	10.7719	NA	NA	10.5254	11.0626	NA	10.823	NA	NA	11.2813	NA	NA	NA	NA	NA	NA	NA	NA	NA
sp|Q9Y4F5|C170B_HUMAN Centrosomal protein of 170 kDa protein B OS=Homo sapiens GN=CEP170B PE=1 SV=4	29	0.266834	12.0479	10.7468	11.68	8.50074	10.8246	11.8006	NA	11.1017	11.481	8.90653	8.61328	11.5673	11.6572	4.71337	12.0269	11.5417	13.7562	10.4653	10.541	NA	12.0311	9.27988	12.2336	11.1404	12.3103	11.0198	11.0905	11.6555	10.719	11.6144	NA	9.68157	NA	NA	11.1556	11.3917	11.2167	10.5131	11.7583	NA	NA	12.4397	12.2307	12.1363	12.237	12.4134	11.1695
sp|Q69YN2|C19L1_HUMAN CWF19-like protein 1 OS=Homo sapiens GN=CWF19L1 PE=1 SV=2	7	0.172862	12.5257	6.19576	10.4019	11.4883	10.4631	10.9038	10.5295	12.2536	12.512	NA	13.0406	11.0802	12.2836	11.3848	11.4972	12.3801	10.5258	11.3771	10.5875	10.968	11.6824	11.7059	11.9409	10.0354	11.3351	12.4728	11.4609	11.2065	11.0964	12.2919	NA	4.24132	12.2802	12.4423	11.6263	NA	12.4724	11.5795	10.4103	11.7313	11.8655	12.2627	9.97611	12.6574	11.7541	12.0772	11.998
sp|Q2TBE0|C19L2_HUMAN CWF19-like protein 2 OS=Homo sapiens GN=CWF19L2 PE=1 SV=4	11	0.1566	NA	5.7213	8.01586	10.5328	3.68401	NA	NA	8.05527	10.7169	NA	11.3311	NA	9.51803	6.46945	9.6448	10.7722	NA	4.84968	NA	NA	11.3547	NA	NA	NA	NA	4.89159	NA	NA	NA	NA	NA	NA	6.66772	NA	NA	NA	12.513	NA	NA	3.62463	NA	NA	NA	11.5973	NA	11.1787	NA
sp|P02746|C1QB_HUMAN Complement C1q subcomponent subunit B OS=Homo sapiens GN=C1QB PE=1 SV=3	4	0.146245	15.4908	14.286	13.0327	13.0048	13.9721	12.6295	12.2925	14.3292	14.772	12.6763	14.8098	14.4176	14.0428	15.1839	14.6274	12.7016	13.1438	13.0585	13.9137	14.3287	13.4328	16.0812	14.1903	14.0396	12.7343	13.6903	14.3861	14.0777	14.5298	13.8303	12.1534	13.0817	14.3511	14.2475	14.3084	13.228	12.445	15.1608	13.1839	13.8023	12.1696	12.1665	12.9461	13.6675	13.9922	14.3591	14.9403
sp|Q07021|C1QBP_HUMAN Complement component 1 Q subcomponent-binding protein, mitochondrial OS=Homo sapiens GN=C1QBP PE=1 SV=1	10	0.340426	16.5141	14.7113	15.7979	15.4571	15.1322	15.727	16.4303	15.5937	17.2201	14.1678	17.3348	15.2422	15.8	15.656	15.1962	15.875	13.9645	14.6086	15.1003	15.051	17.6942	15.0773	15.1198	13.6504	16.197	15.6869	15.2988	16.4934	15.9584	15.8288	16.0799	16.7253	16.4299	17.2516	16.3413	16.2403	15.5369	15.4488	14.7512	13.4687	14.6352	13.7539	16.2683	15.7645	15.3021	16.4211	15.4881
sp|P02747|C1QC_HUMAN Complement C1q subcomponent subunit C OS=Homo sapiens GN=C1QC PE=1 SV=3	4	0.212245	16.7719	15.6093	14.2669	14.5411	15.4646	13.9127	13.3466	15.8054	16.3471	14.7306	16.5026	15.7441	15.2452	16.7357	16.093	14.3357	14.3061	14.2152	14.9009	15.5095	13.7947	17.1413	15.6048	14.8383	15.3501	15.1626	15.3214	15.4225	15.8115	14.7062	13.7174	14.6588	15.4879	15.4652	14.8703	13.5169	14.4063	15.7569	13.8518	14.5673	14.772	15.3067	13.6003	14.5262	15.0844	15.3201	15.9458
sp|Q9BXJ0|C1QT5_HUMAN Complement C1q tumor necrosis factor-related protein 5 OS=Homo sapiens GN=C1QTNF5 PE=1 SV=1	3	0.152263	12.614	NA	NA	NA	NA	NA	NA	NA	NA	NA	12.0564	12.4718	NA	NA	NA	NA	NA	NA	NA	NA	NA	NA	NA	NA	NA	NA	NA	NA	NA	13.0414	-0.033081	NA	NA	NA	NA	NA	NA	11.0919	NA	NA	NA	NA	NA	NA	NA	NA	12.853
sp|P00736|C1R_HUMAN Complement C1r subcomponent OS=Homo sapiens GN=C1R PE=1 SV=2	12	0.198582	12.1263	12.024	12.2201	12.2107	13.4643	10.3872	7.58114	12.5546	13.0659	12.7264	12.8283	13.4017	10.2609	13.7263	13.2425	11.3398	NA	11.2826	11.4751	13.1931	11.622	13.0475	12.2643	NA	NA	11.6215	11.2467	11.2787	11.5994	11.0384	NA	11.1063	11.1996	12.298	10.9829	11.0332	10.0402	12.5066	11.5661	11.7245	11.7685	10.9494	11.1354	11.3722	10.9532	12.0347	12.7624
sp|P09871|C1S_HUMAN Complement C1s subcomponent OS=Homo sapiens GN=C1S PE=1 SV=1	11	0.196221	13.9973	13.7214	13.1428	10.2695	13.6639	12.0389	12.5259	13.3983	14.4	13.6156	13.7805	14.5503	13.0889	14.7981	14.4341	11.7765	14.029	13.4017	13.1977	13.8769	14.5936	14.2418	13.682	13.506	13.3592	13.4831	14.2766	12.2984	13.8922	12.9265	13.9695	13.1162	13.142	14.2214	13.6034	NA	12.0093	14.4845	13.2036	13.8135	13.2362	13.5206	12.8567	12.7409	13.4925	13.6158	13.6672
sp|P11586|C1TC_HUMAN C-1-tetrahydrofolate synthase, cytoplasmic OS=Homo sapiens GN=MTHFD1 PE=1 SV=3	43	0.479144	16.6616	14.5868	15.8606	15.5863	15.0219	16.2567	15.5834	15.9704	15.5103	13.4442	15.5361	14.7182	15.8272	14.7699	15.8028	15.3985	15.1216	15.1816	15.229	15.436	15.6118	15.495	16.2111	14.7381	15.2192	15.3373	15.0606	16.1412	15.9453	15.9725	14.9719	16.1884	17.0047	15.0444	15.7592	15.8987	15.851	16.0828	15.5584	14.6369	15.2442	15.1794	16.8148	16.3226	15.7715	16.7808	15.3176
sp|Q6UB35|C1TM_HUMAN Monofunctional C1-tetrahydrofolate synthase, mitochondrial OS=Homo sapiens GN=MTHFD1L PE=1 SV=1	12	0.151329	11.9239	11.2958	12.9024	10.0257	12.4534	NA	12.1099	13.5194	13.1982	10.0515	14.2012	9.25215	12.718	11.4082	13.5733	12.5181	13.5909	NA	NA	10.3707	12.961	12.1946	12.2395	NA	NA	NA	NA	12.4498	12.9772	11.8825	NA	12.6912	12.8343	12.8124	11.5042	13.0878	13.6353	11.7742	11.5878	NA	11.6432	10.6052	12.1623	13.0802	12.5965	11.8617	12.2777
sp|Q96HQ2|C2AIL_HUMAN CDKN2AIP N-terminal-like protein OS=Homo sapiens GN=CDKN2AIPNL PE=1 SV=1	3	0.396552	14.3783	12.3454	12.937	13.7576	12.8545	13.3787	12.5059	-0.980936	10.4809	11.3263	7.76792	11.5689	13.1289	12.0952	13.4793	13.4443	13.9185	12.6242	11.1307	NA	NA	NA	14.3419	12.6555	11.0616	12.9544	13.6286	12.9337	13.4212	8.5023	NA	13.3973	13.2304	12.5161	NA	13.3562	13.5627	11.7417	13.3668	NA	12.6566	12.3623	13.717	12.5797	13.039	14.8795	12.4945
sp|O14523|C2C2L_HUMAN Phospholipid transfer protein C2CD2L OS=Homo sapiens GN=C2CD2L PE=1 SV=3	5	0.120397	10.3308	NA	NA	0.0807957	NA	10.0471	NA	NA	NA	NA	10.3735	NA	7.95056	NA	8.89544	NA	NA	NA	NA	NA	NA	1.53326	6.04722	NA	NA	11.3103	NA	NA	4.89718	-0.232072	NA	NA	6.60307	11.5383	NA	10.6727	4.72332	10.1809	10.2496	NA	NA	NA	10.6893	5.56778	11.5301	NA	10.0487
sp|Q9Y426|C2CD2_HUMAN C2 domain-containing protein 2 OS=Homo sapiens GN=C2CD2 PE=1 SV=2	4	0.117816	10.281	NA	11.2667	NA	NA	12.2062	NA	-1.06851	13.4541	NA	9.94772	NA	NA	NA	10.454	11.6478	NA	NA	NA	NA	NA	NA	NA	NA	NA	-1.78045	NA	NA	NA	NA	NA	NA	NA	NA	12.3272	NA	NA	NA	NA	NA	NA	NA	-0.2772	NA	NA	NA	NA
sp|Q86YS7|C2CD5_HUMAN C2 domain-containing protein 5 OS=Homo sapiens GN=C2CD5 PE=1 SV=1	12	0.156	12.4675	11.6342	11.8025	12.3761	11.7873	12.1404	10.3686	12.6829	12.9468	11.0706	12.5961	11.6964	12.8305	12.7836	12.7403	11.994	9.9117	10.6537	6.02671	11.448	11.5134	11.7116	12.1429	8.01577	11.6008	11.5484	11.5073	11.3217	11.8499	11.1962	NA	11.4032	12.2287	11.824	11.761	10.7542	11.1747	11.0294	10.9638	NA	10.6344	10.5124	11.5807	11.7155	11.1943	11.0885	11.8947
sp|Q6P1N0|C2D1A_HUMAN Coiled-coil and C2 domain-containing protein 1A OS=Homo sapiens GN=CC2D1A PE=1 SV=1	32	0.360673	12.9471	12.334	12.381	12.5801	12.3675	12.6322	11.9262	11.5591	12.6679	11.1434	13.5064	12.4103	12.1513	12.1636	12.8412	12.3144	9.91622	11.6905	11.8583	10.8237	12.5183	11.7221	12.8798	12.9577	11.9395	12.286	12.844	13.0501	13.2281	12.4668	NA	12.453	12.3539	12.5241	12.9154	11.9839	12.5198	12.9526	13.0825	12.4491	12.3537	12.5095	11.7897	12.6431	13.6449	13.6495	11.9582
sp|Q5T0F9|C2D1B_HUMAN Coiled-coil and C2 domain-containing protein 1B OS=Homo sapiens GN=CC2D1B PE=1 SV=1	13	0.224942	11.3909	11.0167	11.6551	11.8982	10.9937	11.0828	NA	12.3278	11.8542	NA	12.0713	10.6836	12.2799	11.3137	12.3209	11.4817	11.8966	11.8617	NA	11.2758	11.4897	11.8733	11.5987	11.6737	11.8263	12.0131	12.302	12.5389	11.9604	11.6388	11.7144	NA	11.9477	10.2448	10.36	12.1289	11.5848	11.165	11.7621	9.9684	10.9007	11.2416	11.1441	12.225	12.5996	11.0659	11.6469
sp|P04003|C4BPA_HUMAN C4b-binding protein alpha chain OS=Homo sapiens GN=C4BPA PE=1 SV=2	10	0.18258	13.7498	12.2734	10.5774	11.5893	12.7444	12.3642	11.2106	13.5403	13.3512	11.1642	14.1267	13.4584	12.5429	14.7289	13.8212	10.1809	10.2656	NA	12.4158	13.572	12.9387	13.0654	12.7036	11.4881	NA	13.1856	8.0824	12.4785	12.31	10.8002	NA	11.1897	13.2021	14.4506	13.0088	NA	NA	13.9019	11.2356	11.1059	10.8393	12.1124	11.3508	10.2361	13.0037	13.4676	13.4266
sp|Q8TCZ2|C99L2_HUMAN CD99 antigen-like protein 2 OS=Homo sapiens GN=CD99L2 PE=1 SV=1	3	0.179389	10.3287	12.718	11.7477	12.4353	12.1995	12.3617	4.88709	9.69474	11.606	NA	9.46718	12.4615	8.73243	11.7952	11.7429	11.6223	NA	NA	11.3554	10.1744	NA	11.8053	7.79059	NA	NA	NA	NA	10.6158	3.76758	NA	NA	8.58813	3.88939	8.96257	8.09495	NA	NA	11.0809	NA	NA	NA	NA	NA	NA	9.46585	NA	10.7595
sp|Q9H246|CA021_HUMAN Uncharacterized protein C1orf21 OS=Homo sapiens GN=C1orf21 PE=1 SV=1	5	0.479339	10.571	10.831	12.1724	11.1982	NA	9.52165	NA	11.5784	9.64156	NA	11.3825	5.3133	6.01906	9.4632	10.8801	11.4832	11.1094	11.826	NA	NA	12.2614	10.9445	8.69917	11.8601	NA	13.3755	12.0904	10.8024	11.4417	11.1897	NA	NA	13.1023	10.6541	13.3371	11.5514	11.4477	NA	12.1145	NA	9.65913	8.7847	9.64215	13.8847	11.0654	11.574	NA
sp|Q9BWL3|CA043_HUMAN Uncharacterized protein C1orf43 OS=Homo sapiens GN=C1orf43 PE=2 SV=1	4	0.177866	9.78322	13.2557	6.80035	7.99028	11.4222	7.42871	NA	8.38498	10.1567	NA	7.84051	13.7393	8.92275	-0.274052	8.04475	1.71964	11.7263	10.0372	13.0435	8.25464	10.7646	9.21471	10.7228	11.2716	9.77695	-0.0366309	10.9547	15.7247	11.0578	10.638	NA	10.9797	11.5902	9.2683	11.7261	10.2484	10.6351	10.8215	13.4595	12.2161	11.1371	10.3705	10.147	11.1335	11.3677	11.3096	11.6044
sp|Q6ZSJ8|CA122_HUMAN Uncharacterized protein C1orf122 OS=Homo sapiens GN=C1orf122 PE=4 SV=2	2	0.272727	12.7288	NA	12.8732	13.1488	NA	13.0482	11.2784	NA	11.6977	10.2455	13.359	9.88343	12.9072	NA	12.773	12.7828	9.10215	6.55953	10.7551	10.8468	13.2744	11.0905	NA	NA	4.13004	10.3608	NA	13.3792	11.8963	11.6145	-1.68288	12.8042	NA	NA	NA	12.1807	10.2451	11.5036	10.6415	NA	NA	NA	NA	10.6544	11.556	11.8398	NA
sp|Q9H425|CA198_HUMAN Uncharacterized protein C1orf198 OS=Homo sapiens GN=C1orf198 PE=1 SV=1	15	0.525994	12.709	12.5176	2.47478	10.6903	11.0174	11.8445	6.53939	12.8949	13.104	7.04077	11.6892	11.5711	11.9411	12.0099	13.0955	11.2681	12.3462	12.8784	12.4523	13.4331	11.5346	11.2237	12.6986	14.3391	12.8307	12.7489	13.558	8.11265	12.5716	8.69491	6.99363	11.5736	11.7352	13.1664	12.3993	12.1727	12.1197	9.87421	11.2689	11.1119	11.9333	13.1254	12.2576	11.736	12.3203	8.34928	12.7712
sp|A1L170|CA226_HUMAN Uncharacterized protein C1orf226 OS=Homo sapiens GN=C1orf226 PE=1 SV=1	6	0.209559	11.6705	NA	11.5772	7.4333	NA	5.77966	5.8373	12.7524	10.2077	NA	10.9463	NA	11.3206	NA	13.1799	6.93773	NA	NA	NA	NA	13.5355	1.61819	3.15823	NA	6.04587	NA	NA	13.7729	13.1388	12.57	NA	NA	12.3966	NA	1.16897	NA	NA	NA	NA	0.549964	NA	NA	NA	6.72168	10.7636	11.7923	NA
sp|P54289|CA2D1_HUMAN Voltage-dependent calcium channel subunit alpha-2/delta-1 OS=Homo sapiens GN=CACNA2D1 PE=1 SV=3	22	0.205802	11.279	12.6913	6.12276	11.8663	12.4665	6.15256	12.5259	11.5965	12.1523	11.9778	12.2371	12.7959	10.7486	11.8618	12.504	10.5164	12.8158	12.0111	12.1587	11.4244	12.6989	12.7053	13.4901	13.2696	12.5571	12.1103	12.6213	11.6593	13.0279	10.6858	11.5093	11.9507	12.3032	12.1828	12.1151	11.5266	12.1193	11.8917	12.604	12.3948	12.0107	13.6896	11.325	12.1654	12.0459	NA	12.5036
sp|Q9NY47|CA2D2_HUMAN Voltage-dependent calcium channel subunit alpha-2/delta-2 OS=Homo sapiens GN=CACNA2D2 PE=1 SV=2	9	0.0895652	14.4318	10.9992	11.762	13.4603	11.0393	13.7205	13.5509	13.836	13.6209	NA	14.3548	NA	10.2473	14.2541	15.2312	14.4205	NA	11.2328	NA	NA	11.515	NA	NA	10.287	6.95448	10.7964	NA	11.6794	10.4912	10.3389	NA	NA	6.41904	12.911	NA	10.6054	11.3337	NA	11.5559	NA	NA	NA	NA	NA	NA	NA	10.7062
sp|Q9H8G2|CAAP1_HUMAN Caspase activity and apoptosis inhibitor 1 OS=Homo sapiens GN=CAAP1 PE=1 SV=2	5	0.207756	12.1014	NA	8.77943	11.3017	NA	10.7147	NA	NA	NA	9.28735	10.2227	2.07044	10.4141	NA	10.4111	10.1576	5.76901	9.60498	NA	NA	10.6302	10.0343	3.46406	NA	9.12275	12.9774	9.36835	NA	12.0156	10.9696	10.7912	NA	11.25	9.32962	10.397	9.44026	11.0974	NA	10.3463	6.80254	3.44892	NA	NA	11.3178	10.5844	10.8629	9.43411
sp|Q9Y376|CAB39_HUMAN Calcium-binding protein 39 OS=Homo sapiens GN=CAB39 PE=1 SV=1	13	0.357771	13.0001	11.9914	12.876	12.109	12.0888	12.5022	12.5413	13.6146	13.5975	10.4644	12.4504	12.8722	14.202	12.9254	13.7145	13.9419	12.1054	12.9821	13.691	12.9058	13.1912	14.061	12.9395	12.8245	13.2278	13.421	13.5413	13.8946	13.284	13.4618	13.063	12.3826	13.6955	13.5797	13.8302	13.2256	13.7798	14.0807	12.6945	12.9871	13.0651	13.1094	12.6075	12.7107	13.3963	13.4298	13.5755
sp|Q9BRK5|CAB45_HUMAN 45 kDa calcium-binding protein OS=Homo sapiens GN=SDF4 PE=1 SV=1	10	0.328729	13.2663	11.134	13.5386	13.5242	12.1019	13.1722	12.9864	12.0259	11.2879	NA	12.3212	9.18393	12.7961	12.2641	12.3356	12.9632	12.3118	12.1533	NA	11.8032	12.4023	12.1368	12.5636	11.2076	13.6703	13.0296	13.0267	13.1093	11.6264	12.614	NA	13.1174	12.2653	11.8012	12.014	11.5128	12.5106	9.91767	13.1209	NA	9.88538	9.92472	12.8914	13.0033	12.3424	12.9588	11.407
sp|Q9Y6J0|CABIN_HUMAN Calcineurin-binding protein cabin-1 OS=Homo sapiens GN=CABIN1 PE=1 SV=1	13	0.0869369	10.8498	11.8202	8.71526	10.8281	11.7509	13.7533	NA	12.3506	12.4786	NA	10.7112	13.1722	7.28468	-1.68818	10.621	13.0225	10.5593	10.5137	11.2124	NA	9.43673	10.9629	9.01329	NA	5.43569	4.55765	11.127	9.41097	10.922	10.7979	NA	10.816	9.69203	NA	8.56793	10.5421	NA	7.58512	NA	NA	6.86185	10.25	NA	11.296	NA	10.9642	NA
sp|Q9P1Z2|CACO1_HUMAN Calcium-binding and coiled-coil domain-containing protein 1 OS=Homo sapiens GN=CALCOCO1 PE=1 SV=2	11	0.175109	11.0263	9.53035	8.84988	10.3518	9.41017	8.96661	7.28795	12.3285	11.0259	NA	11.1174	9.87885	10.9872	5.14345	9.95849	10.4432	11.6226	NA	10.6375	9.72162	11.8053	10.4413	11.6557	11.4006	NA	11.8065	13.0578	10.6515	10.9288	NA	NA	11.0277	12.7665	NA	10.9125	11.5943	2.26552	10.3487	11.8093	NA	12.0485	11.2467	12.636	12.3854	10.9984	11.8002	11.4094
sp|Q13137|CACO2_HUMAN Calcium-binding and coiled-coil domain-containing protein 2 OS=Homo sapiens GN=CALCOCO2 PE=1 SV=1	10	0.262332	2.59124	NA	NA	NA	1.76064	0.63287	NA	8.03878	10.1404	NA	7.75338	NA	-0.969522	NA	1.84839	NA	NA	9.40902	NA	4.81506	2.80038	6.19244	NA	NA	NA	9.01326	7.19014	5.66233	0.630268	NA	NA	NA	NA	NA	NA	6.35764	NA	NA	NA	NA	NA	NA	1.77332	8.47627	6.35785	8.43572	8.7117
sp|P43155|CACP_HUMAN Carnitine O-acetyltransferase OS=Homo sapiens GN=CRAT PE=1 SV=5	21	0.36901	15.2708	11.4351	14.5023	15.2919	13.9916	16.0085	15.6751	14.6829	13.9265	12.8168	10.3343	12.4747	13.4207	13.4137	14.3748	13.7256	13.2913	13.0865	12.543	13.398	15.722	14.6768	14.1047	13.7561	14.2153	14.5077	14.2348	15.9266	14.7437	14.0478	15.6319	15.4014	15.179	10.6454	14.7598	14.7338	14.1294	13.9105	14.3297	11.4862	13.5411	13.0873	16.3862	13.5408	15.4573	14.466	14.6908
sp|Q9Y6N8|CAD10_HUMAN Cadherin-10 OS=Homo sapiens GN=CDH10 PE=1 SV=2	3	0.0685279	NA	10.2602	NA	4.4845	NA	NA	NA	NA	NA	NA	NA	NA	NA	NA	NA	NA	NA	5.89661	NA	NA	NA	8.01231	4.46797	NA	NA	NA	NA	4.96265	NA	NA	NA	NA	NA	NA	NA	11.6428	NA	NA	4.86543	NA	NA	NA	NA	NA	5.09943	NA	NA
sp|P55287|CAD11_HUMAN Cadherin-11 OS=Homo sapiens GN=CDH11 PE=2 SV=2	23	0.340452	12.9965	13.008	11.8771	12.4422	12.6766	11.9	12.2661	11.5493	13.3332	12.5037	13.211	13.4264	11.1729	12.8331	13.2194	11.426	13.0488	11.5667	12.3953	12.4855	11.2565	12.6828	NA	NA	NA	NA	NA	NA	10.8957	11.8016	NA	11.2347	11.047	12.8676	11.9059	10.3834	NA	11.8975	10.0043	NA	NA	NA	NA	3.89694	12.2949	NA	13.0113
sp|P55290|CAD13_HUMAN Cadherin-13 OS=Homo sapiens GN=CDH13 PE=1 SV=1	13	0.234222	14.5677	11.2133	11.9846	12.7509	13.2501	13.6071	13.7375	13.6335	11.7069	14.1606	13.2421	13.4839	12.7728	12.1755	10.1678	13.7785	12.3398	13.2574	11.1809	14.4445	12.4821	12.6811	12.8796	14.3284	14.6985	14.3076	14.1888	13.1582	13.4359	13.5925	NA	12.4339	12.7277	13.3387	13.2397	13.1708	12.8444	11.7939	13.5068	13.6652	12.8451	11.5163	12.3888	10.2393	14.3892	13.6962	13.9172
sp|Q12864|CAD17_HUMAN Cadherin-17 OS=Homo sapiens GN=CDH17 PE=2 SV=3	7	0.109375	NA	NA	NA	NA	-0.817357	NA	NA	1.14328	8.43192	NA	13.3894	NA	NA	NA	NA	13.9858	NA	NA	NA	NA	NA	NA	NA	NA	NA	10.9255	13.2803	10.9757	NA	12.6022	NA	NA	10.2404	NA	NA	NA	8.1971	NA	NA	NA	NA	NA	NA	NA	NA	9.49569	NA
sp|Q9H159|CAD19_HUMAN Cadherin-19 OS=Homo sapiens GN=CDH19 PE=2 SV=1	3	0.0440415	0.173146	10.938	NA	11.3866	NA	NA	3.05155	NA	-1.95697	NA	NA	11.6252	NA	11.1239	NA	NA	13.2389	NA	11.4722	12.8864	NA	NA	NA	NA	11.143	13.2864	10.3743	NA	NA	NA	NA	NA	NA	NA	NA	NA	NA	2.56952	12.9267	NA	10.5875	NA	NA	11.9679	12.0872	NA	10.5802
sp|P12830|CADH1_HUMAN Cadherin-1 OS=Homo sapiens GN=CDH1 PE=1 SV=3	20	0.235828	16.05	14.5154	15.3401	16.2467	15.1834	16.82	15.1339	16.0978	15.9018	14.3428	15.0366	13.0851	16.1146	14.5486	15.1213	16.014	15.2171	14.9901	14.7077	13.7745	15.9935	14.6254	16.099	14.1988	15.4449	15.0508	14.8789	15.5984	15.0747	16.6983	12.1238	15.5379	15.6982	14.9999	14.5209	15.202	16.0263	14.9009	15.8238	13.4689	15.5924	14.629	15.9098	15.1212	15.147	16.2572	15.248
sp|P19022|CADH2_HUMAN Cadherin-2 OS=Homo sapiens GN=CDH2 PE=1 SV=4	6	0.10596	NA	NA	NA	NA	NA	NA	NA	NA	7.0793	NA	12.291	NA	11.7073	NA	12.8734	3.24583	NA	7.91446	NA	NA	9.00467	7.42135	4.32341	11.109	5.79077	NA	6.93998	NA	NA	NA	NA	NA	NA	NA	NA	5.86084	5.5326	NA	NA	5.0617	NA	NA	6.50787	7.7366	10.1702	9.82807	6.91286
sp|P22223|CADH3_HUMAN Cadherin-3 OS=Homo sapiens GN=CDH3 PE=1 SV=2	4	0.0904704	NA	12.3687	-1.12401	NA	11.7016	NA	NA	NA	11.6005	NA	10.2954	11.4227	7.99505	NA	NA	13.4299	NA	NA	NA	NA	NA	NA	NA	NA	13.5016	NA	NA	NA	10.8423	NA	NA	NA	NA	9.95641	NA	NA	NA	5.51859	NA	NA	NA	NA	NA	NA	NA	NA	9.42659
sp|P33151|CADH5_HUMAN Cadherin-5 OS=Homo sapiens GN=CDH5 PE=1 SV=5	13	0.223214	12.089	11.0389	9.80147	11.3716	11.1646	11.4591	11.1582	11.0126	10.3404	NA	11.0834	11.3792	12.7938	11.3735	11.0462	11.6362	12.9162	11.8745	7.54859	10.3509	11.8197	11.6368	12.4188	13.0661	9.2768	11.3416	12.474	12.0761	12.0179	11.8526	NA	10.3452	11.8453	10.8443	11.9603	11.1143	11.8644	11.4611	11.1662	12.2967	9.86215	9.68387	11.449	12.1841	12.2051	12.8298	13.1945
sp|Q9BY67|CADM1_HUMAN Cell adhesion molecule 1 OS=Homo sapiens GN=CADM1 PE=1 SV=2	10	0.264706	13.3259	NA	11.6636	13.3589	12.2141	13.5578	11.3563	13.0865	12.2061	NA	3.2688	12.1274	12.4402	12.2774	13.0477	9.82609	NA	12.3368	11.0629	11.0066	12.9699	10.6195	11.7002	NA	9.96235	NA	NA	12.4704	NA	12.7429	NA	11.4762	12.592	12.6784	11.3493	11.6561	12.9521	12.4495	NA	NA	NA	NA	13.1868	12.6546	NA	12.8643	12.6262
sp|Q8NFZ8|CADM4_HUMAN Cell adhesion molecule 4 OS=Homo sapiens GN=CADM4 PE=1 SV=1	2	0.0463918	11.5424	NA	NA	12.6508	11.8436	14.1799	NA	11.4439	8.68154	7.74273	11.7209	13.156	12.4299	10.5028	NA	NA	12.8574	NA	13.5094	13.0792	12.7893	NA	13.016	12.7469	13.5357	12.9119	NA	13.8755	11.6995	13.5163	NA	12.0809	NA	11.6456	11.0193	NA	NA	12.0309	14.0533	11.28	13.1127	11.1684	NA	12.0104	15.1928	10.9767	12.5713
sp|Q5T440|CAF17_HUMAN Putative transferase CAF17, mitochondrial OS=Homo sapiens GN=IBA57 PE=1 SV=1	7	0.258427	12.8733	11.6767	12.3245	12.0453	11.6782	12.1437	12.1748	12.7596	13.4986	13.1843	13.5362	11.8128	12.6584	13.0064	12.6245	11.7994	14.8572	12.9457	6.95494	NA	13.0329	12.2117	11.8971	13.3141	12.5514	13.5792	12.7768	13.4499	13.383	12.1524	NA	12.2282	12.6187	13.0894	13.1648	12.8717	12.4542	10.269	12.5157	12.1641	10.4939	11.8098	13.4393	13.4496	11.6843	12.0613	12.8705
sp|Q13111|CAF1A_HUMAN Chromatin assembly factor 1 subunit A OS=Homo sapiens GN=CHAF1A PE=1 SV=2	3	0.0334728	NA	NA	12.2387	10.1948	11.4543	11.4248	NA	NA	NA	NA	8.02779	NA	NA	NA	NA	NA	NA	NA	NA	11.504	NA	NA	NA	NA	10.5066	NA	NA	NA	NA	NA	NA	NA	12.764	NA	NA	NA	NA	NA	5.34755	NA	NA	NA	5.88436	10.5387	9.07266	NA	1.41077
sp|P00915|CAH1_HUMAN Carbonic anhydrase 1 OS=Homo sapiens GN=CA1 PE=1 SV=2	11	0.536398	12.2477	13.716	11.8554	12	13.8426	14.9382	15.2486	12.2291	13.245	12.4202	14.3075	14.0841	9.90202	12.0398	10.0758	12.7219	NA	12.6332	11.7369	12.6797	12.6971	11.9631	12.5074	11.5588	17.283	16.3077	12.1096	13.8292	12.4504	15.3895	13.251	13.0164	13.6834	10.5527	15.7505	12.8892	12.7009	11.4762	13.6328	12.7176	13.4976	11.3683	13.6511	13.5955	14.6596	19.6088	12.868
sp|Q8N1Q1|CAH13_HUMAN Carbonic anhydrase 13 OS=Homo sapiens GN=CA13 PE=1 SV=1	2	0.137405	NA	NA	NA	NA	NA	4.93674	NA	NA	NA	NA	NA	NA	NA	NA	NA	NA	NA	9.95797	NA	NA	NA	NA	NA	NA	NA	NA	NA	NA	NA	NA	NA	NA	10.8965	NA	NA	NA	NA	NA	NA	NA	NA	NA	NA	NA	NA	NA	NA
sp|P00918|CAH2_HUMAN Carbonic anhydrase 2 OS=Homo sapiens GN=CA2 PE=1 SV=2	9	0.403846	13.6055	12.0042	9.70471	13.5742	11.1201	13.823	13.6735	9.89085	11.9054	NA	14.0148	11.9834	9.0212	11.2784	9.69913	11.3731	NA	11.4518	14.7294	14.3903	12.4298	12.4572	11.2293	11.0765	NA	14.9949	11.5312	12.7415	11.2532	13.7088	NA	10.6766	12.8796	10.2282	13.707	11.4797	11.24	11.9288	10.3016	11.6206	9.87414	9.22235	11.085	11.6504	11.1052	16.7125	11.5129
sp|P07451|CAH3_HUMAN Carbonic anhydrase 3 OS=Homo sapiens GN=CA3 PE=1 SV=3	7	0.384615	12.7444	12.7516	12.4634	10.8974	14.6676	10.8628	11.7783	11.1241	10.7812	NA	11.5995	12.6938	11.9177	11.453	10.8991	11.3955	9.34611	12.0979	11.767	13.2121	16.3398	11.0205	11.726	11.3672	13.281	11.3753	10.2834	10.1054	11.6614	18.0337	13.0032	11.592	8.74342	5.08245	20.9179	10.9609	11.7483	8.53755	11.9968	5.57216	12.1145	12.617	12.3243	11.5072	10.7847	13.8583	10.6957
sp|P22748|CAH4_HUMAN Carbonic anhydrase 4 OS=Homo sapiens GN=CA4 PE=1 SV=2	6	0.240385	NA	11.1939	NA	NA	NA	NA	11.3976	NA	NA	NA	12.6642	NA	8.37825	NA	NA	NA	NA	9.87299	10.4875	NA	NA	9.37699	12.3646	NA	NA	NA	NA	10.7703	NA	NA	NA	NA	NA	NA	NA	NA	11.1741	NA	NA	NA	NA	NA	NA	NA	10.4206	NA	NA
sp|Q9Y2D0|CAH5B_HUMAN Carbonic anhydrase 5B, mitochondrial OS=Homo sapiens GN=CA5B PE=1 SV=1	7	0.217666	12.2771	5.54875	11.3869	11.725	12.5271	11.038	12.6707	9.42586	9.72982	10.8274	11.6179	12.7369	12.5125	10.7994	12.5024	11.6649	10.8742	0.600533	8.41296	7.49911	9.50484	11.7088	12.091	11.1591	NA	13.316	12.5982	NA	10.8964	NA	NA	11.2087	11.5848	NA	NA	12.2666	3.71047	10.0889	11.3884	NA	11.3038	12.0352	12.0417	10.9309	8.46458	9.88066	NA
sp|P35219|CAH8_HUMAN Carbonic anhydrase-related protein OS=Homo sapiens GN=CA8 PE=1 SV=3	3	0.141379	-0.682784	NA	NA	7.01199	NA	NA	NA	NA	NA	3.53228	NA	NA	NA	NA	1.04396	3.48811	NA	9.55018	4.83961	8.63819	9.58902	3.74192	NA	NA	NA	NA	6.76032	9.10224	NA	NA	NA	9.76233	NA	NA	NA	NA	5.61908	NA	NA	6.43849	NA	NA	NA	9.512	10.3055	6.6476	8.92124
sp|Q5VU97|CAHD1_HUMAN VWFA and cache domain-containing protein 1 OS=Homo sapiens GN=CACHD1 PE=2 SV=2	3	0.0251177	11.1997	9.67508	10.1319	NA	NA	6.34902	NA	NA	NA	8.59126	14.3533	NA	NA	13.662	3.85135	NA	NA	10.2175	8.40051	NA	10.8149	NA	NA	8.32615	NA	NA	NA	10.0794	12.4276	NA	NA	9.05733	0.342191	6.93926	8.14783	NA	NA	9.81343	4.10583	NA	-1.87489	12.1856	NA	NA	NA	NA	NA
sp|P22676|CALB2_HUMAN Calretinin OS=Homo sapiens GN=CALB2 PE=2 SV=2	4	0.158672	NA	NA	NA	NA	9.63549	12.7442	NA	NA	NA	NA	NA	0.556665	NA	10.9627	12.4936	4.05253	12.2503	12.9998	13.3223	11.088	13.0223	12.7604	9.27931	13.1488	12.3857	12.6163	12.0053	12.3722	13.2317	11.7842	14.779	11.7781	13.0515	11.3874	12.9184	NA	11.8437	13.1921	11.3283	12.3661	12.7786	12.3818	11.358	10.5945	11.5493	NA	10.2324
sp|Q05682|CALD1_HUMAN Caldesmon OS=Homo sapiens GN=CALD1 PE=1 SV=3	72	0.556116	18.3947	20.0243	18.5159	19.5659	19.7983	17.8764	18.0727	18.5354	19.3031	19.6786	18.4704	18.8797	18.2787	18.9336	19.8349	18.4491	20.3762	20.271	20.0301	19.9068	19.3962	20.1138	19.4821	20.4576	19.0668	19.5037	20.709	19.0595	21.0047	19.6495	16.959	20.173	18.8324	20.0714	18.6743	19.6353	19.3681	19.8154	20.1671	19.9994	20.1285	20.0417	19.2559	20.5009	20.2854	18.0761	19.7573
sp|P27482|CALL3_HUMAN Calmodulin-like protein 3 OS=Homo sapiens GN=CALML3 PE=1 SV=2	8	0.536913	18.0057	18.683	19.6208	16.7249	16.1374	17.7553	19.9144	19.2696	19.4119	18.3423	17.4436	18.7368	18.5438	17.5675	17.693	19.161	17.6225	15.9097	14.8388	16.2357	15.4324	17.2784	15.9446	15.5644	16.551	17.549	18.45	15.4857	14.5873	17.4246	17.2234	17.2445	18.2086	15.7645	14.5154	15.1698	15.8911	15.8525	15.4324	16.9943	17.0796	15.9796	17.7494	17.6206	17.0395	17.8827	16.109
sp|Q96GE6|CALL4_HUMAN Calmodulin-like protein 4 OS=Homo sapiens GN=CALML4 PE=2 SV=3	4	0.158163	NA	NA	NA	NA	NA	NA	13.6805	NA	NA	NA	NA	NA	-0.0428134	NA	NA	NA	12.3095	NA	14.438	NA	13.2901	NA	9.3515	NA	10.4425	NA	16.1799	NA	11.8439	NA	17.0636	10.167	10.3747	5.95976	9.63107	NA	NA	NA	NA	NA	NA	NA	11.0546	NA	13.8249	NA	13.9148
sp|Q9NZT1|CALL5_HUMAN Calmodulin-like protein 5 OS=Homo sapiens GN=CALML5 PE=1 SV=2	6	0.561644	9.15669	NA	12.5993	NA	12.4108	10.1203	10.7909	11.7762	5.65889	NA	12.4583	12.5453	12.7179	11.4662	11.4752	6.07826	9.73173	9.95271	NA	6.93744	7.02798	3.84292	-1.9518	NA	NA	NA	4.819	NA	NA	12.3043	11.3797	6.91629	12.4738	NA	7.57146	NA	13.9457	NA	NA	NA	NA	NA	5.96133	NA	NA	NA	NA
#REF!	13	0.738255	16.8846	16.1569	17.3699	17.0758	16.9266	17.1625	16.0597	16.8262	17.2681	15.8766	16.9015	16.3759	17.2758	16.7328	17.3308	16.5528	16.6227	16.1948	16.1189	16.0484	16.5351	17.1587	17.4607	16.8993	16.4756	16.523	16.4233	16.6121	16.9671	16.4212	15.8271	16.7952	16.7491	16.0569	16.0059	16.6529	16.9464	16.4828	16.6678	15.1585	16.1063	16.4524	16.5175	16.9077	16.8914	17.5411	15.7274
sp|P27797|CALR_HUMAN Calreticulin OS=Homo sapiens GN=CALR PE=1 SV=1	16	0.513189	16.7054	16.2208	17.3359	17.1758	16.5746	18.4895	17.1765	16.7881	16.6333	17.2361	16.9897	15.8649	18.7441	16.5085	17.8569	17.1215	14.6255	16.4177	15.5845	15.3857	17.9825	17.7399	17.5959	14.7065	15.6969	15.6562	14.8137	17.991	16.4013	17.2328	14.0941	17.6836	17.2908	16.7095	16.7709	16.1711	16.9441	16.9202	17.0657	14.0828	15.8233	15.4905	16.8426	15.5584	16.8194	16.4111	16.8565
sp|Q16602|CALRL_HUMAN Calcitonin gene-related peptide type 1 receptor OS=Homo sapiens GN=CALCRL PE=1 SV=2	2	0.0672451	6.22377	NA	NA	NA	NA	NA	6.82747	NA	4.3212	NA	0.801	NA	NA	NA	NA	4.78038	NA	NA	NA	10.7832	NA	11.049	10.386	NA	NA	NA	NA	NA	NA	11.0497	NA	NA	NA	7.42959	NA	NA	NA	10.7884	NA	NA	NA	NA	NA	9.50302	NA	NA	NA
sp|O43852|CALU_HUMAN Calumenin OS=Homo sapiens GN=CALU PE=1 SV=2	25	0.707937	15.6804	15.4804	15.4837	15.4057	15.8539	15.4346	15.5655	16.1988	15.8575	14.6642	16.516	14.7509	17.1185	15.1269	16.2963	15.4241	14.9404	15.13	15.2584	14.7812	16.628	15.4494	15.88	14.8525	15.0157	15.0373	14.2252	16.8865	15.6933	15.3786	14.2699	15.8328	16.6628	15.7364	16.8616	15.3747	15.6701	15.5731	15.8192	14.6567	15.1649	15.494	15.0643	15.7018	15.6055	16.5182	15.9286
sp|P27824|CALX_HUMAN Calnexin OS=Homo sapiens GN=CANX PE=1 SV=2	26	0.398649	17.9908	16.3302	17.3619	17.3206	17.0718	17.8986	16.897	17.5015	18.01	15.5723	17.0855	16.171	18.2294	16.8073	17.5498	17.8966	14.6673	16.5312	16.863	16.9739	17.605	16.6381	16.9206	13.7887	14.9462	15.8912	15.3979	18.2026	17.451	17.7683	16.2295	18.5032	17.99	16.9562	17.1387	16.9538	16.3817	17.6496	16.8927	15.5083	16.0692	15.5087	16.3479	16.2217	17.5541	17.249	17.6494
sp|P49069|CAMLG_HUMAN Calcium signal-modulating cyclophilin ligand OS=Homo sapiens GN=CAMLG PE=1 SV=1	5	0.233108	11.8433	NA	NA	11.7583	NA	9.66082	NA	5.33836	9.10341	NA	5.67433	11.1208	11.624	NA	NA	11.1606	NA	12.691	10.7585	NA	12.614	12.5312	11.5757	NA	NA	11.8375	NA	12.396	13.8587	12.107	11.1459	NA	11.5346	NA	11.5207	12.4018	10.9462	12.5599	11.7007	NA	13.1111	9.58521	7.31446	8.04328	11.8497	11.5497	13.4686
sp|Q5T5Y3|CAMP1_HUMAN Calmodulin-regulated spectrin-associated protein 1 OS=Homo sapiens GN=CAMSAP1 PE=1 SV=2	11	0.0992509	11.561	10.8887	11.4961	NA	NA	4.9508	NA	10.7648	NA	NA	11.2111	NA	9.96961	-0.931631	11.7971	11.0556	NA	NA	9.9532	NA	11.423	NA	9.9876	NA	11.5946	NA	11.6266	3.84129	5.0766	NA	NA	11.255	NA	10.8023	NA	NA	11.0258	10.6229	NA	NA	NA	NA	NA	12.8833	11.5979	NA	NA
sp|Q08AD1|CAMP2_HUMAN Calmodulin-regulated spectrin-associated protein 2 OS=Homo sapiens GN=CAMSAP2 PE=1 SV=3	13	0.12223	8.51758	3.23302	NA	9.75194	4.93792	1.3746	NA	10.3276	11.0997	3.25912	9.8797	7.73047	NA	1.77018	10.1224	5.63094	9.02201	NA	9.9002	NA	NA	10.6907	7.25651	7.0959	7.676	1.4164	NA	NA	6.58918	10.6948	7.99143	10.3095	7.14687	8.60327	11.5486	NA	NA	NA	NA	4.48366	7.32927	6.8538	6.61565	NA	10.9128	4.83534	11.3382
sp|Q9P1Y5|CAMP3_HUMAN Calmodulin-regulated spectrin-associated protein 3 OS=Homo sapiens GN=CAMSAP3 PE=1 SV=2	25	0.282626	13.0538	NA	11.6171	12.6552	11.8515	12.6696	10.8895	12.8207	12.5558	6.65297	12.6712	7.44	12.5606	10.9816	12.0547	12.1853	13.1682	11.6774	NA	11.0724	13.1348	11.3787	13.157	11.5331	13.1027	13.3136	12.361	12.9654	12.8843	12.8809	12.2568	11.9998	12.545	11.4307	12.2027	12.7243	12.6127	6.93528	12.0164	NA	12.7791	11.0878	12.7698	13.2253	12.1451	13.2431	12.0961
sp|P07384|CAN1_HUMAN Calpain-1 catalytic subunit OS=Homo sapiens GN=CAPN1 PE=1 SV=1	39	0.536415	15.6865	15.9767	16.2743	16.2375	16.4161	16.0754	15.384	15.6155	16.7898	15.1056	15.7051	15.9284	15.9977	15.5971	16.1692	15.8787	14.8135	15.3027	15.9285	15.5393	16.1915	15.8918	15.7727	14.5695	14.374	14.9144	15.2294	15.686	15.6338	15.049	14.8317	15.3264	15.5474	15.3123	15.4801	16.0689	15.5727	15.8942	15.4841	14.5695	15.971	15.2146	14.8435	15.049	15.5358	15.3767	16.0785
sp|P17655|CAN2_HUMAN Calpain-2 catalytic subunit OS=Homo sapiens GN=CAPN2 PE=1 SV=6	27	0.468571	14.6795	14.8812	14.482	14.9701	14.9324	14.9751	14.9887	14.9166	15.0009	13.2743	15.4335	14.8138	14.7037	15.0297	14.8991	14.6446	13.9567	15.3343	15.2737	14.8628	14.3345	14.915	14.7345	15.3684	15.3113	13.9285	14.6491	15.0108	15.2878	15.4312	12.8689	15.0442	14.9331	15.0749	15.0712	14.5358	16.0544	15.527	14.627	13.6695	14.3511	14.8624	13.4267	14.6594	15.3096	14.6585	15.2421
sp|O15484|CAN5_HUMAN Calpain-5 OS=Homo sapiens GN=CAPN5 PE=1 SV=2	13	0.225	13.4234	13.0176	14.304	12.9311	12.3048	14.0932	NA	14.7625	15.9274	11.8699	13.1507	12.5095	13.5132	12.262	14.3606	12.8749	15.3862	12.9923	12.8418	12.5662	14.5616	11.7405	12.5791	12.4382	13.6892	11.662	12.8752	14.1203	12.3904	13.5274	11.8362	3.07958	9.28086	12.2627	3.99068	NA	13.0419	7.99199	12.5639	NA	12.2079	NA	NA	12.7303	14.1379	12.9492	13.2465
sp|Q9Y6W3|CAN7_HUMAN Calpain-7 OS=Homo sapiens GN=CAPN7 PE=1 SV=1	17	0.218942	13.6588	11.8978	12.6712	12.3369	11.9864	12.0473	12.3712	12.9445	11.8913	10.3012	12.5776	12.5653	12.0294	13.0599	13.2531	12.6641	10.2582	11.7241	10.0867	7.87507	11.9621	13.0802	11.8675	8.88027	5.65717	NA	NA	5.99318	12.0977	11.6319	13.0351	7.52319	13.149	12.6248	12.8337	11.9928	12.3889	12.3927	8.99854	10.5771	12.5134	11.8599	12.0139	12.6891	11.0831	12.7813	11.86
sp|P63098|CANB1_HUMAN Calcineurin subunit B type 1 OS=Homo sapiens GN=PPP3R1 PE=1 SV=2	10	0.729412	13.8825	13.2959	13.2506	13.9894	13.6489	14.3759	13.2549	13.8596	13.5163	11.9752	12.7034	12.8557	14.1151	13.2106	14.2895	13.9523	11.2935	13.1152	13.7237	12.8519	14.0016	13.9292	13.5496	12.4943	10.998	13.1004	12.5601	13.9493	13.8116	14.1895	12.4472	14.0284	14.0223	13.3311	13.9016	13.734	13.8124	13.2914	13.5625	11.4125	13.4456	12.8496	14.7701	13.2356	12.9593	13.6689	13.1466
sp|Q86VP6|CAND1_HUMAN Cullin-associated NEDD8-dissociated protein 1 OS=Homo sapiens GN=CAND1 PE=1 SV=2	39	0.339024	16.5418	15.5178	16.138	16.253	15.9635	16.4205	15.7065	16.2986	16.5126	14.9021	16.5543	15.2728	16.1752	15.6706	16.0557	16.4559	14.5306	15.6574	15.3819	15.4527	16.0543	15.9697	16.154	14.2738	14.1823	14.6904	14.5831	17.1345	16.1487	15.864	15.1919	15.8014	15.885	16.214	15.6375	15.4981	16.1056	16.178	15.8155	14.0547	15.1846	14.8617	16.3762	15.5263	15.9652	16.4266	15.5617
sp|O75155|CAND2_HUMAN Cullin-associated NEDD8-dissociated protein 2 OS=Homo sapiens GN=CAND2 PE=1 SV=3	5	0.0744337	NA	11.062	6.42368	NA	10.707	NA	NA	NA	5.74746	NA	10.0465	10.8864	NA	NA	10.5765	5.35242	NA	NA	NA	7.24793	NA	11.6883	NA	NA	NA	8.30837	NA	NA	NA	11.227	NA	8.36737	NA	NA	12.1692	NA	NA	NA	NA	NA	NA	9.96607	NA	NA	NA	NA	10.8438
sp|Q8WVQ1|CANT1_HUMAN Soluble calcium-activated nucleotidase 1 OS=Homo sapiens GN=CANT1 PE=1 SV=1	15	0.40399	14.9484	12.8505	14.2422	13.99	13.4874	14.5397	14.4194	15.5691	14.302	12.6031	13.681	10.2433	15.7866	13.3973	14.4564	15.1763	14.9791	13.3945	11.3762	13.9068	14.9856	12.491	14.3967	12.6626	13.8546	14.7131	13.8344	15.2734	13.3915	13.7792	NA	14.4076	14.0293	12.517	13.0402	13.9744	14.5035	12.6802	13.9969	NA	13.0868	12.3899	13.9388	13.593	13.5028	14.3497	12.7524
sp|Q01518|CAP1_HUMAN Adenylyl cyclase-associated protein 1 OS=Homo sapiens GN=CAP1 PE=1 SV=5	23	0.454737	16.0269	16.2423	15.8607	16.033	16.11	16.0961	15.3541	15.911	16.5142	15.3465	16.4834	16.1506	15.4128	15.681	16.4976	15.6432	13.8357	15.092	15.7332	15.3917	15.9022	16.5598	15.6541	13.7567	13.0396	13.6315	13.7846	15.0983	15.6527	15.2716	14.0564	15.4788	16.0187	15.0869	15.3974	15.1348	14.8287	15.9373	14.8102	13.6136	14.2983	14.696	14.7864	14.5325	14.754	15.3848	15.2919
sp|P40123|CAP2_HUMAN Adenylyl cyclase-associated protein 2 OS=Homo sapiens GN=CAP2 PE=1 SV=1	15	0.350105	12.4006	14.4812	12.4889	13.245	13.7669	11.1941	10.7791	12.0367	12.5756	12.7444	11.502	14.5857	11.1992	13.1419	13.6828	12.4977	8.95238	12.8762	14.0078	10.0727	11.3793	12.587	12.2927	13.3271	11.0166	12.8702	12.2808	11.7371	13.0418	11.3867	NA	12.8645	12.0083	11.7627	12.9328	11.723	11.9646	12.5649	12.524	11.6773	12.918	13.2636	11.9699	12.7861	11.8873	6.64347	12.8941
sp|P20160|CAP7_HUMAN Azurocidin OS=Homo sapiens GN=AZU1 PE=1 SV=3	2	0.0677291	NA	12.9863	9.60459	NA	12.9607	13.439	NA	10.3008	NA	16.7303	14.4052	14.4515	11.4451	16.2057	14.5246	13.6936	NA	NA	15.4167	11.5953	11.8484	NA	14.6831	NA	NA	NA	NA	12.495	NA	14.7905	NA	12.4397	NA	NA	NA	10.3629	NA	NA	NA	17.3038	13.9272	18.5665	NA	NA	NA	7.02891	16.3327
sp|Q9H4Z3|CAPAM_HUMAN mRNA (2'-O-methyladenosine-N(6)-)-methyltransferase OS=Homo sapiens OX=9606 GN=PCIF1 PE=1 SV=1	10	0.163352	10.3134	NA	7.18062	13.0236	12.8866	6.4771	11.7832	10.2575	10.235	NA	10.0894	12.5312	9.59023	8.7543	8.10859	12.8432	11.5522	12.4051	11.7446	12.2379	12.8713	11.5158	11.7704	13.0964	10.727	10.8655	12.6931	12.3138	13.4204	12.1619	10.9907	10.5449	11.3986	12.0844	11.6279	11.793	11.1637	12.0303	11.546	11.7449	11.6065	11.9737	11.3973	12.3471	10.5189	11.6877	12.1183
sp|P40121|CAPG_HUMAN Macrophage-capping protein OS=Homo sapiens GN=CAPG PE=1 SV=2	12	0.416667	14.2348	15.4938	14.153	14.6006	15.1935	13.0098	12.85	15.1536	16.5317	14.561	16.3416	15.3312	14.8208	14.3804	16.0706	14.0226	14.7213	14.1826	13.9945	13.7634	14.5792	17.049	15.3793	13.6993	13.6272	14.2284	14.2504	14.8744	15.7798	14.6294	13.1503	14.5502	16.1202	16.111	15.5133	13.3083	13.9789	16.0791	14.0771	15.5737	15.2461	15.3925	13.4547	14.2517	13.8646	14.2491	15.2735
sp|O75052|CAPON_HUMAN Carboxyl-terminal PDZ ligand of neuronal nitric oxide synthase protein OS=Homo sapiens GN=NOS1AP PE=1 SV=3	9	0.213439	12.7914	0.269373	5.92308	10.8514	NA	12.0813	NA	12.8112	11.1011	NA	12.1124	NA	12.4054	NA	13.061	12.4608	12.0458	10.5499	NA	NA	13.7175	9.34929	7.246	NA	12.7704	11.432	12.4496	12.2087	12.0231	11.5168	11.5431	NA	11.2938	NA	NA	10.0444	NA	10.2391	9.60759	NA	NA	NA	NA	11.2544	10.1027	12.2433	9.55843
sp|Q14444|CAPR1_HUMAN Caprin-1 OS=Homo sapiens GN=CAPRIN1 PE=1 SV=2	17	0.286319	14.7134	13.3717	14.0495	14.4946	14.1574	15.1595	13.5228	13.8402	14.7066	13.6014	15.3168	12.8793	14.2908	13.6201	14.1141	14.5098	14.3363	12.9307	12.7952	12.5729	13.9275	13.1721	14.5297	13.3836	14.3597	14.3141	13.9462	14.393	13.9319	14.042	NA	14.0482	13.7568	13.3052	13.4607	13.3406	13.91	13.1636	13.8917	12.3764	12.5733	13.2104	14.4269	14.1815	14.479	15.1349	12.6184
sp|Q9ULU8|CAPS1_HUMAN Calcium-dependent secretion activator 1 OS=Homo sapiens GN=CADPS PE=1 SV=3	17	0.158167	11.9665	9.98625	11.6684	11.9011	7.19752	10.3744	9.36658	11.3073	11.247	9.53758	11.9607	10.4381	12.8565	11.8836	11.0123	11.6735	10.6484	12.0893	10.9449	10.0609	11.649	11.3798	12.5156	9.80257	11.8061	12.3377	13.61	12.7607	10.771	11.0958	14.2901	11.8695	12.1934	10.9173	12.3905	12.5005	12.6539	9.702	11.6457	13.0653	10.9972	11.578	12.2825	11.9127	12.3749	12.7378	11.8773
sp|Q86UW7|CAPS2_HUMAN Calcium-dependent secretion activator 2 OS=Homo sapiens GN=CADPS2 PE=1 SV=2	14	0.169753	11.9535	5.69679	10.918	11.6865	6.64441	10.4573	NA	11.3388	11.8774	10.2288	12.5051	NA	12.8567	12.0405	10.6245	11.4661	10.2758	NA	NA	NA	NA	NA	11.2297	NA	8.43946	11.0754	NA	NA	NA	NA	NA	10.9666	10.0192	6.87145	10.5111	10.5284	12.4248	NA	10.8438	NA	NA	NA	11.3312	11.7507	NA	NA	10.9771
sp|P47756|CAPZB_HUMAN F-actin-capping protein subunit beta OS=Homo sapiens GN=CAPZB PE=1 SV=4	17	0.555957	16.6592	16.0239	15.7835	16.2302	16.1346	16.5053	15.7284	16.3865	16.6277	15.2943	17.1242	16.3143	16.3387	16.3564	16.9447	16.6131	13.9212	15.4451	15.7951	15.3937	16.1578	16.3524	15.832	15.7235	14.3503	14.8186	14.5596	15.3554	16.1895	15.8904	13.227	15.5847	16.0905	15.2518	15.5945	15.2273	15.144	15.9978	15.1479	13.984	14.5647	14.3762	14.9109	14.613	15.3436	16.728	15.5647
sp|Q9BXL7|CAR11_HUMAN Caspase recruitment domain-containing protein 11 OS=Homo sapiens GN=CARD11 PE=1 SV=3	3	0.0259965	13.9743	14.1598	NA	NA	NA	NA	NA	14.2823	NA	NA	NA	16.0213	14.2875	NA	5.67514	12.0365	NA	NA	16.5925	NA	13.1078	11.3881	NA	NA	NA	13.3628	NA	NA	NA	NA	NA	12.4914	10.337	NA	NA	NA	NA	11.2699	NA	12.1183	NA	NA	6.26667	2.41951	NA	NA	10.3827
sp|Q96LW7|CAR19_HUMAN Caspase recruitment domain-containing protein 19 OS=Homo sapiens GN=CARD19 PE=1 SV=1	2	0.0964912	NA	NA	NA	11.2231	NA	7.30109	9.53759	12.1478	12.4269	NA	12.3186	10.6312	13.1156	10.9783	11.7735	12.9093	NA	6.80297	NA	9.02374	10.8548	11.6191	NA	NA	NA	9.43882	NA	12.2651	NA	NA	NA	NA	11.3118	10.6679	11.7053	10.7463	NA	NA	NA	NA	NA	NA	NA	NA	10.0821	3.49413	10.8955
sp|Q9Y2G2|CARD8_HUMAN Caspase recruitment domain-containing protein 8 OS=Homo sapiens GN=CARD8 PE=1 SV=1	3	0.0928074	1.84636	NA	NA	2.17213	NA	NA	NA	10.1905	10.4548	NA	4.24602	NA	NA	9.54299	9.91255	NA	11.4437	NA	NA	NA	NA	10.7422	10.2412	NA	NA	11.4144	NA	NA	10.6436	9.09229	NA	NA	10.9685	NA	NA	NA	NA	11.3734	NA	NA	NA	NA	NA	NA	NA	NA	NA
sp|Q9NXV6|CARF_HUMAN CDKN2A-interacting protein OS=Homo sapiens GN=CDKN2AIP PE=1 SV=3	21	0.484483	12.7653	11.0125	12.365	11.6636	11.4889	12.0706	11.6183	12.3281	12.5251	11.9808	12.2087	11.2188	11.9553	12.2578	11.1196	12.2157	12.9261	11.3962	11.2546	11.1454	12.0764	12.0359	12.4009	11.6436	12.1548	12.6588	12.0471	11.9303	12.4431	12.6046	NA	11.786	11.3434	11.5082	9.60293	11.1712	11.4793	11.1853	11.9434	10.5635	11.1804	11.6637	11.7293	11.4613	11.3821	12.3598	12.1167
sp|Q5VZK9|CARL1_HUMAN F-actin-uncapping protein LRRC16A OS=Homo sapiens GN=CARMIL1 PE=1 SV=1	23	0.181619	9.80327	9.13155	10.6568	10.3702	8.8992	11.2877	NA	12.0139	9.20133	-1.89281	11.5821	8.1196	7.32503	10.6725	10.6551	10.0172	9.75749	11.2244	8.75381	7.93859	10.8489	10.5809	10.2268	7.55971	12.8393	NA	9.9722	10.5959	10.024	10.6956	NA	7.10647	11.0746	8.91767	10.331	11.5945	9.95894	10.2921	10.1304	7.0671	11.0903	5.45534	9.99821	11.6394	10.7691	8.53362	11.3277
sp|Q86X55|CARM1_HUMAN Histone-arginine methyltransferase CARM1 OS=Homo sapiens GN=CARM1 PE=1 SV=3	10	0.154605	12.2768	11.5281	12.2266	12.2675	11.7141	12.1255	10.7767	12.3736	13.4804	10.309	12.5857	11.6147	11.2323	12.1945	12.3995	12.0398	13.132	12.8831	11.0959	11.7646	12.4055	12.3373	11.4248	12.7797	12.2225	14.3247	13.1698	12.9111	12.8683	12.297	NA	12.3107	13.0637	12.3996	12.3355	12.2306	12.639	12.0036	12.1694	13.0403	13.4376	13.4697	13.4817	13.9549	12.7448	12.838	12.396
sp|Q8N4J0|CARME_HUMAN Carnosine N-methyltransferase OS=Homo sapiens GN=CARNMT1 PE=1 SV=1	3	0.0953545	11.4032	NA	NA	9.90045	NA	NA	-1.07159	NA	12.3076	NA	12.4455	NA	NA	10.1186	10.6065	1.48464	NA	9.005	NA	NA	NA	NA	10.7217	NA	10.833	NA	NA	NA	NA	NA	NA	7.20932	NA	NA	NA	NA	10.7774	10.7076	NA	NA	NA	NA	7.793	NA	NA	11.6158	NA
sp|O15234|CASC3_HUMAN Protein CASC3 OS=Homo sapiens GN=CASC3 PE=1 SV=2	9	0.136558	12.0571	13.3443	13.4255	11.1521	12.9057	13.3515	13.5811	11.1415	11.9663	12.6324	11.9955	15.6524	12.4511	16.4414	12.2657	11.9243	9.95517	12.3514	13.3019	12.0398	12.3662	12.0129	10.3034	9.80022	11.5771	13.8297	10.1845	12.2339	9.85971	12.3555	13.4261	12.2873	11.6096	11.8931	11.9142	10.9	10.6038	11.097	10.6485	NA	NA	8.74532	10.4007	11.7209	11.4621	12.0052	11.9185
sp|Q6P4E1|CASC4_HUMAN Protein CASC4 OS=Homo sapiens GN=CASC4 PE=1 SV=1	18	0.39261	13.2622	9.827	13.1404	13.528	12.8731	13.8604	12.2624	12.9773	12.8653	12.9896	11.9237	11.2318	14.7179	12.1003	12.2583	12.8443	13.3933	11.6255	12.2172	11.2766	12.6407	NA	13.6925	12.8844	12.6328	12.8659	12.682	13.551	11.147	9.52499	NA	13.5148	17.4067	9.02302	10.2058	16.5245	12.6698	12.1104	12.6731	11.8322	12.6367	11.2692	11.8747	13.1206	12.9813	13.8309	NA
sp|Q13948|CASP_HUMAN Protein CASP OS=Homo sapiens GN=CUX1 PE=1 SV=2	8	0.445428	11.8303	8.33048	12.95	12.4885	12.3017	12.4574	13.1383	12.6013	11.7809	12.6012	11.6134	10.7408	12.2261	11.6881	11.9942	12.0228	13.1255	11.4649	11.2918	11.688	11.5469	11.1942	12.1112	12.137	12.8163	13.1884	12.2408	12.0071	11.3023	10.7537	NA	10.1813	11.2517	10.8106	11.6751	11.9886	12.2804	10.217	11.9017	11.0512	12.3396	11.5585	10.995	12.2219	12.3433	11.5633	11.508
sp|P29466|CASP1_HUMAN Caspase-1 OS=Homo sapiens GN=CASP1 PE=1 SV=1	6	0.180693	NA	11.8374	10.5624	10.5126	11.6764	NA	NA	10.6811	12.5504	11.4905	12.3942	11.4847	10.7341	11.0365	12.4169	10.9428	11.3273	11.8878	10.7742	5.67866	10.8053	13.9347	12.2984	11.2046	NA	11.7658	11.7214	11.9076	13.0459	11.0321	NA	10.9148	12.8495	9.71372	11.33	NA	NA	13.3195	8.9296	12.9159	11.8027	12.3892	10.6683	NA	10.4354	12.8481	11.5742
sp|P42574|CASP3_HUMAN Caspase-3 OS=Homo sapiens GN=CASP3 PE=1 SV=2	4	0.162455	12.0585	11.4267	11.7652	12.3598	12.2601	12.5539	11.6754	12.2948	11.523	13.72	13.6537	12.2656	11.7905	11.7175	11.9715	13.1732	13.3523	13.0048	11.483	8.37843	13.1757	12.4168	13.2283	9.76991	NA	12.3334	NA	5.01785	12.2777	13.3401	NA	13.0811	10.8664	9.89224	12.6057	12.7524	10.5371	12.4781	13.6867	12.5045	12.9641	13.3223	13.003	13.3793	13.8318	13.3378	11.937
sp|P49662|CASP4_HUMAN Caspase-4 OS=Homo sapiens GN=CASP4 PE=1 SV=1	5	0.175066	NA	11.8365	NA	12.2977	12.231	NA	6.85002	6.17549	8.08438	12.1163	10.5906	NA	8.88804	NA	12.729	NA	10.483	NA	10.4025	5.50392	NA	10.89	NA	10.6363	NA	9.90697	12.4876	NA	11.8505	NA	NA	NA	11.0566	5.91228	NA	NA	NA	10.629	11.501	NA	NA	NA	NA	10.5046	NA	NA	NA
sp|P55212|CASP6_HUMAN Caspase-6 OS=Homo sapiens GN=CASP6 PE=1 SV=2	5	0.221843	NA	10.0638	NA	12.2555	11.4068	7.35809	8.27808	11.7342	11.9187	7.58869	12.5735	1.61935	NA	7.70727	NA	11.3209	NA	9.91308	NA	10.2065	10.7807	10.876	NA	NA	NA	NA	NA	10.9809	10.8214	5.05632	NA	6.72455	10.8725	10.9789	11.973	12.0068	6.84686	11.2464	6.81923	NA	10.8348	NA	10.6867	NA	11.1712	11.4103	10.8243
sp|P55210|CASP7_HUMAN Caspase-7 OS=Homo sapiens GN=CASP7 PE=1 SV=1	6	0.257426	12.1711	NA	NA	11.9266	11.9482	11.6775	NA	12.0411	12.3882	NA	11.9364	NA	12.6443	NA	11.7578	11.5516	NA	11.817	12.724	NA	NA	12.807	10.7641	NA	3.12632	NA	NA	NA	11.603	9.75086	NA	12.372	NA	NA	11.7751	NA	NA	12.0862	NA	NA	NA	NA	NA	NA	NA	10.9071	NA
sp|Q14790|CASP8_HUMAN Caspase-8 OS=Homo sapiens GN=CASP8 PE=1 SV=1	6	0.169102	11.9152	8.71818	9.20469	11.2374	12.6786	5.46691	11.9353	11.6478	11.6477	11.2058	11.8625	9.17396	10.4727	11.5242	11.8554	11.2742	NA	NA	11.4081	-1.02176	NA	12.4852	11.1616	NA	NA	10.1794	NA	NA	11.8444	NA	NA	11.0731	11.3986	10.5513	11.4613	NA	NA	11.0697	11.7564	NA	9.9594	9.21283	11.9395	NA	11.2466	12.7418	11.4633
sp|P55211|CASP9_HUMAN Caspase-9 OS=Homo sapiens GN=CASP9 PE=1 SV=3	2	0.0985577	10.8097	NA	NA	11.1192	5.64642	6.19332	NA	NA	9.77328	NA	9.25151	6.25405	NA	-1.04505	NA	9.70051	7.32655	NA	NA	5.32035	NA	NA	11.0436	NA	NA	NA	10.4878	10.8167	10.5294	10.6066	NA	NA	NA	NA	NA	NA	10.4745	9.74278	10.7177	NA	6.71722	NA	NA	11.1606	11.0092	NA	14.0334
sp|P31944|CASPE_HUMAN Caspase-14 OS=Homo sapiens GN=CASP14 PE=1 SV=2	3	0.128099	NA	NA	NA	NA	NA	NA	NA	NA	NA	NA	NA	4.50794	NA	NA	NA	NA	7.80208	NA	NA	9.82822	NA	NA	NA	NA	NA	9.28716	NA	NA	NA	NA	11.3667	NA	NA	NA	NA	NA	13.2454	NA	NA	NA	NA	NA	NA	NA	NA	7.77538	NA
sp|O14958|CASQ2_HUMAN Calsequestrin-2 OS=Homo sapiens GN=CASQ2 PE=1 SV=2	3	0.085213	NA	NA	NA	3.30829	NA	NA	NA	NA	NA	NA	NA	NA	NA	NA	NA	NA	-1.69774	NA	NA	NA	NA	NA	NA	NA	12.2532	NA	2.54188	-1.76482	4.51314	13.643	NA	NA	NA	NA	14.6767	NA	NA	NA	NA	NA	NA	NA	NA	NA	NA	NA	NA
sp|Q86V15|CASZ1_HUMAN Zinc finger protein castor homolog 1 OS=Homo sapiens GN=CASZ1 PE=1 SV=4	13	0.0932348	10.6102	NA	9.74458	10.5077	NA	NA	NA	9.39776	11.1906	NA	10.7054	NA	2.39363	NA	NA	11.3959	NA	NA	NA	NA	10.7234	NA	9.63623	NA	12.3404	11.5474	NA	NA	NA	10.5545	NA	NA	NA	NA	NA	NA	10.8644	NA	NA	NA	NA	NA	NA	11.6429	NA	8.83543	-1.32261
sp|P04040|CATA_HUMAN Catalase OS=Homo sapiens GN=CAT PE=1 SV=3	26	0.555977	15.508	15.3142	15.496	15.7223	16.0035	16.9611	15.4549	14.9805	16.6181	14.412	15.9794	14.824	15.2267	14.6691	15.7469	16.2417	14.3204	15.7762	15.5467	14.3655	16.8402	15.4485	15.8819	16.2051	16.1127	16.7481	14.8698	15.6688	14.9592	16.3883	13.3636	14.9596	14.9229	16.0595	15.8397	14.8886	15.1538	14.8471	16.3867	14.7848	15.1828	14.9708	15.3445	15.6449	15.6717	18.2265	15.7581
sp|P07858|CATB_HUMAN Cathepsin B OS=Homo sapiens GN=CTSB PE=1 SV=3	10	0.353982	16.2946	15.5482	15.0348	15.6309	15.0553	16.1504	15.4196	15.6316	17.1282	14.78	16.4324	15.7519	15.3002	14.832	16.4457	16.5188	14.0546	14.9756	15.1495	14.1329	14.6823	15.5216	14.6176	13.5907	12.4648	13.6834	13.3228	16.3572	14.8537	14.9616	14.5417	14.094	14.3516	14.3399	14.8929	12.3065	13.9481	14.7103	14.0832	14.8079	15.0261	12.9166	14.5865	14.4902	14.1276	15.499	14.6099
sp|P53634|CATC_HUMAN Dipeptidyl peptidase 1 OS=Homo sapiens GN=CTSC PE=1 SV=2	2	0.0561555	13.4434	13.216	12.8895	12.4988	11.3988	11.4209	12.1468	12.5206	14.0744	10.8181	14.7822	13.276	13.8346	11.5601	14.645	13.4162	13.8551	NA	12.5495	12.5092	13.4015	14.7427	13.6709	NA	12.1437	12.7846	NA	12.6566	13.7289	13.1228	NA	12.2612	14.5022	13.1609	13.183	12.5466	13.5571	14.4631	12.3297	12.9612	12.8045	12.4961	12.8858	12.4175	13.562	14.9987	12.9609
sp|P07339|CATD_HUMAN Cathepsin D OS=Homo sapiens GN=CTSD PE=1 SV=1	16	0.456311	17.1862	16.687	17.4721	17.7341	16.7734	17.2934	16.6104	17.5856	18.3963	16.1597	18.6732	17.1837	17.7712	16.9994	18.1846	17.8892	16.3634	16.2378	15.1814	16.1136	17.2612	17.5836	16.6773	13.9499	15.8218	15.4258	15.3798	17.4612	16.795	16.7368	16.139	16.6868	17.7677	17.0569	17.4596	16.031	16.5025	16.9614	16.1208	16.6914	16.2131	14.6441	16.0696	16.6262	16.7943	17.2416	17.0814
sp|Q9UBX1|CATF_HUMAN Cathepsin F OS=Homo sapiens GN=CTSF PE=1 SV=1	6	0.117769	8.98578	7.08315	12.6424	10.6998	12.0746	6.68097	9.32446	11.2739	11.098	NA	7.2979	10.8109	10.2033	10.1241	12.2415	9.96241	11.7415	NA	12.1133	0.14174	11.9174	6.63322	11.3084	NA	10.7086	11.3511	NA	12.0319	NA	9.42972	NA	11.5721	NA	NA	NA	NA	12.1954	NA	12.457	NA	12.6455	NA	11.7708	NA	12.1583	11.8206	12.7191
sp|P08311|CATG_HUMAN Cathepsin G OS=Homo sapiens GN=CTSG PE=1 SV=2	7	0.270588	11.0207	15.7871	6.56832	15.0116	15.9144	14.044	NA	12.8999	12.2911	14.5389	8.47465	12.0183	16.6349	15.4109	15.6105	14.5749	16.1175	14.8498	16.8186	14.4913	12.7329	16.2868	15.0124	15.657	16.2778	16.4919	13.4589	15.0525	14.8182	15.1216	NA	15.9129	14.8205	14.2245	16.1998	13.3934	16.1995	10.9236	12.2353	16.7751	15.4921	16.5784	12.582	15.5551	14.7391	10.7163	13.6669
sp|P09668|CATH_HUMAN Pro-cathepsin H OS=Homo sapiens GN=CTSH PE=1 SV=4	5	0.176119	13.8577	13.785	14.6493	15.3048	13.5025	14.1499	14.4462	13.6913	14.8246	13.4925	14.43	13.3632	14.6038	14.3536	14.2138	15.002	7.33944	12.9814	13.55	12.6347	14.4909	13.878	12.8834	NA	13.2325	11.8296	12.5112	14.0973	13.4027	14.7206	13.0838	13.566	12.9657	13.589	13.6906	0.137019	13.4932	12.6771	13.8185	11.6628	13.5275	10.8974	13.3373	12.7189	13.7687	13.4539	13.323
sp|Q8WUQ7|CATIN_HUMAN Cactin OS=Homo sapiens GN=CACTIN PE=1 SV=3	9	0.171504	11.1896	NA	NA	10.4024	9.59068	10.4945	NA	11.6242	11.1519	6.13342	11.6287	NA	10.2614	1.42455	NA	10.1928	NA	NA	9.35952	NA	9.6618	10.5414	11.6616	NA	9.91369	11.14	NA	10.9633	11.1191	10.7195	NA	NA	NA	8.51214	NA	10.4042	11.0974	NA	9.91912	NA	NA	NA	10.7941	11.1979	10.1503	7.04336	10.1514
sp|P07711|CATL1_HUMAN Cathepsin L1 OS=Homo sapiens GN=CTSL PE=1 SV=2	4	0.138138	12.0441	12.5019	12.3865	12.4577	10.3813	13.3183	12.3783	12.7233	13.4655	12.6375	12.753	10.6622	13.1391	11.7248	11.9188	12.1062	12.0558	10.9105	11.5868	NA	11.9333	NA	11.6211	NA	12.3688	11.7034	NA	12.3798	12.1267	11.8462	NA	NA	NA	NA	NA	12.6999	12.5317	NA	9.65934	NA	NA	NA	11.2973	NA	12.3584	NA	NA
sp|P25774|CATS_HUMAN Cathepsin S OS=Homo sapiens GN=CTSS PE=1 SV=3	5	0.145015	11.6213	13.0299	11.6914	11.9087	12.6697	7.70555	12.4189	13.4979	14.1518	9.34061	14.048	14.2617	13.4572	12.6643	13.8808	12.3533	10.9393	10.9599	11.894	10.3211	13.571	14.3646	12.2542	NA	NA	10.9482	NA	12.9366	12.9199	13.3702	13.4988	10.8677	12.8083	12.3931	12.029	NA	13.213	13.0456	8.2513	12.028	12.1397	11.0766	9.64466	12.5999	11.2385	12.7435	12.8271
sp|Q9UBR2|CATZ_HUMAN Cathepsin Z OS=Homo sapiens GN=CTSZ PE=1 SV=1	6	0.168317	16.6722	15.8893	16.741	17.7347	15.8434	17.0377	15.7196	14.98	16.5158	15.2378	16.8139	15.6816	15.9892	15.4846	16.5705	16.9246	15.6421	16.3583	14.8733	13.5228	16.5678	16.1627	15.0139	14.5275	15.0362	14.6638	14.5006	15.8065	15.5252	15.342	13.0609	14.6444	15.3497	15.6439	16.1281	14.4718	16.3264	15.5088	15.6998	15.6625	15.9553	13.9353	14.746	16.5393	15.3588	15.7524	15.0754
sp|Q03135|CAV1_HUMAN Caveolin-1 OS=Homo sapiens GN=CAV1 PE=1 SV=4	10	0.455056	14.1475	15.4638	15.5975	14.0206	14.4375	15.0605	15.6167	14.084	14.4293	15.6222	14.4992	15.6946	14.5987	15.3636	15.5622	14.7544	13.0521	15.3269	15.0889	14.5647	14.3197	15.066	16.3379	14.7881	13.7826	13.5625	13.8503	13.9506	14.2258	13.979	12.3971	16.0914	14.3819	14.1397	12.9406	14.4817	14.1438	15.4811	14.3453	13.9425	14.9618	13.5777	15.1707	14.0164	13.6414	12.334	14.483
sp|P51636|CAV2_HUMAN Caveolin-2 OS=Homo sapiens GN=CAV2 PE=1 SV=2	2	0.185185	10.7797	NA	NA	NA	NA	NA	NA	10.6853	11.5525	NA	11.6618	12.24	11.856	13.4991	13.7635	12.271	NA	NA	NA	NA	NA	NA	NA	NA	NA	NA	NA	NA	-1.71088	NA	NA	NA	NA	2.66356	NA	NA	NA	NA	NA	NA	NA	NA	NA	NA	NA	NA	NA
sp|Q6NZI2|CAVN1_HUMAN Caveolae-associated protein 1 OS=Homo sapiens GN=CAVIN1 PE=1 SV=1	24	0.533333	15.0521	16.4384	14.728	15.3097	15.7246	14.388	14.6777	15.0455	15.4898	15.3427	15.0328	16.9054	15.1003	16.1258	16.2601	15.2998	15.8315	16.58	16.9902	16.6033	15.7406	16.8189	17.0328	17.2652	16.7258	17.0319	15.8496	15.2936	16.474	15.8887	13.906	16.569	15.7052	16.2345	15.8113	15.3251	15.6928	16.0367	16.0098	15.8439	16.1785	17.1534	16.0095	15.6994	16.2605	13.713	16.5182
sp|O95810|CAVN2_HUMAN Caveolae-associated protein 2 OS=Homo sapiens GN=CAVIN2 PE=1 SV=3	18	0.515294	12.4185	15.0436	14.5334	13.6847	15.2236	13.0347	13.4791	14.0845	13.2681	13.706	12.8413	14.7884	14.3223	14.4314	14.9342	14.3204	14.7799	14.7795	16.0726	13.9293	13.3052	14.4573	14.5658	16.219	14.6533	16.036	14.295	14.1643	14.8286	13.7437	13.7758	13.7483	14.0812	13.6458	13.1724	12.4313	13.4907	13.5254	13.882	13.9398	14.5972	15.0458	14.7388	13.1013	13.5668	14.1527	13.7311
sp|Q969G5|CAVN3_HUMAN Caveolae-associated protein 3 OS=Homo sapiens GN=CAVIN3 PE=1 SV=3	13	0.582375	14.7411	15.8217	14.1022	14.9371	14.4116	13.789	13.7815	13.8751	15.0811	14.6754	14.3294	16.6462	13.9526	15.7882	15.796	14.4357	14.115	14.8571	13.7442	14.5199	13.6711	14.9022	15.3449	15.8153	14.3765	15.3345	15.6185	12.9177	15.1203	14.2899	15.5049	14.7978	13.9251	14.3788	14.3886	12.6839	12.2584	14.7006	14.2398	14.3686	14.3832	15.4912	14.2045	14.5148	13.935	13.0942	15.3037
sp|Q13938|CAYP1_HUMAN Calcyphosin OS=Homo sapiens GN=CAPS PE=1 SV=1	9	0.396825	14.2663	11.4254	12.8115	13.8439	14.9331	10.3497	12.9203	14.97	NA	NA	13.5973	NA	11.6119	13.2589	12.8334	12.8326	14.1752	NA	11.9782	8.79314	13.9327	9.28324	13.1212	11.1486	11.5368	NA	NA	12.6475	9.25853	12.3846	NA	NA	11.832	7.74324	12.1162	NA	NA	12.0337	11.4196	11.3736	13.146	12.0528	11.3848	13.5941	12.172	NA	10.7575
sp|P52907|CAZA1_HUMAN F-actin-capping protein subunit alpha-1 OS=Homo sapiens GN=CAPZA1 PE=1 SV=3	13	0.657343	17.0964	16.4754	16.3801	16.8301	16.6851	17.048	16.4919	17.0234	17.2582	15.6606	17.5826	16.2842	16.8162	16.8013	17.3549	16.5991	15.47	16.4221	16.4256	16.0812	16.908	17.4043	17.2658	15.839	16.2449	16.5743	15.9897	16.5803	17.1761	16.9465	15.0317	16.4452	17.0739	16.1206	16.4918	16.7281	16.6438	17.1633	16.4444	15.9536	16.0027	16.1808	16.2828	16.0672	16.5358	17.7707	16.6725
sp|P47755|CAZA2_HUMAN F-actin-capping protein subunit alpha-2 OS=Homo sapiens GN=CAPZA2 PE=1 SV=3	12	0.758741	14.6168	14.6943	13.8118	14.6977	14.3449	14.5154	13.9275	14.7395	14.8514	14.5081	14.8988	15.0209	15.0433	14.8656	15.0851	14.7451	13.7089	14.1863	15.1304	14.4849	14.995	15.2411	14.3737	13.8216	9.08165	14.4812	17.3554	14.5503	14.7424	14.3314	12.7955	14.0748	15.244	14.8491	14.7717	14.1035	14.0644	15.1728	13.6779	13.9295	13.7911	13.2364	14.926	13.2043	14.285	14.7697	14.8696
sp|A6NCS6|CB072_HUMAN Uncharacterized protein C2orf72 OS=Homo sapiens GN=C2orf72 PE=1 SV=2	3	0.135593	11.6913	NA	NA	10.3256	11.4002	NA	NA	10.1166	11.4578	NA	10.9084	NA	12.0224	3.28708	9.93951	11.4039	13.1664	NA	NA	NA	11.6938	NA	12.9361	NA	NA	11.6394	NA	11.1843	4.53257	NA	8.43632	12.0523	11.3729	NA	10.0038	NA	13.3799	NA	11.639	NA	11.8791	11.0358	10.3613	12.8672	5.69507	NA	13.3088
sp|Q3KRA6|CB076_HUMAN UPF0538 protein C2orf76 OS=Homo sapiens GN=C2orf76 PE=1 SV=3	3	0.269841	NA	12.1006	NA	NA	NA	NA	11.0134	NA	10.2655	10.8293	10.6654	NA	9.82299	NA	10.7777	NA	NA	NA	12.8762	NA	NA	NA	9.84271	NA	5.50654	12.4168	NA	NA	11.3234	NA	NA	NA	NA	NA	NA	NA	11.0281	10.5195	NA	9.04096	11.2458	12.0422	NA	10.8331	NA	NA	NA
sp|Q9H9S4|CB39L_HUMAN Calcium-binding protein 39-like OS=Homo sapiens GN=CAB39L PE=1 SV=3	14	0.367953	14.3975	11.9466	13.2497	13.6972	13.1202	14.0525	14.0183	14.0488	13.2749	NA	12.4501	10.0275	13.0749	13.0391	13.6192	14.0614	NA	12.2083	12.8767	13.6428	13.5517	9.21419	13.518	NA	NA	NA	NA	14.129	11.8986	14.7651	NA	12.7338	13.1425	12.3376	13.2996	13.8447	14.7734	11.6778	12.7883	12.0122	12.9033	11.3284	12.4882	12.0221	13.114	14.3881	13.9336
sp|P08185|CBG_HUMAN Corticosteroid-binding globulin OS=Homo sapiens GN=SERPINA6 PE=1 SV=1	7	0.212346	12.235	NA	6.01607	15.4012	12.3067	7.67073	10.1204	NA	NA	NA	NA	5.15153	NA	NA	14.4666	7.5152	NA	15.1513	16.0044	NA	7.04428	10.5241	NA	NA	13.8969	14.0263	7.76071	12.0167	14.9998	16.0048	13.1274	13.2319	NA	15.8677	15.9439	13.3874	12.54	13.1563	16.5286	NA	14.7868	7.45537	8.34251	16.4675	8.20152	8.81737	15.7746
sp|P22681|CBL_HUMAN E3 ubiquitin-protein ligase CBL OS=Homo sapiens GN=CBL PE=1 SV=2	6	0.0750552	8.63372	NA	8.85408	10.1228	8.2096	4.74629	NA	11.1942	11.038	NA	11.1704	8.31977	11.6214	5.06911	9.53362	8.89361	NA	-1.90602	NA	NA	9.61817	10.7425	NA	NA	NA	NA	NA	-0.134147	NA	4.97783	NA	NA	10.5041	10.8077	NA	10.7805	NA	NA	NA	NA	NA	NA	NA	5.27526	10.3441	10.054	10.6417
sp|Q13191|CBLB_HUMAN E3 ubiquitin-protein ligase CBL-B OS=Homo sapiens GN=CBLB PE=1 SV=2	3	0.0448065	0.387657	NA	NA	4.11593	NA	-0.171298	NA	NA	NA	4.55349	7.79538	NA	NA	NA	NA	12.7545	NA	10.2953	14.6587	NA	9.69104	11.324	NA	NA	NA	12.7546	NA	8.4205	NA	3.12085	NA	NA	10.4185	NA	NA	7.03133	4.06342	6.83366	NA	NA	1.734	NA	NA	10.9801	NA	NA	9.23685
sp|Q92793|CBP_HUMAN CREB-binding protein OS=Homo sapiens GN=CREBBP PE=1 SV=3	17	0.0819001	12.4134	10.1694	11.8834	12.4611	11.2306	11.4638	NA	12.1335	12.432	NA	12.4994	NA	12.0083	10.7566	12.2515	12.2063	NA	11.5228	11.2107	12.6266	10.5684	11.1996	11.6742	11.1213	12.066	14.431	13.3434	12.653	12.435	12.587	NA	11.7395	12.3513	12.3913	11.3275	11.4153	12.0501	12.134	14.0222	NA	13.5441	10.7433	8.44213	14.1861	11.4174	11.4497	12.0789
sp|P15088|CBPA3_HUMAN Mast cell carboxypeptidase A OS=Homo sapiens GN=CPA3 PE=1 SV=2	6	0.115108	10.7759	14.4116	10.2152	14.1965	13.8304	12.0403	9.88744	12.8779	13.2713	12.4835	8.13722	NA	15.8349	16.5376	15.5491	13.1855	11.8562	14.2347	16.2926	15.5873	14.9207	15.4862	13.4386	13.4562	13.2518	16.6477	12.265	12.8655	12.227	12.1197	13.7855	15.2241	15.0526	15.0916	15.9566	12.8882	12.9425	10.645	13.0858	13.557	13.3058	12.9143	11.624	13.3662	14.1424	9.7655	15.7905
sp|Q96IY4|CBPB2_HUMAN Carboxypeptidase B2 OS=Homo sapiens GN=CPB2 PE=1 SV=2	7	0.182033	10.7688	12.4799	10.9051	8.74169	12.544	11.1605	11.6346	12.0828	11.2525	10.1185	13.109	10.7241	11.8124	10.8619	11.3635	6.18883	NA	12.3821	15.4693	13.0317	11.3933	9.6066	13.0309	NA	3.46471	NA	5.76794	7.29589	7.63059	5.65061	12.6972	5.89424	12.4158	13.4176	12.4196	12.3006	6.37143	12.1016	NA	NA	8.33061	NA	10.9694	9.70846	10.8333	12.2397	12.9908
sp|O75976|CBPD_HUMAN Carboxypeptidase D OS=Homo sapiens GN=CPD PE=1 SV=2	29	0.268116	14.0079	7.26113	12.4922	13.9808	12.2368	14.3607	13.1004	14.5189	12.7734	11.8672	14.5507	12.4493	14.0343	12.9043	13.3445	14.1088	12.7203	12.8896	12.186	10.1751	12.9206	12.0592	13.1361	12.0031	11.0631	11.8244	11.4436	14.0142	12.8171	13.4609	12.2375	13.7379	12.2613	13.3156	10.5746	13.041	14.0063	13.0693	13.078	9.71464	13.0976	10.2327	13.9694	13.6075	12.5101	13.5568	13.1952
sp|P16870|CBPE_HUMAN Carboxypeptidase E OS=Homo sapiens GN=CPE PE=1 SV=1	18	0.457983	11.1487	12.0184	13.8436	13.117	12.7077	12.8426	13.2148	NA	12.6304	12.293	NA	10.7337	14.8326	12.7328	NA	12.4582	14.4648	NA	12.4883	NA	13.9162	NA	12.5448	12.2455	12.7283	12.3413	11.0877	12.7128	NA	12.989	NA	10.5262	11.3797	NA	NA	12.2726	15.0768	11.9163	14.7324	11.6682	11.997	NA	12.1429	11.8013	12.6747	14.091	13.0747
sp|P14384|CBPM_HUMAN Carboxypeptidase M OS=Homo sapiens GN=CPM PE=1 SV=2	6	0.153499	11.6315	9.71288	8.82429	10.2791	8.95878	11.2129	NA	11.1483	12.301	13.4964	10.699	11.0291	11.8887	12.6824	11.1397	10.2273	10.0681	NA	10.1728	12.6241	11.5951	13.0967	9.66531	NA	10.9042	NA	NA	11.078	10.579	12.0857	NA	NA	11.824	11.214	11.9204	13.3797	10.2957	12.7769	11.234	NA	9.70727	7.75498	NA	9.74601	12.3688	11.1462	10.4463
sp|P15169|CBPN_HUMAN Carboxypeptidase N catalytic chain OS=Homo sapiens GN=CPN1 PE=1 SV=1	5	0.122271	NA	NA	1.4206	NA	NA	NA	6.81771	11.1718	10.388	NA	NA	11.1854	10.8185	NA	NA	NA	NA	5.26718	NA	NA	NA	11.5514	0.407892	NA	NA	11.1957	NA	NA	NA	NA	10.1672	13.2397	NA	12.6841	13.8668	13.699	NA	9.62954	NA	NA	NA	NA	NA	NA	13.3768	10.3155	0.159419
sp|Q9Y646|CBPQ_HUMAN Carboxypeptidase Q OS=Homo sapiens GN=CPQ PE=1 SV=1	11	0.294492	13.3448	14.4855	15.3688	14.9883	13.5691	15.9931	13.1869	14.8683	12.4713	11.1266	13.5783	13.8555	16.2724	15.2973	9.16453	15.0171	14.08	14.7435	14.4784	14.5277	15.3946	14.0486	15.8872	14.5792	15.3256	14.8254	16.0801	17.1019	15.1403	15.1523	17.3198	15.0324	14.0059	15.4606	15.099	15.8256	14.2364	13.9442	15.0629	14.8677	14.8497	15.6183	14.4295	13.0153	16.2722	14.3316	13.2589
sp|Q66K79|CBPZ_HUMAN Carboxypeptidase Z OS=Homo sapiens GN=CPZ PE=1 SV=2	13	0.239264	11.7525	NA	1.7446	NA	NA	NA	NA	10.8486	10.8229	NA	NA	NA	NA	11.245	10.247	NA	NA	NA	12.7879	NA	12.0143	NA	11.321	NA	NA	12.0557	NA	12.7892	NA	NA	10.7972	NA	7.29145	11.3205	NA	NA	11.3092	NA	NA	NA	NA	NA	9.3506	NA	12.3421	NA	11.4252
sp|P16152|CBR1_HUMAN Carbonyl reductase [NADPH] 1 OS=Homo sapiens GN=CBR1 PE=1 SV=3	16	0.635379	16.1769	15.808	16.2702	16.5184	15.8729	16.12	16.5065	16.2106	15.6559	15.629	15.8877	16.0258	16.1408	15.9251	16.1104	16.14	14.1606	15.0981	15.8191	15.0818	15.5156	15.8396	16.0577	14.7807	14.9664	15.2368	15.2057	17.1607	15.4994	15.8267	13.3879	15.4787	16.0968	14.4561	16.1155	16.0894	15.8316	16.2209	16.2938	14.7297	15.6918	15.9551	16.2389	15.7159	15.9937	15.6794	15.4309
sp|O75828|CBR3_HUMAN Carbonyl reductase [NADPH] 3 OS=Homo sapiens GN=CBR3 PE=1 SV=3	10	0.523466	12.0025	13.7973	13.3754	14.442	14.2127	12.8494	14.3468	13.4359	13.2752	NA	14.6018	13.7924	13.5203	13.5982	8.97938	14.9483	14.1407	13.3267	13.5384	13.121	12.8726	13.7334	13.5856	14.323	11.8441	12.9181	NA	14.8511	14.3881	12.9195	NA	13.9139	13.7514	12.5047	14.2203	14.1578	13.73	13.1115	13.7263	14.7444	11.0584	14.0987	14.4566	14.1196	14.0617	14.2315	13.9883
sp|Q8N4T8|CBR4_HUMAN Carbonyl reductase family member 4 OS=Homo sapiens GN=CBR4 PE=1 SV=3	7	0.405063	7.79069	12.6367	12.7405	13.6091	13.6523	11.6792	NA	13.7016	14.1807	13.4805	14.582	7.65307	12.8776	13.1485	12.0802	12.3303	13.2701	10.1902	10.717	11.1204	10.6418	11.3469	13.3572	11.3118	14.1365	13.4944	13.0913	12.1406	NA	15.929	NA	11.3736	14.392	NA	10.355	13.2235	13.1378	NA	12.6915	NA	NA	12.672	10.0154	10.0391	12.8256	10.7411	15.5229
#REF!	7	0.165154	12.4062	NA	14.2414	13.8363	13.9922	NA	11.7591	12.6722	NA	13.9054	11.9585	NA	5.60649	NA	12.3734	NA	12.9224	14.7012	12.2969	NA	12.9463	10.2592	NA	NA	NA	7.59884	7.42081	5.7161	11.929	11.635	NA	11.0524	NA	13.0918	12.9873	NA	10.7635	9.51437	14.0086	NA	12.6759	NA	10.8598	14.0971	12.3972	13.2824	10.2142
sp|Q8IUF1|CBWD2_HUMAN COBW domain-containing protein 2 OS=Homo sapiens GN=CBWD2 PE=2 SV=1	8	0.253165	9.42529	NA	9.9075	5.20288	NA	NA	10.7503	10.2816	8.67835	NA	10.8346	10.0533	4.06292	NA	NA	10.9948	NA	8.01988	NA	NA	NA	7.99947	NA	11.0115	12.6714	12.5873	6.72394	NA	-1.89841	10.6687	NA	10.3631	11.7471	11.12	12.5909	NA	NA	11.0494	10.6008	NA	NA	NA	NA	NA	8.12614	5.78776	6.86434
sp|P83916|CBX1_HUMAN Chromobox protein homolog 1 OS=Homo sapiens GN=CBX1 PE=1 SV=1	7	0.437838	12.261	11.4971	12.4382	12.4447	11.4899	12.7024	11.8143	12.8615	13.4445	11.3691	12.8842	10.7406	12.7055	11.8731	12.7861	13.0782	13.0987	NA	8.5215	NA	11.9644	11.4615	13.2815	NA	12.1419	NA	NA	11.3543	11.5902	12.1154	9.20522	11.3864	12.3074	11.0655	NA	10.7178	10.6451	10.9682	12.2043	9.91276	NA	12.3923	12.1412	11.7709	11.1912	12.1221	NA
sp|Q13185|CBX3_HUMAN Chromobox protein homolog 3 OS=Homo sapiens GN=CBX3 PE=1 SV=4	6	0.36612	15.3208	13.1405	14.3438	14.5354	14.0775	14.4567	13.7545	15.0035	15.378	13.5204	15.4597	13.4298	14.0203	14.1201	14.9315	14.3197	13.9238	13.4654	13.6984	13.8883	14.8016	14.2933	15.3245	12.8794	14.3755	14.5137	13.8718	13.4946	14.6457	14.6652	13.75	14.0403	14.8975	14.4698	13.997	13.6576	14.2981	13.9567	14.0519	12.737	13.4587	14.0226	14.5924	14.6469	13.9424	14.7685	13.9034
sp|P45973|CBX5_HUMAN Chromobox protein homolog 5 OS=Homo sapiens GN=CBX5 PE=1 SV=1	10	0.534031	13.5302	11.6297	12.2478	12.4098	12.1278	13.2061	11.531	13.4796	14.1495	10.8647	12.717	11.4408	13.1704	12.324	13.8117	13.542	10.9694	11.6143	11.3019	11.3382	12.6816	12.2656	13.772	10.814	9.4624	13.0082	12.3882	11.8579	12.4486	13.2508	12.6346	12.8868	12.3483	12.4069	11.845	11.2824	11.8902	11.3765	12.6176	11.8657	11.184	11.8672	13.0098	12.0856	12.1026	13.2833	11.5744
sp|O95931|CBX7_HUMAN Chromobox protein homolog 7 OS=Homo sapiens GN=CBX7 PE=1 SV=1	4	0.167331	12.0319	12.6689	12.01	11.4666	10.7227	NA	NA	11.5452	10.819	10.1185	NA	7.84773	5.33767	11.2272	NA	11.2061	NA	NA	NA	NA	NA	12.2096	12.3006	NA	NA	NA	10.3764	NA	NA	11.2264	NA	NA	10.1773	-0.97532	10.6582	NA	NA	11.3834	11.2481	NA	NA	11.6186	NA	NA	10.1218	NA	NA
sp|Q9HC52|CBX8_HUMAN Chromobox protein homolog 8 OS=Homo sapiens GN=CBX8 PE=1 SV=3	13	0.323907	12.9487	9.87043	12.5586	12.4394	NA	13.2259	12.0665	13.6529	12.6574	NA	11.6221	NA	11.9606	9.00775	11.2308	13.0725	13.498	10.7896	8.96782	10.7013	13.1118	NA	13.1607	9.53017	12.9238	12.5931	12.9345	13.1426	12.1385	12.4206	12.6749	11.7917	12.3627	11.8669	11.7504	11.2307	11.2361	10.3712	13.2641	NA	10.608	11.7191	13.0135	13.6508	11.6924	12.6887	10.8372
sp|Q5JPI3|CC038_HUMAN Uncharacterized protein C3orf38 OS=Homo sapiens GN=C3orf38 PE=1 SV=1	3	0.12766	11.0845	NA	12.9174	9.85058	12.3647	10.8137	NA	11.8767	7.65796	NA	7.66206	NA	12.9577	NA	4.25243	12.1201	NA	NA	4.4199	NA	11.9316	NA	10.7611	NA	4.78654	8.66697	NA	12.4569	7.73761	12.0242	NA	9.69318	11.5307	12.3372	11.8857	NA	12.7351	10.2241	NA	NA	NA	NA	NA	NA	11.8125	10.2292	10.5774
sp|Q96NT0|CC115_HUMAN Coiled-coil domain-containing protein 115 OS=Homo sapiens GN=CCDC115 PE=1 SV=1	3	0.205556	NA	1.14417	9.2571	11.3513	10.7543	11.5588	NA	NA	10.89	NA	NA	-0.213379	10.0892	1.99629	10.5906	10.2187	NA	NA	NA	10.6865	10.9544	12.4135	12.099	NA	11.0319	10.8858	10.9989	11.2802	11.425	11.7138	NA	10.1031	11.0811	7.95754	11.0181	10.7084	4.69682	10.6344	10.8305	9.28104	NA	NA	11.2745	11.6409	10.7369	11.2375	NA
sp|Q8IWD4|CC117_HUMAN Coiled-coil domain-containing protein 117 OS=Homo sapiens GN=CCDC117 PE=1 SV=1	3	0.111111	8.31668	NA	NA	8.62326	NA	NA	NA	0.0602767	4.97363	NA	5.96561	NA	NA	13.3159	10.8863	9.86581	NA	NA	NA	NA	10.3302	10.8084	NA	NA	NA	7.04178	NA	9.21741	NA	NA	NA	NA	3.73016	NA	NA	NA	NA	NA	NA	3.32192	NA	NA	9.75177	NA	NA	NA	9.46675
sp|Q96CT7|CC124_HUMAN Coiled-coil domain-containing protein 124 OS=Homo sapiens GN=CCDC124 PE=1 SV=1	14	0.479821	15.2574	13.6273	14.6873	14.4638	14.1422	13.8909	13.915	14.5432	14.5233	14.1571	15.6085	13.6414	14.4122	14.1712	15.0224	14.2355	15.1529	13.6683	13.6542	13.3297	14.0632	13.945	14.8955	14.2105	15.6042	15.285	14.5773	14.7732	14.5012	14.589	13.1113	15.1917	14.4747	14.358	14.0433	14.3479	14.5671	14.0346	14.3787	13.6916	13.983	14.1489	14.8484	15.7258	14.3809	13.5711	14.4211
sp|Q96BQ5|CC127_HUMAN Coiled-coil domain-containing protein 127 OS=Homo sapiens GN=CCDC127 PE=1 SV=1	8	0.192308	12.6929	9.38399	11.0679	11.7797	9.21975	10.2615	8.77155	13.1565	12.3827	NA	12.9709	12.1983	11.3324	12.0292	11.6081	10.9277	10.5015	8.72457	NA	11.1386	13.9243	11.6889	11.5928	10.1636	9.31803	12.8482	11.1441	13.3027	11.4039	13.1215	10.9472	12.0911	10.2402	NA	NA	11.8718	10.9152	10.5724	11.494	NA	9.34276	9.92502	11.1802	11.2197	11.5381	NA	13.0409
sp|Q6PK04|CC137_HUMAN Coiled-coil domain-containing protein 137 OS=Homo sapiens GN=CCDC137 PE=1 SV=1	3	0.100346	NA	NA	NA	NA	NA	NA	NA	0.0994666	-0.171498	NA	5.60103	NA	-0.612391	NA	-0.989048	NA	NA	9.40786	NA	NA	10.2141	NA	13.2726	NA	NA	NA	NA	NA	15.1778	NA	13.4855	NA	NA	NA	4.76211	5.07257	NA	NA	NA	NA	NA	NA	NA	NA	NA	NA	NA
sp|Q6ZUS6|CC149_HUMAN Coiled-coil domain-containing protein 149 OS=Homo sapiens GN=CCDC149 PE=2 SV=2	10	0.301688	11.8523	NA	11.3307	12.0888	11.8008	NA	12.1068	10.9158	9.00633	NA	10.9272	18.8801	10.8514	6.1211	6.60479	11.1941	12.7095	NA	NA	10.3249	15.8092	NA	11.8525	NA	12.859	12.2456	11.4389	10.595	9.89912	10.149	NA	9.10488	11.7917	9.644	0.605997	11.2758	11.6897	NA	13.9184	NA	10.271	NA	10.3281	12.2004	10.8434	NA	10.9695
sp|Q9UNH5|CC14A_HUMAN Dual specificity protein phosphatase CDC14A OS=Homo sapiens GN=CDC14A PE=1 SV=1	6	0.124579	12.1614	NA	NA	NA	NA	NA	10.8838	NA	4.4415	NA	NA	NA	12.1714	NA	12.1947	10.9699	NA	NA	NA	NA	NA	NA	NA	NA	NA	NA	NA	NA	NA	NA	NA	NA	NA	NA	NA	NA	NA	NA	NA	NA	NA	NA	NA	10.6433	8.44223	NA	NA
sp|Q6PII3|CC174_HUMAN Coiled-coil domain-containing protein 174 OS=Homo sapiens GN=CCDC174 PE=1 SV=3	10	0.278373	9.66462	NA	NA	NA	2.16244	NA	NA	11.6784	NA	9.9159	NA	NA	8.32521	-0.0157715	9.38887	NA	11.8102	NA	NA	NA	11.7594	11.4552	11.8421	NA	11.4584	11.7623	10.8812	NA	11.2074	9.4958	NA	11.3055	NA	NA	9.80287	11.6689	NA	10.8956	NA	NA	NA	11.045	11.5572	NA	10.5428	NA	10.1356
sp|Q7Z3E2|CC186_HUMAN Coiled-coil domain-containing protein 186 OS=Homo sapiens GN=CCDC186 PE=1 SV=2	25	0.276169	11.8338	6.73154	9.06771	10.6918	8.41502	10.1058	11.7365	7.61155	10.1196	NA	11.1152	11.5801	10.9145	11.3528	11.0314	10.4295	12.5727	10.4927	7.08785	3.38656	10.6618	10.3679	10.7971	9.24811	8.9695	10.3102	10.9842	11.3026	8.43804	8.21241	11.761	11.1585	8.68252	8.01831	10.1552	11.1207	11.0864	9.08863	11.7639	9.36923	11.4747	9.44793	9.92808	10.0147	9.8481	11.2985	10.2719
sp|Q9NV96|CC50A_HUMAN Cell cycle control protein 50A OS=Homo sapiens GN=TMEM30A PE=1 SV=1	4	0.166205	11.4957	11.2159	12.5135	13.0758	11.8029	13.6092	10.0462	12.2065	13.0996	10.2352	9.82786	11.3514	13.6724	12.5495	11.1462	13.0558	10.6122	13.1529	11.6295	12.5955	12.1762	11.7779	13.6533	11.6312	12.0709	13.3115	13.0656	13.7124	11.9093	9.291	NA	12.7212	12.2518	10.6558	11.336	11.6962	8.61078	12.3125	12.1481	NA	12.994	11.2984	13.4531	11.5104	12.5493	12.1587	NA
sp|Q3MIR4|CC50B_HUMAN Cell cycle control protein 50B OS=Homo sapiens GN=TMEM30B PE=1 SV=1	5	0.17094	13.0439	12.031	14.157	14.0259	13.5336	12.2453	13.9115	13.6875	15.5345	NA	10.7946	13.2235	13.9691	11.9635	12.7888	12.7926	12.3999	14.1027	13.1839	14.068	13.3755	9.86935	12.9921	11.8924	13.128	12.4858	12.6457	14.0558	13.4156	13.3124	13.359	13.1706	13.3331	12.044	13.058	NA	12.7598	13.2814	13.4675	12.4177	12.6625	13.0896	11.8057	13.7318	12.1046	13.9581	12.8267
sp|Q8N9Z2|CC71L_HUMAN Coiled-coil domain-containing protein 71L OS=Homo sapiens GN=CCDC71L PE=1 SV=2	4	0.144681	12.1621	NA	NA	NA	NA	NA	NA	11.4105	9.97347	NA	11.1657	NA	9.54957	6.91989	10.2302	NA	11.1564	NA	NA	7.34204	NA	11.147	9.47838	10.3583	9.7876	11.8742	NA	NA	10.9665	NA	NA	NA	9.5071	9.43836	9.99321	NA	NA	10.7814	NA	NA	NA	11.2154	11.6621	11.0084	NA	1.10285	NA
[truncated: 6,422 more rows]
[truncated: 31 more columns]

## Sheet: Label
Patient_ID	Group	Age	Gleason	GleasonSum	T	N	M	Month
2_1	S	81	4+4	8	T4	Nx	M1	7
2_10	L	83	5+4	9	T2	Nx	M2	25
2_11	L	83	4+3	7	T2	N1	M1	65
2_13	L	70	4+5	9	T2	N0	M2	20
2_14	L	77	4+3	7	T3	N1	M1	30
[truncated: 73 more rows]
