# Supplementary material for: Identifying Patients With Rapid Progression From Hormone-Sensitive to Castration-Resistant Prostate Cancer: A Retrospective Study
Source: Mol Cell Proteomics. 2023 Jun 30;22(9):100613. doi: 10.1016/j.mcpro.2023.100613 (PMC10491655; doi:10.1016/j.mcpro.2023.100613)
Supplement: Supplemental Table S3 [file mmc4.xlsx]

## Sheet: CRPC_251DEPs_Uniprot
Uniprot_ID	UniprotKB_AC	log2(FoldChange)	p-value
O95870	ABHGA_HUMAN	1.07118	9.82e-05
Q5T8D3	ACBD5_HUMAN	1.38846	0.00372268
Q9Y673	ALG5_HUMAN	1.25384	0.00163499
Q01433	AMPD2_HUMAN	1.07189	0.002533
P05090	APOD_HUMAN	1.44878	0.000238081
P02649	APOE_HUMAN	1.71259	0.000183694
Q8N6S5	AR6P6_HUMAN	1.39464	0.000415258
Q9NWB6	ARGL1_HUMAN	1.42774	0.0015247
Q9P1U1	ARP3B_HUMAN	-1.78951	0.00824544
P32121	ARRB2_HUMAN	2.14484	0.00904276
Q9BVC5	ASHWN_HUMAN	1.20318	0.0010673
Q9BXN1	ASPN_HUMAN	2.20763	0.00810833
Q5TC12	ATPF1_HUMAN	1.01825	0.00514048
Q9UIF9	BAZ2A_HUMAN	1.51358	0.00814678
O00512	BCL9_HUMAN	2.15627	0.00772298
Q8NFC6	BD1L1_HUMAN	1.20419	0.00488785
Q7Z569	BRAP_HUMAN	2.29112	0.00458176
Q6PJG6	BRAT1_HUMAN	1.90326	0.00999503
Q69YN2	C19L1_HUMAN	1.30586	0.00972102
P02746	C1QB_HUMAN	1.54072	0.000576311
P02747	C1QC_HUMAN	1.54073	0.000629396
P09871	C1S_HUMAN	1.21583	0.00408698
P04003	C4BPA_HUMAN	2.03626	0.00160527
Q9H425	CA198_HUMAN	1.53535	0.00485334
P25774	CATS_HUMAN	1.60676	0.00357069
P15169	CBPN_HUMAN	2.46656	0.000153784
Q66K79	CBPZ_HUMAN	2.68668	0.000287494
Q96BQ5	CC127_HUMAN	1.96638	0.00115907
P28907	CD38_HUMAN	-2.09535	0.00482262
P09326	CD48_HUMAN	2.46796	0.00626299
P21926	CD9_HUMAN	1.53527	0.00985142
Q00535	CDK5_HUMAN	1.02244	0.00443491
P41208	CETN2_HUMAN	1.94422	0.00374177
O95873	CF047_HUMAN	1.5602	9.19e-05
P08603	CFAH_HUMAN	1.7164	0.00256918
Q9UFW8	CGBP1_HUMAN	1.30296	0.00526045
O14647	CHD2_HUMAN	1.40011	0.00291054
Q9NZ45	CISD1_HUMAN	1.46286	0.00356045
Q5EBM0	CMPK2_HUMAN	1.45036	0.00334345
Q8N1G2	CMTR1_HUMAN	1.28058	0.00107576
P06681	CO2_HUMAN	2.46031	0.00046179
P01031	CO5_HUMAN	1.42794	0.00853588
P07357	CO8A_HUMAN	1.56055	0.00411939
P27658	CO8A1_HUMAN	2.57662	0.000708723
P07358	CO8B_HUMAN	2.38274	0.000324007
P07360	CO8G_HUMAN	1.99676	0.00641229
P02748	CO9_HUMAN	2.3491	0.00776506
Q99715	COCA1_HUMAN	1.24941	0.00650179
P39060	COIA1_HUMAN	1.4352	0.00318472
O75131	CPNE3_HUMAN	1.06837	0.00515545
Q6UXH1	CREL2_HUMAN	1.81586	0.00907513
P02741	CRP_HUMAN	2.27499	0.00148894
P61201	CSN2_HUMAN	1.06291	0.0003117
P13611	CSPG2_HUMAN	2.73318	0.00217791
P14854	CX6B1_HUMAN	1.5183	0.00201009
Q9HB71	CYBP_HUMAN	1.28231	0.00526706
Q9Y4B6	DCAF1_HUMAN	2.46538	0.00438668
Q96JK2	DCAF5_HUMAN	3.01543	0.00307106
Q8NBQ5	DHB11_HUMAN	2.24877	0.00637801
Q9UKG1	DP13A_HUMAN	1.38745	0.000460151
O60762	DPM1_HUMAN	1.08945	0.00124171
P28340	DPOD1_HUMAN	2.93542	0.00567538
Q7RTS9	DYM_HUMAN	1.7564	0.00525669
P00533	EGFR_HUMAN	1.49423	0.00203882
Q14232	EI2BA_HUMAN	1.31894	0.00201216
P41212	ETV6_HUMAN	2.32559	0.000377352
O00471	EXOC5_HUMAN	1.11307	0.00113116
Q5VUB5	F1711_HUMAN	1.48727	0.00644063
Q9Y421	FA32A_HUMAN	2.36392	0.00774417
P35555	FBN1_HUMAN	2.42646	0.00120419
P02671	FIBA_HUMAN	1.52969	0.00278563
P02792	FRIL_HUMAN	1.15007	0.00560823
Q96IG2	FXL20_HUMAN	1.36695	0.00684143
Q06546	GABPA_HUMAN	1.24389	0.00758861
Q9HAV0	GBB4_HUMAN	1.75244	9.07e-05
Q9UJ14	GGT7_HUMAN	2.29709	0.00410752
P07203	GPX1_HUMAN	1.22875	0.00445611
P22352	GPX3_HUMAN	1.74897	0.0093539
Q8NBJ5	GT251_HUMAN	1.69513	0.00190184
Q8IUE6	H2A2B_HUMAN	1.9087	0.00129285
P68431;Q71DI3	H31_HUMAN;H32_HUMAN	1.28219	0.00943497
O00165	HAX1_HUMAN	1.42246	0.00856933
P00739	HPTR_HUMAN	1.93454	0.0005526
Q7Z6Z7	HUWE1_HUMAN	1.04041	0.000667886
A0A0B4J1V0	HV315_HUMAN	1.49055	0.00880322
Q16270	IBP7_HUMAN	1.52589	0.00532294
P05155	IC1_HUMAN	1.45353	0.00370503
Q01628	IFM3_HUMAN	1.6352	0.00226632
Q9UK53	ING1_HUMAN	1.95316	0.00319158
P19827	ITIH1_HUMAN	2.13582	0.00658506
Q9Y287	ITM2B_HUMAN	-1.3887	0.00266361
Q9Y4C1	KDM3A_HUMAN	1.9672	0.00149008
Q12840	KIF5A_HUMAN	1.2857	0.00479116
P01042	KNG1_HUMAN	1.04873	0.00424622
P06312	KV401_HUMAN	2.03475	0.00713011
P42166	LAP2A_HUMAN	1.07675	0.00908334
Q86W92	LIPB1_HUMAN	1.62596	0.00043514
P09917	LOX5_HUMAN	1.49016	0.00248346
Q96JA1	LRIG1_HUMAN	1.32432	0.00953883
Q5EB52	MEST_HUMAN	2.37258	0.0011446
P55081	MFAP1_HUMAN	1.17295	0.00393396
O95140	MFN2_HUMAN	1.17906	0.00120137
P26572	MGAT1_HUMAN	1.07891	0.00873475
P61326;Q96A72	MGN_HUMAN;MGN2_HUMAN	1.3439	0.00227034
Q8IXI2	MIRO1_HUMAN	1.04818	0.00278643
Q15759	MK11_HUMAN	4.13004	0.0014313
Q8NB16	MLKL_HUMAN	2.57115	0.00869482
P14780	MMP9_HUMAN	1.59053	0.00162137
Q12965	MYO1E_HUMAN	1.70914	0.000203998
Q96RE7	NACC1_HUMAN	1.53619	0.0062066
Q6IQ20	NAPEP_HUMAN	2.40977	0.00461052
P00387	NB5R3_HUMAN	1.08828	3.44e-05
O43639	NCK2_HUMAN	1.00734	0.00100026
Q5TEU4	NDUF5_HUMAN	2.07549	0.00510388
Q8IXH7	NELFD_HUMAN	1.52866	0.00818225
Q9UQ49	NEUR3_HUMAN	4.56584	0.0086891
Q8NEJ9	NGDN_HUMAN	2.82428	0.00713969
Q9HAS0	NJMU_HUMAN	1.50791	0.000920192
Q13287	NMI_HUMAN	1.70843	0.00106368
Q86U38	NOP9_HUMAN	1.57208	0.00367569
Q8IVI9	NOSTN_HUMAN	1.75715	0.00405507
Q16656	NRF1_HUMAN	1.05795	0.00943276
Q8IXM6	NRM_HUMAN	1.11784	0.00189056
Q9NXE4	NSMA3_HUMAN	1.43357	0.00668537
Q96RS6	NUDC1_HUMAN	2.31904	0.00871712
Q8IVD9	NUDC3_HUMAN	1.56505	0.00173029
O75665	OFD1_HUMAN	2.31429	0.0053954
Q9BXB5	OSB10_HUMAN	1.19962	0.00150605
Q01804	OTUD4_HUMAN	-1.16079	0.00714805
Q9NUU6	OTULL_HUMAN	2.10431	0.00879769
Q32P28	P3H1_HUMAN	1.59942	0.00349923
Q29RF7	PDS5A_HUMAN	1.23536	0.00591589
Q9NTI5	PDS5B_HUMAN	1.60875	0.00777904
P21810	PGS1_HUMAN	1.50429	0.00165574
Q99570	PI3R4_HUMAN	1.2109	0.0083123
Q5H8A4	PIGG_HUMAN	1.2916	0.00807027
P48739	PIPNB_HUMAN	1.0688	0.00511747
O14495	PLPP3_HUMAN	1.52045	0.00335387
Q14651	PLSI_HUMAN	2.7265	4.83e-05
P10619	PPGB_HUMAN	1.14796	0.0057914
Q13356	PPIL2_HUMAN	2.11869	0.00457714
Q8WUA2	PPIL4_HUMAN	1.36981	0.00304162
O95428	PPN_HUMAN	2.64934	0.000699717
O75400	PR40A_HUMAN	1.0064	0.00877917
O75832	PSD10_HUMAN	1.46403	0.00326301
P43378	PTN9_HUMAN	1.00771	0.00346476
Q8N142	PURA1_HUMAN	-1.95291	0.00981541
Q6UX71	PXDC2_HUMAN	1.74006	0.00267148
Q9BRX8	PXL2A_HUMAN	1.10299	0.00075394
O15541	R113A_HUMAN	1.37483	0.00224408
Q96QF0	RAB3I_HUMAN	2.1584	0.00166425
Q92930	RAB8B_HUMAN	-2.24784	0.00444854
Q9UJ41	RABX5_HUMAN	1.66212	0.00248834
Q9P0K7	RAI14_HUMAN	1.01292	0.00513445
P11233	RALA_HUMAN	1.15946	0.00199364
Q8IXT5	RB12B_HUMAN	1.32039	0.00608277
Q8NDT2	RB15B_HUMAN	1.26526	0.00806356
Q9NW64	RBM22_HUMAN	1.09104	0.00590808
Q96D15	RCN3_HUMAN	1.28055	0.00831972
Q9UKL0	RCOR1_HUMAN	1.63625	0.000558405
P46063	RECQ1_HUMAN	1.3165	0.00780772
P62745	RHOB_HUMAN	1.48622	0.00872654
Q6R327	RICTR_HUMAN	2.48685	0.00323864
P62906	RL10A_HUMAN	1.0856	0.00958463
P61254	RL26_HUMAN	2.42062	0.00147211
P61513	RL37A_HUMAN	-2.67294	0.000743644
A6NIZ1	RP1BL_HUMAN	1.55782	0.00552481
P52435;Q9GZM3;Q9H1A7	RPB11_HUMAN;RPB1B_HUMAN;RPB1C_HUMAN	1.56223	0.000532071
P30876	RPB2_HUMAN	1.27986	0.000555271
Q9NW08	RPC2_HUMAN	1.70811	0.00392627
Q9BUI4	RPC3_HUMAN	1.68502	0.00214861
Q684P5	RPGP2_HUMAN	2.58556	0.00662832
Q96P16	RPR1A_HUMAN	1.33949	0.00955159
Q9Y3B9	RRP15_HUMAN	1.81395	0.00724231
Q15050	RRS1_HUMAN	1.0495	0.0097721
Q9BY42	RTF2_HUMAN	1.30144	0.00813688
O95197	RTN3_HUMAN	1.05637	0.00307742
P62306	RUXF_HUMAN	1.28848	0.00221993
A8MWD9;P62308	RUXGL_HUMAN;RUXG_HUMAN	1.27383	0.00966135
Q9UPN6	SCAF8_HUMAN	1.06399	0.00982864
O43819	SCO2_HUMAN	1.52535	0.0060462
Q9BYW2	SETD2_HUMAN	2.6084	0.00207264
Q96B97	SH3K1_HUMAN	1.33292	0.00683593
P63208	SKP1_HUMAN	1.23286	0.000106844
Q7Z7L1	SLN11_HUMAN	2.68291	3.32e-05
P38935	SMBP2_HUMAN	1.4182	0.00510168
P51532	SMCA4_HUMAN	1.07151	0.00614565
Q96GM5	SMRD1_HUMAN	2.41753	0.00710748
Q9NRY2	SOSSC_HUMAN	2.04135	0.00393739
Q9Y5B9	SP16H_HUMAN	1.0448	0.00621925
Q9HAJ7	SP30L_HUMAN	1.42889	0.00326501
Q9Y657	SPIN1_HUMAN	1.06642	0.00647003
Q08AE8	SPIR1_HUMAN	-2.12907	0.00913851
Q9BUA3	SPNDC_HUMAN	3.53512	0.0070201
P78539	SRPX_HUMAN	2.55267	0.00644209
Q08945	SSRP1_HUMAN	1.10283	0.00513815
Q9NY15	STAB1_HUMAN	1.47395	0.00388335
Q8IWU6	SULF1_HUMAN	1.7615	0.00565553
O94901	SUN1_HUMAN	1.50714	1.37e-06
Q9H061	T126A_HUMAN	1.73952	0.00751352
Q9BSH4	TACO1_HUMAN	1.46398	0.00319649
Q15542	TAF5_HUMAN	2.27274	0.00824045
Q15170	TCAL1_HUMAN	3.87666	0.00163907
Q5QJE6	TDIF2_HUMAN	2.19838	0.00405727
Q8IWB9	TEX2_HUMAN	1.04518	0.0038521
Q12789	TF3C1_HUMAN	1.04263	0.00881129
Q8WUA4	TF3C2_HUMAN	1.27301	0.00154681
Q9Y5Q8	TF3C5_HUMAN	1.98018	0.000847832
P35625	TIMP3_HUMAN	3.7104	0.00568681
Q13445	TMED1_HUMAN	2.18952	0.000798787
Q9BTV4	TMM43_HUMAN	1.02569	4.9e-05
O15393	TMPS2_HUMAN	1.45079	0.00728046
O75365	TP4A3_HUMAN	2.86164	0.00345897
Q9UL33	TPC2L_HUMAN	1.24813	0.00782564
P12270	TPR_HUMAN	1.10639	0.00575866
Q9Y3C4	TPRKB_HUMAN	1.77143	0.00062342
O75962	TRIO_HUMAN	1.72399	0.00539858
P25490	TYY1_HUMAN	1.60744	0.00111973
P68036	UB2L3_HUMAN	1.72457	0.00385751
Q8NBM4	UBAC2_HUMAN	1.1932	0.00794704
Q9NZ09	UBAP1_HUMAN	3.16543	0.000656006
P62256	UBE2H_HUMAN	2.00687	0.00279117
Q16763	UBE2S_HUMAN	2.45164	0.00152599
P17480	UBF1_HUMAN	1.04508	0.00441684
Q96K76	UBP47_HUMAN	-2.47231	0.00323918
P30530	UFO_HUMAN	2.90767	0.000743768
Q93008	USP9X_HUMAN	1.08024	0.00252589
Q9P2Y5	UVRAG_HUMAN	1.62826	0.000147992
O95183	VAMP5_HUMAN	1.35844	0.00124166
Q9BRG1	VPS25_HUMAN	1.04297	0.000848853
Q96JC1	VPS39_HUMAN	1.75212	0.00417408
Q96N03	VTM2L_HUMAN	2.00034	0.000396017
P04004	VTNC_HUMAN	1.8774	0.00920579
Q9GZL7	WDR12_HUMAN	1.45654	0.00758208
Q9BV38	WDR18_HUMAN	1.19779	0.00659432
Q562E7	WDR81_HUMAN	1.1674	0.005243
O76024	WFS1_HUMAN	-1.20423	0.0098165
O14980	XPO1_HUMAN	1.12506	0.0029367
P13010	XRCC5_HUMAN	1.07231	0.00288302
O75695	XRP2_HUMAN	1.06025	6.75e-05
Q96KM6	Z512B_HUMAN	2.37118	0.00295281
P43403	ZAP70_HUMAN	-1.02644	0.0015149
Q6NZY4	ZCHC8_HUMAN	1.03666	0.00502439
Q8TBF4	ZCRB1_HUMAN	2.13191	0.00916817
Q9H6R6	ZDHC6_HUMAN	1.4642	0.00784958
Q8TCF1	ZFAN1_HUMAN	1.5237	0.00866613
Q96KR1	ZFR_HUMAN	1.26549	0.00397611
Q15326	ZMY11_HUMAN	3.01359	0.00989107
O43670	ZN207_HUMAN	1.32588	0.00309105
Q8TF68	ZN384_HUMAN	1.63266	0.00955768
Q9UC06	ZNF70_HUMAN	3.64775	0.00464614
